# Supplementary material for: Transcriptomic classification of genetically engineered mouse models of breast cancer identifies human subtype counterparts
Source: Genome Biol. 2013 Nov 12;14(11):R125. doi: 10.1186/gb-2013-14-11-r125 (PMC4053990; doi:10.1186/gb-2013-14-11-r125)
Supplement: Additional file 1: Tables S1 to S26 — A table of contents is listed on the first worksheet that describes the information presented in Tables S1 to S26. [file gb-2013-14-11-r125-S1.xlsx]

## Sheet: Table of Contents
Supplemental Table	Contents
Supplemental Table S1	Sample information
Supplemental Table S2	Murine Intrinsic Gene List
Supplemental Table S3	Human-Mouse Module Similarity
Supplemental Table S4	WapInt3Ex Gene and Module SAM Analysis
Supplemental Table S5	Erbb2-likeEx Gene and Module SAM Analysis
Supplemental Table S6	Class3Ex Gene and Module SAM Analysis
Supplemental Table S7	MycEx Gene and Module SAM Analysis
Supplemental Table S8	PyMTEx Gene and Module SAM Analysis
Supplemental Table S9	NeuEx Gene and Module SAM Analysis
Supplemental Table S10	NormalEx Gene and Module SAM Analysis
Supplemental Table S11	Class8Ex Gene and Module SAM Analysis
Supplemental Table S12	Wnt1-LateEx Gene and Module SAM Analysis
Supplemental Table S13	Wnt1-EarlyEx Gene and Module SAM Analysis
Supplemental Table S14	p53null-BasalEx Gene and Module SAM Analysis
Supplemental Table S15	Squamous-likeEx Gene and Module SAM Analysis
Supplemental Table S16	Stat1Ex Gene and Module SAM Analysis
Supplemental Table S17	Class14Ex Gene and Module SAM Analysis
Supplemental Table S18	C3TagEx Gene and Module SAM Analysis
Supplemental Table S19	ClaudinLowEx Gene and Module SAM Analysis
Supplemental Table S20	p53null-LuminalEx Gene and Module SAM Analysis
Supplemental Table S21	Human Basal-like Gene and Module SAM Analysis
Supplemental Table S22	Human Claudin-low Gene and Module SAM Analysis
Supplemental Table S23	Human Her2-Enriched Gene and Module SAM Analysis
Supplemental Table S24	Human LumA Gene and Module SAM Analysis
Supplemental Table S25	Human LumB Gene and Module SAM Analysis
Supplemental Table S26	Human Normal-like Gene and Module SAM Analysis

## Sheet: Supplemental Table S1
GEO Number	Herschkowitz et al, Genome Biol. 2007 May 10;8(5):R76	Herschkowitz et al 2011, PNAS	Jiang et al., J Clin Invest. 2010 September 1; 120(9): 3296–3309	Pond et al., Cancer Res; 70(12); 4868–79	Li et al., Cancer Cell. 2007 December ; 12(6): 542–558	Bultman et al., Oncogene (2008) 27, 460-468	Liu et al., Cancer Cell 15, 539–550	Roberts et al, Clinical Cancer Research 2012	Used for Normalization	Tumor Replicate Arrays	Normal Mammary Tissue	Expression Sample	Expression Slide	Expression Array Type	Model	Herschkowitz et al. 2007 Class	Herschkowitz et al. 2011 p53 subtype	SigClust (p<0.01) Class using Intrinsic1902 with at least n=5	Expression Class Name	Wnt1 Latency (weeks)	Differentiation Score	Strain	Promoter	Transgene 1	Transgene 2	Comment	Investigator
GSM69581	x	x	x									BALBc_p53het_IR_A1446_1_Rep_KOLLER	Agilent-022	22	p53+/-, IR			1	WapINT3Ex		0.00536597	BALB/c		p53+/-		IR	Koller
GSM69636	x	x	x									FVB_Wap_Int3_CA01_426A_Rep_CHURCHILL	Agilent-020	22	Wap Int3	VIII		1	WapINT3Ex		0.0102369	FVB	Wap	Int3			Churchill
GSM69637	x	x	x									FVB_Wap_Int3_CA01_433A_CHURCHILL	Agilent-973	22	Wap Int3	VIII		1	WapINT3Ex		-0.0192862	FVB	Wap	Int3			Churchill
GSM69638	x	x	x							x		FVB_Wap_Int3_CA01_433A_Rep2_CHURCHILL	Agilent-974	22	Wap Int3	VIII		1	WapINT3Ex		0.00252527	FVB	Wap	Int3			Churchill
GSM69639	x	x	x							x		FVB_Wap_Int3_CA01_433A_dup_CHURCHILL	Agilent-443	22	Wap Int3	VIII		1	WapINT3Ex		-0.0316602	FVB	Wap	Int3			Churchill
GSM69640	x	x	x									FVB_Wap_Int3_CA01_434A_CHURCHILL	Agilent-418	22	Wap Int3	VIII		1	WapINT3Ex		0.0181966	FVB	Wap	Int3			Churchill
GSM69641	x	x	x									FVB_Wap_Int3_CA01_434B_Rep_CHURCHILL	Agilent-019	22	Wap Int3	VIII		1	WapINT3Ex		0.0305326	FVB	Wap	Int3			Churchill
GSM69642	x	x	x									FVB_Wap_Int3_CA02_437A_CHURCHILL	Agilent-442	22	Wap Int3	VIII		1	WapINT3Ex		-0.00213914	FVB	Wap	Int3			Churchill
GSM69643	x	x	x									FVB_Wap_Int3_CA02_566A_CHURCHILL	Agilent-433	22	Wap Int3	VIII		1	WapINT3Ex		-0.00939267	FVB	Wap	Int3			Churchill
GSM80443	x	x	x									C57Bl6_MMTV_Cre_Brca1CoCo_p53het_129_FURTH	Agilent-760	22	MMTV Cre Brca1CoCo, p53+/-			1	WapINT3Ex		-0.0869509	C57BL/6J	MMTV	p53+/-	Brca1 Co/Co	Cre	Furth
GSM80446	x	x	x									C57Bl6_MMTV_Cre_Brca1CoCo_p53het_96b_FURTH	Agilent-752	22	MMTV Cre Brca1CoCo, p53+/-	IX		1	WapINT3Ex		0.0190297	C57BL/6J	MMTV	p53+/-	Brca1 Co/Co	Cre	Furth
GSM1046316												BALBc_p18null_205_XIONG	Agilent-4843	22	p18-/-			2	Erbb2-likeEx		-0.0285588	BALB/c		p18-/-			Xiong
GSM1046317												BALBc_p18null_228_XIONG	Agilent-847	22	p18-/-			2	Erbb2-likeEx		0.0341961	BALB/c		p18-/-			Xiong
GSM1046318												BALBc_p18null_250_XIONG	Agilent-1899	22	p18-/-			2	Erbb2-likeEx		0.0615984	BALB/c		p18-/-			Xiong
GSM1046319												BALBc_p18null_411_bRep_XIONG	Agilent-128	22	p18-/-			2	Erbb2-likeEx		0.0818368	BALB/c		p18-/-			Xiong
GSM1046321												BALBc_p18null_474_XIONG	Agilent-4858-2	22	p18-/-			2	Erbb2-likeEx		-0.0103274	BALB/c		p18-/-			Xiong
GSM1046481												FVB_MMTV_Aib1_J355_MBROWN	Agilent-898	22	MMTV Aib1			2	Erbb2-likeEx		0.0668389	FVB	MMTV	Aib1			MBrown
GSM1046482												FVB_MMTV_Aib1_J59_MBROWN	Agilent-308	22	MMTV Aib1			2	Erbb2-likeEx		0.076229	FVB	MMTV	Aib1			MBrown
GSM1046483												FVB_MMTV_Aib1_T34_MBROWN	Agilent-3839	22	MMTV Aib1			2	Erbb2-likeEx		0.059454	FVB	MMTV	Aib1			MBrown
GSM1046484												FVB_MMTV_Aib1_T36_MBROWN	Agilent-311	22	MMTV Aib1			2	Erbb2-likeEx		0.105855	FVB	MMTV	Aib1			MBrown
GSM1046488												FVB_MMTV_FGF3_467_VARMUS	Agilent-798	22	MMTV FGF3			2	Erbb2-likeEx		-0.00559641	FVB	MMTV	FGF3			Varmus
GSM1046489												FVB_MMTV_FGF3_468_VARMUS	Agilent-799	22	MMTV FGF3			2	Erbb2-likeEx		0.000531656	FVB	MMTV	FGF3			Varmus
GSM211516						x						MIXED_Brg1het_T160_BULTMAN	Agilent-154	22	Brg1+/-			2	Erbb2-likeEx		0.0923823	Mixed		Brg+/-			Bultman
GSM211521						x						MIXED_Brg1het_T2134_BULTMAN	Agilent-075	22	Brg1+/-			2	Erbb2-likeEx		0.0917833	Mixed		Brg+/-			Bultman
GSM211526						x						MIXED_Brg1het_T55_BULTMAN	Agilent-153	22	Brg1+/-			2	Erbb2-likeEx		0.0701303	Mixed		Brg+/-			Bultman
GSM237856					x							MIXED_Wap_Cre_ETV6_C117T1_ORKIN	Agilent-150	22	Wap Cre ETV6			2	Erbb2-likeEx		0.0748694	Mixed	Wap	ETV6-NTRK3		Cre	Orkin
GSM237857					x							MIXED_Wap_Cre_ETV6_C393T1_ORKIN	Agilent-151	22	Wap Cre ETV6			2	Erbb2-likeEx		0.0926599	Mixed	Wap	ETV6-NTRK3		Cre	Orkin
GSM237858					x							MIXED_Wap_Cre_ETV6_C395T5_ORKIN	Agilent-733	22	Wap Cre ETV6			2	Erbb2-likeEx		0.0650421	Mixed	Wap	ETV6-NTRK3		Cre	Orkin
GSM237859					x							MIXED_Wap_Cre_ETV6_CR115_ORKIN	Agilent-076	22	Wap Cre ETV6			2	Erbb2-likeEx		0.116848	Mixed	Wap	ETV6-NTRK3		Cre	Orkin
GSM237860					x							MIXED_Wap_Cre_ETV6_CR90.1_ORKIN	Agilent-074	22	Wap Cre ETV6			2	Erbb2-likeEx		0.00279947	Mixed	Wap	ETV6-NTRK3		Cre	Orkin
GSM237861					x							MIXED_Wap_Cre_ETV6_D14T1_ORKIN	Agilent-624	22	Wap Cre ETV6			2	Erbb2-likeEx		0.0210437	Mixed	Wap	ETV6-NTRK3		Cre	Orkin
GSM237862					x							MIXED_Wap_Cre_ETV6_D14T2_ORKIN	Agilent-734	22	Wap Cre ETV6			2	Erbb2-likeEx		0.0207398	Mixed	Wap	ETV6-NTRK3		Cre	Orkin
GSM237863					x							MIXED_Wap_Cre_ETV6_D203T1_ORKIN	Agilent-620	22	Wap Cre ETV6			2	Erbb2-likeEx		0.0800639	Mixed	Wap	ETV6-NTRK3		Cre	Orkin
GSM237864					x							MIXED_Wap_Cre_ETV6_D254T1_ORKIN	Agilent-152	22	Wap Cre ETV6			2	Erbb2-likeEx		0.0741313	Mixed	Wap	ETV6-NTRK3		Cre	Orkin
GSM237865					x							MIXED_Wap_Cre_ETV6_D279T1_ORKIN	Agilent-622	22	Wap Cre ETV6			2	Erbb2-likeEx		0.0783489	Mixed	Wap	ETV6-NTRK3		Cre	Orkin
GSM237866					x							MIXED_Wap_Cre_ETV6_D481_ORKIN	Agilent-621	22	Wap Cre ETV6			2	Erbb2-likeEx		0.0170369	Mixed	Wap	ETV6-NTRK3		Cre	Orkin
GSM237867					x							MIXED_Wap_Cre_ETV6_E93T1_ORKIN	Agilent-623	22	Wap Cre ETV6			2	Erbb2-likeEx		0.061799	Mixed	Wap	ETV6-NTRK3		Cre	Orkin
GSM361033			x									Mixed_Rb_1.Oct22.07_UHNC	Agilent-3860	22	Rb			2	Erbb2-likeEx		0.0616915	Mixed			Rb-/-		UHNC
GSM361039			x									Mixed_Rb_5.Oct22.07_UHNC	Agilent-3831	22	Rb			2	Erbb2-likeEx		0.0857334	Mixed			Rb-/-		UHNC
GSM361040			x									Mixed_Rb_6.Oct22.07_UHNC	Agilent-3863	22	Rb			2	Erbb2-likeEx		0.0150245	Mixed			Rb-/-		UHNC
GSM361041			x									Mixed_Rb_9.Nov10.07_UHNC	Agilent-3832	22	Rb			2	Erbb2-likeEx		0.108595	Mixed			Rb-/-		UHNC
GSM381106							x					MMTV_LPA3-T2_Mills	Agilent-8439_4	44	MMTV LPA			2	Erbb2-likeEx		0.122939	FVB	MMTV	LPA3			GMills
GSM69583	x	x	x									BALBc_p53het_IR_A5824_7_KOLLER	Agilent-890	22	p53+/-, IR	V	TP53	2	Erbb2-likeEx		-0.0389079	BALB/c		p53+/-		IR	Koller
GSM69588	x	x	x									B6D2F1_Wap_T121_643_SIMIN	Agilent-7975	22	Wap T121	IX		2	Erbb2-likeEx		0.00450465	B6D2F1	Wap		Rb-/-	T121	Simin
GSM69589	x	x	x									B6D2F1_Wap_T121_644_SIMIN	Agilent-7976	22	Wap T121	IX		2	Erbb2-likeEx		0.0433799	B6D2F1	Wap		Rb-/-	T121	Simin
GSM69627	x	x	x									FVB_MMTV_Wnt1_CA02_570A_CHURCHILL	Agilent-419	22	MMTV Wnt1			2	Erbb2-likeEx		0.02336	FVB	MMTV	Wnt1			Churchhill
GSM80449	x	x	x									B6D2F1_Wap_T121_150_SIMIN	Agilent-739	22	Wap T121	IX		2	Erbb2-likeEx		0.0897368	B6D2F1	Wap		Rb-/-	T121	Simin
GSM80451	x	x	x									BALBc_p53null_3941R_PBROWN	Agilent-471	22	p53-/-	V	TP53	2	Erbb2-likeEx		-0.0545031	BALB/c		p53-/-			Pbrown
GSM80452	x	x	x									BALBc_p53null_3939R_PBROWN	Agilent-470	22	p53-/-	V	TP53	2	Erbb2-likeEx		-0.0262348	BALB/c		p53-/-			Pbrown
GSM80459	x	x	x									BALBc_p53null_4304R_PBROWN	Agilent-041	22	p53-/-	V	TP53	2	Erbb2-likeEx		-0.0269212	BALB/c		p53-/-			Pbrown
GSM69584	x	x	x									BALBc_Wap_T121_555_SIMIN	Agilent-666	22	Wap T121			3	Class3Ex		-0.0554811	BALB/c	Wap		Rb-/-	T121	Simin
GSM69585	x	x	x									BALBc_Wap_T121_556_SIMIN	Agilent-665	22	Wap T121			3	Class3Ex		-0.0453534	BALB/c	Wap		Rb-/-	T121	Simin
GSM69602	x	x	x									FVB_DMBA_2_Adeno_GLAZER	AgMouse645	22	DMBA-Induced			3	Class3Ex		-0.0271826	FVB				DMBA	Glazer
GSM69621	x	x	x									FVB_MMTV_PyMT_91_SIMIN	Agilent-556	22	MMTV PyMT			3	Class3Ex		0.0164572	FVB	MMTV	PyMT			Simin
GSM69626	x	x	x									FVB_MMTV_Wnt1_CA02_506A_CHURCHILL	Agilent-432	22	MMTV Wnt1			3	Class3Ex	26.5714	-0.0505388	FVB	MMTV	Wnt1			Churchhill
GSM69644	x	x	x									FVB_Wap_Int3_CA02_575A_CHURCHILL	Agilent-415	22	Wap Int3			3	Class3Ex		0.00279564	FVB	Wap	Int3			Churchill
GSM1046479												FVB_MMTV_Aib1_J246_MBROWN	Agilent-310	22	MMTV Aib1			4	MycEx		0.0203958	FVB	MMTV	Aib1			MBrown
GSM1046485												FVB_MMTV_Aib1_T8_MBROWN	Agilent-3838	22	MMTV Aib1			4	MycEx		0.0444024	FVB	MMTV	Aib1			MBrown
GSM1046700												FVB_MMTV_Myc_128491_untreated_GMurrow	Agilent-251486822844-4	44	MMTV Myc			4	MycEx		0.0559572	FVB	MMTV	Myc			Perou
GSM1046702												FVB_MMTV_Myc_128492_untreated_GMurrow	Agilent-251486822844-3	44	MMTV Myc			4	MycEx		0.0478565	FVB	MMTV	Myc			Perou
GSM1046704												FVB_MMTV_Myc_128620_untreated_GMurrow	Agilent-251486824183-2	44	MMTV Myc			4	MycEx		0.00678138	FVB	MMTV	Myc			Perou
GSM1046707												FVB_MMTV_Myc_128818_untreated_GMurrow	Agilent-251486824183-3	44	MMTV Myc			4	MycEx		-0.019453	FVB	MMTV	Myc			Perou
GSM1046930												FVB_Wap_Myc_117166_bRep_PEROU	Agilent-4029	22	Wap Myc			4	MycEx		-0.00130001	FVB	Wap	Myc			Perou
GSM1046931												FVB_Wap_Myc_117250_PEROU	Agilent-3765	22	Wap Myc			4	MycEx		0.0322792	FVB	Wap	Myc			Perou
GSM1046932												FVB_Wap_Myc_117252_PEROU	Agilent-619	22	Wap Myc			4	MycEx		0.0272702	FVB	Wap	Myc			Perou
GSM1046933												FVB_Wap_Myc_117254_PEROU	Agilent-617	22	Wap Myc			4	MycEx		0.0731128	FVB	Wap	Myc			Perou
GSM1046934												FVB_Wap_Myc_117318_bRep_PEROU	Agilent-4030	22	Wap Myc			4	MycEx		-0.0113335	FVB	Wap	Myc			Perou
GSM1046935												FVB_Wap_Myc_CA04_812A_CHURCHILL	Agilent-813	22	Wap Myc			4	MycEx		0.00999679	FVB	Wap	Myc			Churchill
GSM1046936												FVB_Wap_Myc_CA05_868A_CHURCHILL	Agilent-812	22	Wap Myc			4	MycEx		-0.0106495	FVB	Wap	Myc			Churchill
GSM381096							x					MMTV_LPA1-T3_Mills	Agilent-8440_2	44	MMTV LPA			4	MycEx		0.0948941	FVB	MMTV	LPA1			GMills
GSM69645	x	x	x									FVB_Wap_Myc_CA02_540A_CHURCHILL	Agilent-825	22	Wap Myc	VII		4	MycEx		0.0155427	FVB	Wap	Myc			Churchill
GSM69648	x	x	x									FVB_Wap_Myc_CA02_544A_Rep_CHURCHILL	Agilent-953	22	Wap Myc	VII		4	MycEx		0.0438347	FVB	Wap	Myc			Churchill
GSM69649	x	x	x									FVB_Wap_Myc_CA02_545A_CHURCHILL	Agilent-975	22	Wap Myc	VII		4	MycEx		0.0667726	FVB	Wap	Myc			Churchill
GSM69650	x	x	x									FVB_Wap_Myc_CA02_548A_CHURCHILL	Agilent-977	22	Wap Myc	VII		4	MycEx		0.00185983	FVB	Wap	Myc			Churchill
GSM69651	x	x	x									FVB_Wap_Myc_CA02_549A_CHURCHILL	Agilent-780(050)	22	Wap Myc	VII		4	MycEx		0.0603364	FVB	Wap	Myc			Churchill
GSM69653	x	x	x									FVB_Wap_Myc_CA02_567C_CHURCHILL	Agilent-414	22	Wap Myc	VII		4	MycEx		0.0124514	FVB	Wap	Myc			Churchill
GSM69654	x	x	x									FVB_Wap_Myc_CA02_569A_CHURCHILL	Agilent-049	22	Wap Myc	VII		4	MycEx		0.0153077	FVB	Wap	Myc			Churchill
GSM69655	x	x	x									FVB_Wap_Myc_CA02_579C_CHURCHILL	Agilent-981	22	Wap Myc	VII		4	MycEx		0.0835918	FVB	Wap	Myc			Churchill
GSM69656	x	x	x									FVB_Wap_Myc_CA02_579F_CHURCHILL	Agilent-982	22	Wap Myc	VII		4	MycEx		0.0548338	FVB	Wap	Myc			Churchill
GSM80428	x	x	x									FVB_Wap_Myc_CA05_869A_CHURCHILL	Agilent-939	22	Wap Myc	VII		4	MycEx		0.0469062	FVB	Wap	Myc			Churchill
GSM80432	x	x	x									FVB_Wap_Myc_CA05_867A_CHURCHILL	Agilent-867	22	Wap Myc	VII		4	MycEx		0.032001	FVB	Wap	Myc			Churchill
GSM1046725												FVB_MMTV_PyMT_209T_SHAW	Agilent-434	22	MMTV PyMT			5	PyMTEx		0.0527389	FVB	MMTV	PyMT			Shaw
GSM1046728												FVB_MMTV_PyMT_257T_SHAW	Agilent-533	22	MMTV PyMT			5	PyMTEx		0.0322497	FVB	MMTV	PyMT			Shaw
GSM1046730												FVB_MMTV_PyMT_311T_SHAW	Agilent-387	22	MMTV PyMT			5	PyMTEx		0.0807778	FVB	MMTV	PyMT			Shaw
GSM1046733												FVB_MMTV_PyMT_393T_SHAW	Agilent-534	22	MMTV PyMT			5	PyMTEx		0.0697881	FVB	MMTV	PyMT			Shaw
GSM1046736												FVB_MMTV_PyMT_423T_SHAW	Agilent-388	22	MMTV PyMT			5	PyMTEx		0.0784406	FVB	MMTV	PyMT			Shaw
GSM69617	x	x	x									FVB_MMTV_PyMT_31_SIMIN	Agilent-553	22	MMTV PyMT	VI		5	PyMTEx		0.0643606	FVB	MMTV	PyMT			Simin
GSM69618	x	x	x									FVB_MMTV_PyMT_89_SIMIN	Agilent-555	22	MMTV PyMT	VI		5	PyMTEx		0.0604505	FVB	MMTV	PyMT			Simin
GSM69620	x	x	x									FVB_MMTV_PyMT_91.3_SIMIN	Agilent-552	22	MMTV PyMT	VI		5	PyMTEx		0.0575014	FVB	MMTV	PyMT			Simin
GSM80424	x	x	x									FVB_MMTV_PyMT_575_PEROU	Mm-575-423-Tumor	22	MMTV PyMT	VI		5	PyMTEx		0.0882272	FVB	MMTV	PyMT			Perou
GSM1046491												FVB_MMTV_HRAS_29_VARMUS	Agilent-868	22	MMTV HRAS			6	NeuEx		0.140891	FVB	MMTV	HRAS			Varmus
GSM1046492												FVB_MMTV_HRAS_43_VARMUS	Agilent-2869	22	MMTV HRAS			6	NeuEx		0.104799	FVB	MMTV	HRAS			Varmus
GSM1046495												FVB_MMTV_HRAS_4492_LI	Agilent-444	22	MMTV HRAS			6	NeuEx		0.108299	FVB	MMTV	HRAS			Li
GSM1046496												FVB_MMTV_HRAS_4633_LI	Agilent-448	22	MMTV HRAS			6	NeuEx		0.149495	FVB	MMTV	HRAS			Li
GSM1046497												FVB_MMTV_HRAS_4861_LI	Agilent-449	22	MMTV HRAS			6	NeuEx		0.108289	FVB	MMTV	HRAS			Li
GSM1046714												FVB_MMTV_Neu_116843-2_untreated_GMurrow	Agilent-3823	22	MMTV Neu			6	NeuEx		0.103842	FVB	MMTV	Neu			Perou
GSM1046757												FVB_MMTV-Neu_121304-2 Non-treated	252550310047-4	180	MMTV Neu			6	NeuEx		0.160881	FVB	MMTV	Neu			Perou
GSM1046761												FVB_MMTV-Neu_121575 Non-treated	252550310047-1	180	MMTV Neu			6	NeuEx		0.137756	FVB	MMTV	Neu			Perou
GSM1046766												FVB_MMTV-Neu_121576_non-treated	252550310012-1	180	MMTV Neu			6	NeuEx		0.180474	FVB	MMTV	Neu			Perou
GSM211517						x						MIXED_Brg1het_T172_BULTMAN	Agilent-2647	22	Brg1+/-			6	NeuEx		0.0665785	Mixed		Brg+/-			Bultman
GSM211518						x				x		MIXED_Brg1het_T172_bRep_BULTMAN	Agilent-731	22	Brg1+/-			6	NeuEx		0.0738703	Mixed		Brg+/-			Bultman
GSM211523						x						MIXED_Brg1het_T284_BULTMAN	Agilent-2648	22	Brg1+/-			6	NeuEx		0.0900009	Mixed		Brg+/-			Bultman
GSM211524						x				x		MIXED_Brg1het_T284_bRep_BULTMAN	Agilent-732	22	Brg1+/-			6	NeuEx		0.0975022	Mixed		Brg+/-			Bultman
GSM361034			x									Mixed_Rb_10.Nov10.07_UHNC	Agilent-3833	22	Rb			6	NeuEx		0.124524	Mixed			Rb-/-		UHNC
GSM662245		x							x			FVB_MMTV_Neu_110277_untreated_OKarginova	Agilent-251486822773-2	44	MMTV Neu			6	NeuEx		0.1555	FVB	MMTV	Neu			Perou
GSM662246		x							x			FVB_MMTV_Neu_110288_untreated_4x44k_GMurrow	Agilent-251486822855-3	44	MMTV Neu			6	NeuEx		0.131651	FVB	MMTV	Neu			Perou
GSM662247		x							x			FVB_MMTV_Neu_116913_untreated_GMurrow	Agilent-251486822856-4	44	MMTV Neu			6	NeuEx		0.14447	FVB	MMTV	Neu			Perou
GSM662248		x										FVB_MMTV_Neu_116916_untreated_4x44k_GMurrow	Agilent-251486822729-4	44	MMTV Neu			6	NeuEx		0.11012	FVB	MMTV	Neu			Perou
GSM662249		x							x			FVB_MMTV_Neu_116922_untreated_OKarginova	Agilent-251486822773-1	44	MMTV Neu			6	NeuEx		0.131311	FVB	MMTV	Neu			Perou
GSM662250		x							x			FVB_MMTV_Neu_117391_untreated_4x44k_Gmurrow	Agilent-251486822729-3	44	MMTV Neu			6	NeuEx		0.140637	FVB	MMTV	Neu			Perou
GSM69611	x	x	x						x			FVB_MMTV_Neu_7.6.99_GREEN	Agilent486	22	MMTV Neu	VI		6	NeuEx		0.143887	FVB	MMTV	Neu			Green
GSM69612	x	x	x									FVB_MMTV_Neu_8.2.99_GREEN	Agilent487	22	MMTV Neu	VI		6	NeuEx		0.0925006	FVB	MMTV	Neu			Green
GSM69613	x	x	x									FVB_MMTV_Neu_CA01_416A_CHURCHILL	Agilent-823	22	MMTV Neu	VI		6	NeuEx		0.104994	FVB	MMTV	Neu			Churchhill
GSM69614	x	x	x							x		FVB_MMTV_Neu_CA01_416C_Rep_CHURCHILL	Agilent-3895	22	MMTV Neu	VI		6	NeuEx		0.0941956	FVB	MMTV	Neu			Churchhill
GSM69615	x	x	x									FVB_MMTV_Neu_CA01_431A_CHURCHILL	Agilent-979	22	MMTV Neu	VI		6	NeuEx		0.078741	FVB	MMTV	Neu			Churchhill
GSM69616	x	x	x									FVB_MMTV_Neu_CA01_432A_CHURCHILL	Agilent-978	22	MMTV Neu	VI		6	NeuEx		0.110592	FVB	MMTV	Neu			Churchhill
GSM80426	x	x	x						x			FVB_MMTV_Neu_CA05_861A_CHURCHILL	Agilent-941	22	MMTV Neu	VI		6	NeuEx		0.133463	FVB	MMTV	Neu			Churchhill
GSM80427	x	x	x						x			FVB_MMTV_Neu_CA05_875A_CHURCHILL	Agilent-940	22	MMTV Neu	VI		6	NeuEx		0.13404	FVB	MMTV	Neu			Churchhill
GSM80450	x	x	x									FVB_MMTV_Neu_69331_PEROU	Agilent-473	22	MMTV Neu	VI		6	NeuEx		0.106305	FVB	MMTV	Neu			Perou
GSM873953								x	x			FVB_MMTV_Neu_CA05_863A_CHURCHILL	Agilent-814	22	MMTV Neu			6	NeuEx		0.1158	FVB	MMTV	Neu			Churchhill
GSM873954								x	x			FVB_MMTV_Neu_CA05_865A_CHURCHILL	Agilent-815	22	MMTV Neu			6	NeuEx		0.152588	FVB	MMTV	Neu			Churchhill
GSM873955								x	x			FVB_MMTV-Neu_126563 Non-treated	252550310023-1	180	MMTV Neu			6	NeuEx		0.119072	FVB	MMTV	Neu			Perou
GSM873956								x	x			FVB_MMTV-Neu_133120 Non-treated	252550310023-2	180	MMTV Neu			6	NeuEx		0.166172	FVB	MMTV	Neu			Perou
GSM873957								x	x			FVB_MMTV-Neu_133121 Non-treated	252550310023-3	180	MMTV Neu			6	NeuEx		0.151771	FVB	MMTV	Neu			Perou
GSM873958								x	x			FVB_MMTV-Neu_138865 Non-treated	252550310045-2	180	MMTV Neu			6	NeuEx		0.165238	FVB	MMTV	Neu			Perou
GSM873959								x	x			FVB_MMTV-Neu_142292_Non-treated	252550310051-1	180	MMTV Neu			6	NeuEx		0.204929	FVB	MMTV	Neu			Perou
GSM1046315												BALBc_p18null_200_XIONG	Agilent-4857	22	p18-/-			7	Normal-likeEx		0.0050438	BALB/c		p18-/-			Xiong
GSM1046322												BALBc_p18null_854_XIONG	Agilent-272	22	p18-/-			7	Normal-likeEx		-0.0288891	BALB/c		p18-/-			Xiong
GSM1046325											x	C57Bl6_Mammary_Norm_131546_Gmurrow	Agilent-251486825613-3	44	Normal Mammary			7	Normal-likeEx		-0.00234972	C57BL/6J					Perou
GSM1046467											x	C57Bl6_Mammary_Norm_131547_Gmurrow	Agilent-251486825013-3	44	Normal Mammary			7	Normal-likeEx		-0.00539825	C57BL/6J					Perou
GSM1046468											x	C57Bl6_Mammary_Norm_134742_GMurrow	Agilent-251486825615-4	44	Normal Mammary			7	Normal-likeEx		-0.00179657	C57BL/6J					Perou
GSM1046469											x	C57Bl6_Mammary_Norm_437_1_FURTH	Agilent-841	22	Normal Mammary			7	Normal-likeEx		0.00744786	C57BL/6J					Furth
GSM1046470											x	C57Bl6_Mammary_Norm_439_2_FURTH	Agilent-302	22	Normal Mammary			7	Normal-likeEx		0.0116704	C57BL/6J					Furth
GSM1046471											x	C57Bl6_Mammary_Norm_443_1_FURTH	Agilent-303	22	Normal Mammary			7	Normal-likeEx		-0.00733419	C57BL/6J					Furth
GSM1046477												FVB_MMTV_Aib1_H323_MBROWN	Agilent-307	22	MMTV Aib1			7	Normal-likeEx		0.0315885	FVB	MMTV	Aib1			MBrown
GSM1046486												FVB_MMTV_FGF3_465_VARMUS	Agilent-871	22	MMTV FGF3			7	Normal-likeEx		-0.0163678	FVB	MMTV	FGF3			Varmus
GSM1046487												FVB_MMTV_FGF3_466_VARMUS	Agilent-797	22	MMTV FGF3			7	Normal-likeEx		0.0709154	FVB	MMTV	FGF3			Varmus
GSM1046717												FVB_MMTV_Neu_641971_PEROU	Agilent-472	22	MMTV Neu			7	Normal-likeEx		0.0204198	FVB	MMTV	Neu			Perou
GSM1046755												FVB_MMTV_Wnt1_CA03_613A_CHURCHILL	Agilent-428	22	MMTV Wnt1			7	Normal-likeEx		-0.0663786	FVB	MMTV	Wnt1			Churchhill
GSM1046769												FVB_MMTV-Neu_123299 Non-treated	252550310047-3	180	MMTV Neu			7	Normal-likeEx		-0.0452007	FVB	MMTV	Neu			Perou
GSM1046927												FVB_NJ_NORMAL_CA02_451A_Lactating	Agilent-826	22	Mammary Normal Lactating			7	Normal-likeEx		0.0426335	FVB					Perou
GSM1046928												FVB_NJ_NORMAL_CA03_603A_lactating	Agilent-895	22	Mammary Normal Lactating			7	Normal-likeEx		0.0394998	FVB					Perou
GSM1046937												Mixed_Rb_7.Oct22.07_UHNC	Agilent-3862	22	Rb			7	Normal-likeEx		0.0194827	Mixed			Rb-/-		UHNC
GSM1046942												MMTV-Cre_R26-Pik3caH1047R_4714 _Egan	252550310011-2	180	PIK3CA			7	Normal-likeEx		0.101042	FVB	MMTV	Pik3ca H1047R Mutation		Cre	Egan
GSM381089							x					MMTV_ATX-T1_Mills	Agilent-8440_4	44	MMTV ATX			7	Normal-likeEx		0.0319303	FVB	MMTV	ATX			GMills
GSM381094							x					MMTV_LPA1-T1_GMills	Agilent-9440-4	44	MMTV LPA			7	Normal-likeEx		0.0347257	FVB	MMTV	LPA1			GMills
GSM381095							x					MMTV_LPA1-T2_GMills	Agilent-9441-1	44	MMTV LPA			7	Normal-likeEx		0.0494659	FVB	MMTV	LPA1			GMills
GSM381099							x					MMTV_LPA1-T5_GMills	Agilent-9440-1	44	MMTV LPA			7	Normal-likeEx		0.00970159	FVB	MMTV	LPA1			GMills
GSM381100							x					MMTV_LPA2-T1_GMills	Agilent-9441-2	44	MMTV LPA			7	Normal-likeEx		0.0401384	FVB	MMTV	LPA2			GMills
GSM381101							x					MMTV_LPA2-T2_GMills	Agilent-9441-3	44	MMTV LPA			7	Normal-likeEx		0.0578622	FVB	MMTV	LPA2			GMills
GSM381102							x					MMTV_LPA2-T3_Mills	Agilent-8439_2	44	MMTV LPA			7	Normal-likeEx		0.126614	FVB	MMTV	LPA2			GMills
GSM69568	x	x	x								x	BALBc_Mammary_Norm_100989_SIMIN	Agilent-023	22	Normal Mammary	I		7	Normal-likeEx		-0.0461444	BALB/c					Simin
GSM69572	x	x	x								x	BALBc_Mammary_Norm_100990_SIMIN	Agilent-026	22	Normal Mammary	I		7	Normal-likeEx		-0.0389153	BALB/c					Simin
GSM69573	x	x	x								x	BALBc_Mammary_Norm_100991_SIMIN	Agilent-025	22	Normal Mammary	I		7	Normal-likeEx		-0.0281476	BALB/c					Simin
GSM69574	x	x	x								x	BALBc_Mammary_Norm_100992_SIMIN	Agilent-2610	22	Normal Mammary	I		7	Normal-likeEx		-0.0460271	BALB/c					Simin
GSM69575	x	x	x								x	BALBc_Mammary_Norm_100993_SIMIN	Agilent-040	22	Normal Mammary	I		7	Normal-likeEx		-0.027597	BALB/c					Simin
GSM69631	x	x	x								x	FVB_Mammary_Norm_CA02_450A	Agilent-827	22	Normal Mammary	I		7	Normal-likeEx		0.0208443	FVB					Perou
GSM69632	x	x	x								x	FVB_Mammary_Norm_CA02_489A	Agilent-976	22	Normal Mammary	I		7	Normal-likeEx		-0.015581	FVB					Perou
GSM69633	x	x	x								x	FVB_Mammary_Norm_CA04_677A	Agilent-424	22	Normal Mammary	I		7	Normal-likeEx		-0.0371897	FVB					Perou
GSM69634	x	x	x								x	FVB_Mammary_Norm_CA04_678A	Agilent-425	22	Normal Mammary	I		7	Normal-likeEx		-0.0354282	FVB					Perou
GSM69635	x	x	x								x	FVB_Mammary_Norm_CA04_679A	Agilent-3418	22	Normal Mammary	I		7	Normal-likeEx		-0.0451945	FVB					Perou
GSM1046493												FVB_MMTV_HRAS_4379-1_LI	Agilent-3443	22	MMTV HRAS			8	Class8Ex		0.0250287	FVB	MMTV	HRAS			Li
GSM1046498												FVB_MMTV_HRAS_4863_LI	Agilent-430	22	MMTV HRAS			8	Class8Ex		0.0661316	FVB	MMTV	HRAS			Li
GSM1046710												FVB_MMTV_Myc_128990_untreated_GMurrow	Agilent-251486824183-1	44	MMTV Myc			8	Class8Ex		-0.0952446	FVB	MMTV	Myc			Perou
GSM1046929												FVB_Wap_Myc_116885_untreated_GMurrow	Agilent-4031	22	Wap Myc			8	Class8Ex		-0.041901	FVB	Wap	Myc			Perou
GSM1046940												MMTV-Cre_R26-Pik3caH1047R _A0853 _Egan	252550310010-2	180	PIK3CA			8	Class8Ex		-0.130371	FVB	MMTV	Pik3ca H1047R Mutation		Cre	Egan
GSM211527						x						MIXED_Brg1het_T646_BULTMAN	Agilent-077	22	Brg1+/-			8	Class8Ex		-0.0507777	Mixed		Brg+/-			Bultman
GSM69646	x	x	x									FVB_Wap_Myc_CA02_540B_spindloid_CHURCHILL	Agilent-980	22	Wap Myc			8	Class8Ex		-0.133197	FVB	Wap	Myc			Churchill
GSM69647	x	x	x							x		FVB_Wap_Myc_CA02_540B_spindloid_Rep_CHURCHILL	Agilent-983	22	Wap Myc			8	Class8Ex		-0.115088	FVB	Wap	Myc			Churchill
GSM69652	x	x	x									FVB_Wap_Myc_CA02_550A_spindloid_CHURCHILL	Agilent-952	22	Wap Myc			8	Class8Ex		-0.148353	FVB	Wap	Myc			Churchill
GSM1046490												FVB_MMTV_FGF3_469_VARMUS	Agilent-817	22	MMTV FGF3			9	Wnt1-LateEx	-	-0.0586805	FVB	MMTV	FGF3			Varmus
GSM1046747												FVB_MMTV_Wnt1_28T.4T_COWIN	Agilent-795	22	MMTV Wnt1			9	Wnt1-LateEx	NA	-0.0344499	FVB	MMTV	Wnt1			Cowin
GSM447560				x								FVB_MMTV_Wnt1_2495_1L_Rosen	Agilent-3856	22	MMTV Wnt1			9	Wnt1-LateEx	23.5714	-0.120106	FVB	MMTV	Wnt1			Rosen
GSM69623	x	x	x									FVB_MMTV_Wnt1_CA02_478A_CHURCHILL	Agilent-3896	22	MMTV Wnt1	III		9	Wnt1-LateEx	21.4286	-0.0593749	FVB	MMTV	Wnt1			Churchhill
GSM69624	x	x	x									FVB_MMTV_Wnt1_CA02_486A_CHURCHILL	Agilent-951	22	MMTV Wnt1	III		9	Wnt1-LateEx	19.7143	-0.0855463	FVB	MMTV	Wnt1			Churchhill
GSM69625	x	x	x									FVB_MMTV_Wnt1_CA02_493A_CHURCHILL	Agilent-416	22	MMTV Wnt1	III		9	Wnt1-LateEx	21.4286	-0.0616401	FVB	MMTV	Wnt1			Churchhill
GSM69629	x	x	x									FVB_MMTV_Wnt1_CA03_587A_CHURCHILL	Agilent-426	22	MMTV Wnt1	III		9	Wnt1-LateEx	21	-0.0643873	FVB	MMTV	Wnt1			Churchhill
GSM69630	x	x	x									FVB_MMTV_Wnt1_CA03_634A_CHURCHILL	Agilent-417	22	MMTV Wnt1	III		9	Wnt1-LateEx	19.2857	-0.0690206	FVB	MMTV	Wnt1			Churchhill
GSM1046741												FVB_MMTV_Wnt1_119265-2_cn_Usary	Agilent-4854	22	MMTV Wnt1			10	Wnt1-EarlyEx	NA	-0.071629	FVB	MMTV	Wnt1			Perou
GSM1046744												FVB_MMTV_Wnt1_22T.8T_COWIN	Agilent-756	22	MMTV Wnt1			10	Wnt1-EarlyEx	NA	-0.0521438	FVB	MMTV	Wnt1			Cowin
GSM1046749												FVB_MMTV_Wnt1_531_USARY	Agilent-4037	22	MMTV Wnt1			10	Wnt1-EarlyEx	NA	-0.0849154	FVB	MMTV	Wnt1			Perou
GSM1046752												FVB_MMTV_Wnt1_9T.8T_COWIN	Agilent-820	22	MMTV Wnt1			10	Wnt1-EarlyEx	NA	-0.142194	FVB	MMTV	Wnt1			Cowin
GSM1046781												FVB_MMTV-Wnt1_124607_Non-treated	252550310048-4	180	MMTV Wnt1			10	Wnt1-EarlyEx	6	-0.13839	FVB	MMTV	Wnt1			Perou
GSM1046784												FVB_MMTV-Wnt1_125799_Non-treated	252550310048-3	180	MMTV Wnt1			10	Wnt1-EarlyEx	8.14286	-0.11778	FVB	MMTV	Wnt1			Perou
GSM447004				x								FVB_MMTV_Wnt1_2406.4R_Rosen	Agilent-4035	22	MMTV Wnt1			10	Wnt1-EarlyEx	9.85714	-0.0595534	FVB	MMTV	Wnt1			Rosen
GSM447559				x								FVB_MMTV_Wnt1_2494.2L_Rosen	Agilent-3874	22	MMTV Wnt1			10	Wnt1-EarlyEx	9.85714	-0.0924329	FVB	MMTV	Wnt1			Rosen
GSM447561				x								FVB_MMTV_Wnt1_2543-4L_Rosen	Agilent-4036	22	MMTV Wnt1			10	Wnt1-EarlyEx	9.42857	-0.0857125	FVB	MMTV	Wnt1			Rosen
GSM447562				x								FVB_MMTV_Wnt1_3065_Rosen	Agilent-3873	22	MMTV Wnt1			10	Wnt1-EarlyEx	5.57143	-0.0592053	FVB	MMTV	Wnt1			Rosen
GSM447563				x								FVB_MMTV_Wnt1_3718.3R_Rosen	Agilent-4034	22	MMTV Wnt1			10	Wnt1-EarlyEx	8.14286	-0.073171	FVB	MMTV	Wnt1			Rosen
GSM447569				x								FVB_MMTV_Wnt1_iFGFR2_3068_2L_ROSEN	Agilent-4851	22	MMTV Wnt1, iFGFR			10	Wnt1-EarlyEx	-	-0.0449166	FVB	MMTV	Wnt1	iFGFR2		Rosen
GSM447570				x								FVB_MMTV_Wnt1_iFGFR2_3855_3R_ROSEN	Agilent-4860	22	MMTV Wnt1, iFGFR			10	Wnt1-EarlyEx	-	-0.0128225	FVB	MMTV	Wnt1	iFGFR2		Rosen
GSM447571				x								FVB_MMTV_Wnt1_iFGFR2_3861_3L_ROSEN	Agilent-4861	22	MMTV Wnt1, iFGFR			10	Wnt1-EarlyEx	-	-0.0271284	FVB	MMTV	Wnt1	iFGFR2		Rosen
GSM447572				x								FVB_MMTV_Wnt1_iR2_5101_3L_Rosen	Agilent-3857	22	MMTV Wnt1, iFGFR			10	Wnt1-EarlyEx	-	-0.041298	FVB	MMTV	Wnt1		iR2	Rosen
GSM447573				x								FVB_MMTV_Wnt1_iR2_5103_3L_Rosen	Agilent-3859	22	MMTV Wnt1, iFGFR			10	Wnt1-EarlyEx	-	-0.0348992	FVB	MMTV	Wnt1		iR2	Rosen
GSM447574				x								FVB_MMTV_Wnt1_iR2_5105_3R_Rosen	Agilent-3855	22	MMTV Wnt1, iFGFR			10	Wnt1-EarlyEx	-	0.00250817	FVB	MMTV	Wnt1		iR2	Rosen
GSM447575				x								FVB_MMTV_Wnt1_iR2_5106_3L_Rosen	Agilent-3858	22	MMTV Wnt1, iFGFR			10	Wnt1-EarlyEx	-	-0.0352306	FVB	MMTV	Wnt1		iR2	Rosen
GSM661696		x										BALBc_p53null_spontaneous_4702L_MEDINA	Agilent-835	22	p53-/-		Basal1	10	Wnt1-EarlyEx	-	-0.0574698	BALB/c		p53-/-			Medina
GSM69576	x	x	x									BALBc_Brca1het_p53het_IR_B1129_4_KOLLER	Agilent-886	22	BRCA1+/-, p53+/-, IR	IV		10	Wnt1-EarlyEx	-	-0.13007	BALB/c		p53+/-	Brca1 +/-	IR	Koller
GSM69601	x	x	x									FVB_DMBA_1_Adeno_Rep_GLAZER	Agilent-429	22	DMBA-Induced	III		10	Wnt1-EarlyEx	-	-0.141936	FVB				DMBA	Glazer
GSM69622	x	x	x									FVB_MMTV_Wnt1_CA02_467A_CHURCHILL	Agilent-3897	22	MMTV Wnt1	IV		10	Wnt1-EarlyEx	8.14286	-0.120426	FVB	MMTV	Wnt1			Churchhill
GSM69628	x	x	x									FVB_MMTV_Wnt1_CA02_570B_CHURCHILL	Agilent-420	22	MMTV Wnt1			10	Wnt1-EarlyEx	NA	-0.0497093	FVB	MMTV	Wnt1			Churchhill
GSM80429	x	x	x									FVB_MMTV_Wnt1_CA04_676A_CHURCHILL	Agilent-937	22	MMTV Wnt1	IV		10	Wnt1-EarlyEx	10.2857	-0.0772685	FVB	MMTV	Wnt1			Churchhill
GSM80454	x	x	x									FVB_MMTV_Wnt1_CA04_683A_CHURCHILL	Agilent-2641	22	MMTV Wnt1	IV		10	Wnt1-EarlyEx	13.2857	-0.0424184	FVB	MMTV	Wnt1			Churchhill
GSM661689		x								x		Balbc_p53het_IR_A2989-7_spontaneous_GMurrow	Agilent-251486825615-3	44	p53+/-, IR			11	p53null-BasalEx		-0.0263127	BALB/c		p53+/-		IR	Koller
GSM661692		x								x		Balbc_p53het_IR_C0323-4_spontaneous_GMurrow	Agilent-251486825614-3	44	p53+/-, IR			11	p53null-BasalEx		-0.123832	BALB/c		p53 +/-		IR	Koller
GSM661694		x										BALBc_p53null_spontaneous_4100R_MEDINA	Agilent-833	22	p53-/-		Basal1	11	p53null-BasalEx		-0.0633474	BALB/c		p53-/-			Medina
GSM661695		x										BALBc_p53null_spontaneous_4127R_MEDINA	Agilent-834	22	p53-/-		Basal1	11	p53null-BasalEx		-0.0644937	BALB/c		p53-/-			Medina
GSM661697		x										BALBc_p53null_spontaneous_4729L_MEDINA	Agilent-4838	22	p53-/-		Basal1	11	p53null-BasalEx		-0.100044	BALB/c		p53-/-			Medina
GSM661701		x								x		Balbc_p53null_2225L_transplant_4x44k_Gmurrow	Agilent-251486825013-1	44	p53-/-		Basal1	11	p53null-BasalEx		-0.133629	BALB/c		p53-/-			Perou
GSM661702		x										Balbc_p53null_2225L_transplant_Gmurrow	Agilent-251486825011-3	44	p53-/-		Basal1	11	p53null-BasalEx		-0.11515	BALB/c		p53-/-			Perou
GSM661709		x										Balbc_p53null_336-T2_transplant_JIH	Agilent-251486822855-2	44	p53-/-			11	p53null-BasalEx		-0.0355712	BALB/c		p53-/-			Perou
GSM662192		x										Balbc_p53null_transplant_2153L_JIH	Agilent-8443-3	44	p53-/-		Basal2	11	p53null-BasalEx		-0.030551	BALB/c		p53-/-			Perou
GSM662193		x										Balbc_p53null_transplant_2154L_JIH	Agilent-251486822761-4	44	p53-/-			11	p53null-BasalEx		-0.00123586	BALB/c		p53-/-			Perou
GSM662198		x										Balbc_p53null_transplant_2224L_JIH	Agilent-8443-2	44	p53-/-		Basal2	11	p53null-BasalEx		0.00595323	BALB/c		p53-/-			Perou
GSM662201		x										Balbc_p53null_transplant_2249L_JIH	Agilent-251486822798-2	44	p53-/-		Basal2	11	p53null-BasalEx		0.0264887	BALB/c		p53-/-			Perou
GSM662203		x										Balbc_p53null_transplant_2336R_JIH	Agilent-251486822761-1	44	p53-/-		Basal2	11	p53null-BasalEx		-0.0243067	BALB/c		p53-/-			Perou
GSM662207		x										Balbc_p53null_transplant_2356R_JIH	Agilent-251486822798-4	44	p53-/-		Basal2	11	p53null-BasalEx		-0.0527599	BALB/c		p53-/-			Perou
GSM662231		x										Balbc_p53null_transplant_2396R_JIH	Agilent-251486822848-4	44	p53-/-		Basal2	11	p53null-BasalEx		0.0579815	BALB/c		p53-/-			Perou
GSM662233		x										Balbc_p53null_transplant_2412R_JIH	Agilent-8443-4	44	p53-/-		Basal2	11	p53null-BasalEx		0.0345861	BALB/c		p53-/-			Perou
GSM662234		x										Balbc_p53null_transplant_2530R_JIH	Agilent-251486822761-2	44	p53-/-		Basal2	11	p53null-BasalEx		-0.0389535	BALB/c		p53-/-			Perou
GSM69577	x	x	x									BALBc_Brca1het_p53het_IR_B9964_6_KOLLER	Agilent-3420	22	BRCA1+/-, p53+/-, IR	IV		11	p53null-BasalEx		-0.182246	BALB/c		p53+/-	Brca1 +/-	IR	Koller
GSM69578	x	x	x									BALBc_Brca1het_p53het_IR_B9965_1_KOLLER	Agilent-888	22	BRCA1+/-, p53+/-, IR	IV		11	p53null-BasalEx		-0.0870391	BALB/c		p53+/-	Brca1 +/-	IR	Koller
GSM69579	x	x	x									BALBc_Brca1het_p53het_IR_C0379_5_KOLLER	Agilent-3419	22	BRCA1+/-, p53+/-, IR	IV		11	p53null-BasalEx		-0.0933606	BALB/c		p53+/-	Brca1 +/-	IR	Koller
GSM69580	x	x	x									BALBc_p53het_IR_10915_7_KOLLER	Agilent-613	22	p53+/-, IR	IV		11	p53null-BasalEx		-0.124075	BALB/c		p53+/-		IR	Koller
GSM69582	x	x	x									BALBc_p53het_IR_A2989_7_KOLLER	Agilent-3898	22	p53+/-, IR	IV		11	p53null-BasalEx		-0.0656539	BALB/c		p53+/-		IR	Koller
GSM80435	x	x	x									C57Bl6_MMTV_Cre_Brca1CoCo_p53het_106c1_FURTH	Agilent-794	22	MMTV Cre Brca1CoCo, p53+/-	IV		11	p53null-BasalEx		-0.0681498	C57BL/6J	MMTV	p53+/-	Brca1 Co/Co	Cre	Furth
GSM80438	x	x	x									BALBc_Brca1het_p53het_IR_C0912_13_KOLLER	Agilent-787	22	BRCA1+/-, p53+/-, IR	IV		11	p53null-BasalEx		-0.0610079	BALB/c		p53+/-	Brca1 +/-	IR	Koller
GSM80439	x	x	x									BALBc_Brca1het_p53het_IR_C0917_4_KOLLER	Agilent-786	22	BRCA1+/-, p53+/-, IR	IV		11	p53null-BasalEx		-0.102597	BALB/c		p53+/-	Brca1 +/-	IR	Koller
GSM80440	x	x	x									BALBc_Brca1het_p53het_IR_C0912_12_KOLLER	Agilent-785	22	BRCA1+/-, p53+/-, IR	IV		11	p53null-BasalEx		-0.0855974	BALB/c		p53+/-	Brca1 +/-	IR	Koller
GSM80441	x	x	x									BALBc_p53het_IR_C0323_4_KOLLER	Agilent-784	22	p53+/-, IR	IV		11	p53null-BasalEx		-0.14431	BALB/c		p53+/-		IR	Koller
GSM80442	x	x	x									BALBc_p53het_IR_C1301_1_KOLLER	Agilent-782	22	p53+/-, IR	IV		11	p53null-BasalEx		-0.121068	BALB/c		p53+/-		IR	Koller
GSM80444	x	x	x									C57Bl6_MMTV_Cre_Brca1CoCo_p53het_172d_FURTH	Agilent-755	22	MMTV Cre Brca1CoCo, p53+/-	IV		11	p53null-BasalEx		-0.0467874	C57BL/6J	MMTV	p53+/-	Brca1 Co/Co	Cre	Furth
GSM80445	x	x	x									C57Bl6_MMTV_Cre_Brca1CoCo_p53het_145a2_FURTH	Agilent-754	22	MMTV Cre Brca1CoCo, p53+/-	IV		11	p53null-BasalEx		-0.105483	C57BL/6J	MMTV	p53+/-	Brca1 Co/Co	Cre	Furth
GSM80448	x	x	x									C57Bl6_MMTV_Cre_Brca1CoCo_p53het_100a_FURTH	Agilent-741	22	MMTV Cre Brca1CoCo, p53+/-	IV		11	p53null-BasalEx		-0.112682	C57BL/6J	MMTV	p53+/-	Brca1 Co/Co	Cre	Furth
GSM80458	x	x	x									BALBc_p53null_1634R_PBROWN	Agilent-042	22	p53-/-	V		11	p53null-BasalEx		-0.0256189	BALB/c		p53-/-			Pbrown
GSM1046313												BALB/c_p53null_9362-2_transplant_135908	252550310003-4	180	p53-/-			12	Squamous-likeEx		-0.0644597	BALB/c		p53-/-			Perou
GSM1046314												BALBc_p18null_133657	252550310045-3	180	p18-/-			12	Squamous-likeEx		0.0412206	BALB/c		p18-/-			Perou
GSM1046938												MMTV-Cre_R26-Pik3caH1047R _3093 _Egan	252550310011-1	180	PIK3CA			12	Squamous-likeEx		-0.0990027	FVB	MMTV	Pik3ca H1047R Mutation		Cre	Egan
GSM1046939												MMTV-Cre_R26-Pik3caH1047R _7048A _Egan	252550310010-4	180	PIK3CA			12	Squamous-likeEx		0.000210325	FVB	MMTV	Pik3ca H1047R Mutation		Cre	Egan
GSM1046941												MMTV-Cre_R26-Pik3caH1047R_3073 _Egan	252550310011-3	180	PIK3CA			12	Squamous-likeEx		-0.0254488	FVB	MMTV	Pik3ca H1047R Mutation		Cre	Egan
GSM1046943												MMTV-Cre_R26-Pik3caH1047R_7281A_2R-Egan	252550310102-3	180	PIK3CA			12	Squamous-likeEx		-0.106568	FVB	MMTV	Pik3ca H1047R Mutation		Cre	Egan
GSM1046944												MMTV-Cre_R26-Pik3caH1047R_7286A_5L-Egan	252550310102-2	180	PIK3CA			12	Squamous-likeEx		-0.0573581	FVB	MMTV	Pik3ca H1047R Mutation		Cre	Egan
GSM211515						x						MIXED_Brg1het_T135_BULTMAN	Agilent-646	22	Brg1+/-			12	Squamous-likeEx		-0.0388798	Mixed		Brg+/-			Bultman
GSM211520						x						MIXED_Brg1het_T2023_BULTMAN	Agilent-079	22	Brg1+/-			12	Squamous-likeEx		-0.0403786	Mixed		Brg+/-			Bultman
GSM211522						x						MIXED_Brg1het_T221_BULTMAN	Agilent-730	22	Brg1+/-			12	Squamous-likeEx		-0.0546926	Mixed		Brg+/-			Bultman
GSM211525						x						MIXED_Brg1het_T372_BULTMAN	Agilent-3076	22	Brg1+/-			12	Squamous-likeEx		-0.0131969	Mixed		Brg+/-			Bultman
GSM361036			x									Mixed_Rb_2.Oct22.07_UHNC	Agilent-3864	22	Rb			12	Squamous-likeEx		-0.084376	Mixed			Rb-/-		UHNC
GSM381093							x					MMTV_ATX-T5_Mills	Agilent-8439_3	44	MMTV ATX			12	Squamous-likeEx		-0.0251887	FVB	MMTV	ATX			GMills
GSM381104							x					MMTV_LPA2-T5_GMills	Agilent-9440-2	44	MMTV LPA			12	Squamous-likeEx		-0.0165891	FVB	MMTV	LPA2			GMills
GSM662211		x										Balbc_p53null_transplant_2393R_JIH	Agilent-251486822848-2	44	p53-/-			12	Squamous-likeEx		-0.0175415	BALB/c		p53-/-			Perou
GSM662236		x										Balbc_p53null_transplant_T1-355-3_JIH	Agilent-251486822762-1	44	p53-/-			12	Squamous-likeEx		-0.00674138	BALB/c		p53-/-			Perou
GSM69605	x	x	x									FVB_DMBA_5_Squa_GLAZER	Agilent-876	22	DMBA-Induced			12	Squamous-likeEx		-0.0669436	FVB				DMBA	Glazer
GSM69606	x	x	x									FVB_DMBA_6_Squa_GLAZER	Agilent-877	22	DMBA-Induced			12	Squamous-likeEx		-0.0552657	FVB				DMBA	Glazer
GSM69607	x	x	x									FVB_DMBA_8_Squa_GLAZER	Agilent-878	22	DMBA-Induced			12	Squamous-likeEx		-0.0426762	FVB				DMBA	Glazer
GSM69608	x	x	x									FVB_DMBA_9_Squa_GLAZER	Agilent-879	22	DMBA-Induced	III		12	Squamous-likeEx		-0.0462805	FVB				DMBA	Glazer
GSM69609	x	x	x							x		FVB_DMBA_9_Squa_Rep_GLAZER	Agilent-018	22	DMBA-Induced	III		12	Squamous-likeEx		-0.0601321	FVB				DMBA	Glazer
GSM1046950												STAT1-/-_Schreiber_11253	252550310007-1	180	STAT1-/-			13	Stat1Ex		0.064735			STAT-/-			Schreiber
GSM1046951												STAT1-/-_Schreiber_4524	252550310007-3	180	STAT1-/-			13	Stat1Ex		0.119469			STAT-/-			Schreiber
GSM1046952												STAT1-/-_Schreiber_9444	252550310007-2	180	STAT1-/-			13	Stat1Ex		0.0118615			STAT-/-			Schreiber
GSM1046953												STAT1-/-_Schreiber_TAC59	252550310006-1	180	STAT1-/-			13	Stat1Ex		0.0938087			STAT-/-			Schreiber
GSM1046954												STAT1-/-_Schreiber_TAC77	252550310006-2	180	STAT1-/-			13	Stat1Ex		0.0742402			STAT-/-			Schreiber
GSM1046955												STAT1-/-_Schreiber_TAC78	252550310006-3	180	STAT1-/-			13	Stat1Ex		0.0690941			STAT-/-			Schreiber
GSM1046956												STAT1-/-_Schreiber_TAC80	252550310006-4	180	STAT1-/-			13	Stat1Ex		0.104612			STAT-/-			Schreiber
GSM1046308												BALB/c_p53null_2224_transplant_137310	252550310025-1	180	p53-/-			14	Class14Ex		-0.10366	BALB/c		p53-/-			Perou
GSM1046945												MMTV-Cre_R26-Pik3caH1047R_9529 _Egan	252550310010-1	180	PIK3CA			14	Class14Ex		-0.0652036	FVB	MMTV	Pik3ca H1047R Mutation		Cre	Egan
GSM1046946												MMTV-Cre_R26-Pik3caH1047R_9529_4R-Egan	252550310122-2	180	PIK3CA			14	Class14Ex		-0.002835	FVB	MMTV	Pik3ca H1047R Mutation		Cre	Egan
GSM1046947												MMTV-Cre_R26-Pik3caH1047R_9529_5L-Egan	252550310122-3	180	PIK3CA			14	Class14Ex		-0.0243607	FVB	MMTV	Pik3ca H1047R Mutation		Cre	Egan
GSM1046948												MMTV-Cre_R26-Pik3caH1047R_A0255 _Egan	252550310010-3	180	PIK3CA			14	Class14Ex		-0.0089769	FVB	MMTV	Pik3ca H1047R Mutation		Cre	Egan
GSM1046949												MMTV-Cre_R26-Pik3caH1047R_A0835_3L-Egan	252550310102-1	180	PIK3CA			14	Class14Ex		-0.0436508	FVB	MMTV	Pik3ca H1047R Mutation		Cre	Egan
GSM361035			x									Mixed_Rb_11.Nov10.07_UHNC	Agilent-3834	22	Rb			14	Class14Ex		-0.0798493	Mixed			Rb-/-		UHNC
GSM381090							x					MMTV_ATX-T2_Mills	Agilent-8440_3	44	MMTV ATX			14	Class14Ex		-0.0272312	FVB	MMTV	ATX			GMills
GSM381091							x					MMTV_ATX-T3_GMills	Agilent-8436_4	44	MMTV ATX			14	Class14Ex		-0.019719	FVB	MMTV	ATX			GMills
GSM381092							x					MMTV_ATX-T4_Mills	Agilent-8439_1	44	MMTV ATX			14	Class14Ex		-0.0454204	FVB	MMTV	ATX			GMills
GSM661698		x										BALBc_p53null_spontaneous_2297R_MEDINA	Agilent-4752	22	p53-/-			14	Class14Ex		-0.0142094	BALB/c		p53-/-			Medina
GSM69603	x	x	x									FVB_DMBA_3_Adeno_Rep_GLAZER	Agilent-972	22	DMBA-Induced	III		14	Class14Ex		-0.143035	FVB				DMBA	Glazer
GSM69604	x	x	x									FVB_DMBA_4_Adeno_GLAZER	Agilent-644	22	DMBA-Induced	III		14	Class14Ex		-0.0479405	FVB				DMBA	Glazer
GSM1046472												FVB_C3(1)-Tag_116966_untreated_GMurrow	Agilent-251486822730-1	44	C3 Tag			15	C3TagEx		-0.0270222	FVB	C3	p53-/-	Rb-/-	SV40 L-T	Perou
GSM1046473												FVB_C3(1)-Tag_117485_untreated_GMurrow	Agilent-3881	22	C3 Tag			15	C3TagEx		-0.0993148	FVB	C3	p53-/-	Rb-/-	SV40 L-T	Perou
GSM1046475												FVB_C3(1)-Tag-120209_no_treatment_Perou	Agilent-3834-2s	22	C3 Tag			15	C3TagEx		-0.052501	FVB	C3	p53-/-	Rb-/-	SV40 L-T	Perou
GSM1046476												FVB_C57Bl6_C3(1)_Tag_117122_HERSCH	Agilent-891	22	C3 Tag			15	C3TagEx		-0.0653021	FVB	C3	p53-/-	Rb-/-	SV40 L-T	Perou
GSM662237		x							x			FVB_C3(1)-Tag-120555_non treatment_Perou	Mouse 4X44K-251486820747-120555	44	C3 Tag			15	C3TagEx		-0.0153808	FVB	C3	p53-/-	Rb-/-	SV40 L-T	Perou
GSM662238		x							x			FVB_C3(1)-Tag-121415_non-treatment_Perou	Mouse 4X44K-251486819757-121415	44	C3 Tag			15	C3TagEx		-0.0515129	FVB	C3	p53-/-	Rb-/-	SV40 L-T	Perou
GSM662239		x										FVB_C3(1)-Tag_116409C_untreated_4x44k_GMurrow	Agilent-251486822731-2	44	C3 Tag			15	C3TagEx		-0.0133536	FVB	C3	p53-/-	Rb-/-	SV40 L-T	Perou
GSM662240		x							x			FVB_C3(1)-Tag_116410B_untreated_4x44k_GMurrow	Agilent-251486822731-1	44	C3 Tag			15	C3TagEx		-0.00385598	FVB	C3	p53-/-	Rb-/-	SV40 L-T	Perou
GSM662241		x							x			FVB_C3(1)-Tag_117338-1_untreated_4x44k_GMurrow	Agilent-251486822730-4	44	C3 Tag			15	C3TagEx		-0.0400523	FVB	C3	p53-/-	Rb-/-	SV40 L-T	Perou
GSM662242		x							x			FVB_C3(1)-Tag_117517_untreated_GMurrow	Agilent-148681502-1	44	C3 Tag			15	C3TagEx		0.0164292	FVB	C3	p53-/-	Rb-/-	SV40 L-T	Perou
GSM662243		x										FVB_C3(1)-Tag_120157_untreated_GMurrow	Agilent-148681503-3	44	C3 Tag			15	C3TagEx		0.0213356	FVB	C3	p53-/-	Rb-/-	SV40 L-T	Perou
GSM69586	x	x	x									B6D2F1_Wap_T121_p53het_581_SIMIN	Agilent-668	22	Wap T121, p53+/-	IX		15	C3TagEx		0.0238534	B6D2F1	Wap	p53+/-	Rb-/-	T121	Simin
GSM69590	x	x	x									FVB_C3Tag_72_GREEN	Agilent498	22	C3 Tag	X		15	C3TagEx		-0.0461326	FVB	C3	p53-/-	Rb-/-	SV40 L-T	Green
GSM69591	x	x	x									FVB_C3Tag_74_GREEN	Agilent485	22	C3 Tag	X		15	C3TagEx		-0.00617521	FVB	C3	p53-/-	Rb-/-	SV40 L-T	Green
GSM69592	x	x	x									FVB_C3Tag_76_GREEN	Agilent-389	22	C3 Tag	X		15	C3TagEx		-0.06021	FVB	C3	p53-/-	Rb-/-	SV40 L-T	Green
GSM69593	x	x	x									FVB_C3Tag_84_GREEN	Agilent496	22	C3 Tag	X		15	C3TagEx		-0.0624093	FVB	C3	p53-/-	Rb-/-	SV40 L-T	Green
GSM69594	x	x	x						x			FVB_C3Tag_86_GREEN	Agilent497	22	C3 Tag	X		15	C3TagEx		-0.0051825	FVB	C3	p53-/-	Rb-/-	SV40 L-T	Green
GSM69595	x	x	x									FVB_C3Tag_1A_614_BROWN	Agilent-2611	22	C3 Tag	X		15	C3TagEx		-0.0614021	FVB	C3	p53-/-	Rb-/-	SV40 L-T	Brown
GSM69596	x	x	x									FVB_C3Tag_2A_632_BROWN	Agilent-024	22	C3 Tag	X		15	C3TagEx		-0.053084	FVB	C3	p53-/-	Rb-/-	SV40 L-T	Brown
GSM69597	x	x	x									FVB_C3Tag_5A_645_BROWN	Agilent-037	22	C3 Tag	X		15	C3TagEx		-0.0693228	FVB	C3	p53-/-	Rb-/-	SV40 L-T	Brown
GSM80431	x	x	x									C57Bl6_Wap_Tag_224A_CHURCHILL	Agilent-885	22	Wap Tag	IX		15	C3TagEx		0.0845824	C57BL/6J	Wap	p53-/-	Rb-/-	SV40 L-T	Churchill
GSM80433	x	x	x									C57Bl6_Wap_Tag_215A_CHURCHILL	Agilent-839	22	Wap Tag	IX		15	C3TagEx		-0.0228501	C57BL/6J	Wap	p53-/-	Rb-/-	SV40 L-T	Churchill
GSM80434	x	x	x									C57Bl6_Wap_Tag_213A_CHURCHILL	Agilent-838	22	Wap Tag	IX		15	C3TagEx		0.0612331	C57BL/6J	Wap	p53-/-	Rb-/-	SV40 L-T	Churchill
GSM80455	x	x	x									C57Bl6_Wap_Tag_6J_226A_CHURCHILL	Agilent-244	22	Wap Tag	IX		15	C3TagEx		0.0333238	C57BL/6J	Wap	p53-/-	Rb-/-	SV40 L-T	Churchill
GSM80457	x	x	x							x		C57Bl6_Wap_Tag_6J_226B_CHURCHILL	Agilent-205	22	Wap Tag	IX		15	C3TagEx		0.031985	C57BL/6J	Wap	p53-/-	Rb-/-	SV40 L-T	Churchill
GSM873944								x	x			FVB_B6_C3(1)_Tag_117200T1_HERSCH	Agilent-089	22	C3 Tag			15	C3TagEx		-0.0157768	FVB	C3	p53-/-	Rb-/-	SV40 L-T	Perou
GSM873945								x	x			FVB_C57B6_C3(1)_TAG_117074_HERSC	Agilent-1900	22	C3 Tag			15	C3TagEx		-0.0130636	FVB	C3	p53-/-	Rb-/-	SV40 L-T	Perou
GSM873946								x	x			FVB_C57Bl6_C3(1)_Tag_117218T1_HERSCH	Agilent-728	22	C3 Tag			15	C3TagEx		-0.00243407	FVB	C3	p53-/-	Rb-/-	SV40 L-T	Perou
GSM873947								x	x			FVB_C57Bl6_C3(1)_Tag_117277T1_HERSCH	Agilent-726	22	C3 Tag			15	C3TagEx		-0.0134157	FVB	C3	p53-/-	Rb-/-	SV40 L-T	Perou
GSM873948								x	x			FVB_C3(1)-Tag_142157_Non-treated	252550310052-1	180	C3 Tag			15	C3TagEx		0.00550544	FVB	C3	p53-/-	Rb-/-	SV40 L-T	Perou
GSM873949								x	x			FVB_C3(1)-Tag_142204_Non-treated	252550310052-2	180	C3 Tag			15	C3TagEx		0.0597803	FVB	C3	p53-/-	Rb-/-	SV40 L-T	Perou
GSM873950								x	x			FVB_C3(1)-Tag_142209_Non-treated	252550310052-3	180	C3 Tag			15	C3TagEx		-0.061496	FVB	C3	p53-/-	Rb-/-	SV40 L-T	Perou
GSM873951								x	x			FVB_C3(1)-Tag_142274_Non-treated	252550310051-4	180	C3 Tag			15	C3TagEx		-0.0536591	FVB	C3	p53-/-	Rb-/-	SV40 L-T	Perou
GSM873952								x	x			FVB_C3(1)-Tag_145186_Non-treated	252550310051-3	180	C3 Tag			15	C3TagEx		-0.175375	FVB	C3	p53-/-	Rb-/-	SV40 L-T	Perou
GSM1046309												BALB/c_p53null_2247_transplant_134654	252550310025-2	180	p53-/-			16	Claudin-lowEx		-0.11578	BALB/c		p53-/-			Perou
GSM1046323												Balbc_p53het_IR_C1201-4_spontaneous_GMurrow	Agilent-251486825615-2	44	p53+/-, IR			16	Claudin-lowEx		-0.164745	BALB/c		p53+/-		IR	Koller
GSM1046324												Balbc_p53null_T11-CL-X1_128333_Perou	Agilent-1486822813-2	44	p53-/-			16	Claudin-lowEx		-0.0848792	BALB/c		p53-/-			Perou
GSM1046474												FVB_C3(1)-Tag_117733_untreated_Gmurrow	Agilent-3819	22	C3 Tag			16	Claudin-lowEx		-0.123086	FVB	C3	p53-/-	Rb-/-	SV40 L-T	Perou
GSM1046480												FVB_MMTV_Aib1_J348_MBROWN	Agilent-840	22	MMTV Aib1			16	Claudin-lowEx		-0.14194	FVB	MMTV	Aib1			MBrown
GSM211519						x						MIXED_Brg1het_T176_BULTMAN	Agilent-078	22	Brg1+/-			16	Claudin-lowEx		-0.0853206	Mixed		Brg+/-			Bultman
GSM381097							x			x		MMTV_LPA1-T4_GMills_repeat	Agilent-9943-2	44	MMTV LPA			16	Claudin-lowEx		-0.0935642	FVB	MMTV	LPA1			GMills
GSM381098							x					MMTV_LPA1-T4_Mills	Agilent-8440_1	44	MMTV LPA			16	Claudin-lowEx		-0.105409	FVB	MMTV	LPA1			GMills
GSM381108							x					MMTV_LPA3-T4_GMills	Agilent-9440-3	44	MMTV LPA			16	Claudin-lowEx		-0.0482888	FVB	MMTV	LPA3			GMills
GSM381109							x					MMTV_LPA3-T5_GMills	Agilent-8437_3	44	MMTV LPA			16	Claudin-lowEx		0.0129617	FVB	MMTV	LPA3			GMills
GSM661693		x										BALBc_p53null_spontaneous_4706L_MEDINA	Agilent-836	22	p53-/-		CLOW	16	Claudin-lowEx		-0.161574	BALB/c		p53-/-			Medina
GSM661705		x										Balbc_p53null_2247R_transplant_Gmurrow	Agilent-251486825011-4	44	p53-/-		CLOW	16	Claudin-lowEx		-0.0813962	BALB/c		p53-/-			Perou
GSM662191		x										Balbc_p53null_transplant_2151R_JIH	Agilent-8434_3	44	p53-/-		CLOW	16	Claudin-lowEx		-0.101698	BALB/c		p53-/-			Perou
GSM662235		x										Balbc_p53null_transplant_753R_JIH	Agilent-8434_2	44	p53-/-		CLOW	16	Claudin-lowEx		-0.0948672	BALB/c		p53-/-			Perou
GSM662244		x										FVB_C3(1)-Tag_123049_untreated_Gmurrow	Agilent-148681502-2	44	C3 Tag			16	Claudin-lowEx		-0.0203761	FVB	C3	p53-/-	Rb-/-	SV40 L-T	Perou
GSM69587	x	x	x									B6D2F1_Wap_T121_580_SIMIN	Agilent-667	22	Wap T121	II		16	Claudin-lowEx		-0.153434	B6D2F1	Wap		Rb-/-	T121	Simin
GSM69598	x	x	x									FVB_DMBA_11_Spindle_GLAZER	Agilent-880	22	DMBA-Induced	II		16	Claudin-lowEx		-0.132535	FVB				DMBA	Glazer
GSM69599	x	x	x									FVB_DMBA_12_Spindle_GLAZER	Agilent-893	22	DMBA-Induced	II		16	Claudin-lowEx		-0.0763467	FVB				DMBA	Glazer
GSM69600	x	x	x									FVB_DMBA_13_Spindle_GLAZER	Agilent-894	22	DMBA-Induced	II		16	Claudin-lowEx		-0.167408	FVB				DMBA	Glazer
GSM69610	x	x	x									FVB_MMTV_Neu_404_GREEN	Agilent495	22	MMTV Neu	II		16	Claudin-lowEx		-0.0826062	FVB	MMTV	Neu			Green
GSM80430	x	x	x									C57Bl6_MMTV_Cre_Brca1CoCo_p53het_108b_FURTH	Agilent-900	22	MMTV Cre Brca1CoCo, p53+/-	II		16	Claudin-lowEx		-0.164593	C57BL/6J	MMTV	p53+/-	Brca1 Co/Co	Cre	Furth
GSM80436	x	x	x									C57Bl6_MMTV_Cre_Brca1CoCo_p53het_88c1_FURTH	Agilent-793	22	MMTV Cre Brca1CoCo, p53+/-			16	Claudin-lowEx		-0.0856276	C57BL/6J	MMTV	p53+/-	Brca1 Co/Co	Cre	Furth
GSM80437	x	x	x									C57Bl6_MMTV_Cre_Brca1CoCo_p53het_88a2_FURTH	Agilent-792	22	MMTV Cre Brca1CoCo, p53+/-	II		16	Claudin-lowEx		-0.17388	C57BL/6J	MMTV	p53+/-	Brca1 Co/Co	Cre	Furth
GSM80453	x	x	x									BALBc_p53null_2657R_PBROWN	Agilent-469	22	p53-/-	II	CLOW	16	Claudin-lowEx		-0.0889542	BALB/c		p53-/-			Pbrown
GSM80456	x	x	x									BALBc_p53het_IR_C1301_4_KOLLER	Agilent-237	22	p53+/-, IR	II		16	Claudin-lowEx		-0.185925	BALB/c		p53+/-		IR	Koller
GSM1046307												BALB/c_p53null_2153_transplant_137324	252550310003-2	180	p53-/-			17	p53null-LuminalEx		-0.129381	BALB/c		p53-/-			Perou
GSM1046310												BALB/c_p53null_2250_transplant_135434	252550310025-4	180	p53-/-			17	p53null-LuminalEx		-0.0547017	BALB/c		p53-/-			Perou
GSM1046311												BALB/c_p53null_2250_transplant_147753	252550310054-4	180	p53-/-			17	p53null-LuminalEx		-0.00823874	BALB/c		p53-/-			Perou
GSM1046312												BALB/c_p53null_2304_transplant_137326	252550310025-3	180	p53-/-			17	p53null-LuminalEx		-0.118927	BALB/c		p53-/-			Perou
GSM661699		x										Balbc_p53null_2153R_transplant_Gmurrow	Agilent-251486825616-1	44	p53-/-		TP53	17	p53null-LuminalEx		-0.0272305	BALB/c		p53-/-			Perou
GSM661700		x										Balbc_p53null_2208L_transplant_JIH	Agilent-251486822854-1	44	p53-/-		luminal	17	p53null-LuminalEx		0.0690474	BALB/c		p53-/-			Perou
GSM661703		x										Balbc_p53null_2225R_transplant_Gmurrow	Agilent-251486825010-4	44	p53-/-		TP53	17	p53null-LuminalEx		-0.0463589	BALB/c		p53-/-			Perou
GSM661704		x										Balbc_p53null_2245R_transplant_GMurrow	Agilent-251486825612-2	44	p53-/-			17	p53null-LuminalEx		0.0259716	BALB/c		p53-/-			Perou
GSM661706		x										Balbc_p53null_2250L_transplant_JIH	Agilent-251486822854-3	44	p53-/-		luminal	17	p53null-LuminalEx		0.0488897	BALB/c		p53-/-			Perou
GSM661707		x										Balbc_p53null_2304L_transplant_JIH	Agilent-251486822799-4	44	p53-/-			17	p53null-LuminalEx		-0.0837367	BALB/c		p53-/-			Perou
GSM661708		x										Balbc_p53null_2333R_transplant_JIH	Agilent-251486822854-2	44	p53-/-		TP53	17	p53null-LuminalEx		0.0823668	BALB/c		p53-/-			Perou
GSM661710		x										Balbc_p53null_T7_transplant_GMurrow	Agilent-251486825012-2	44	p53-/-		TP53	17	p53null-LuminalEx		0.0189448	BALB/c		p53-/-			Perou
GSM661711		x										Balbc_p53null_transplant_2151L_JIH	Agilent-8434_4	44	p53-/-		TP53	17	p53null-LuminalEx		-0.0383445	BALB/c		p53-/-			Perou
GSM661712		x								x		Balbc_p53null_transplant_2151L_JIH_repeat	Agilent-9943-1	44	p53-/-		TP53	17	p53null-LuminalEx		-0.0409748	BALB/c		p53-/-			Perou
GSM662194		x										Balbc_p53null_transplant_2209R_JIH	Agilent-251486822732-4	44	p53-/-			17	p53null-LuminalEx		0.105467	BALB/c		p53-/-			Perou
GSM662195		x										Balbc_p53null_transplant_2210L_JIH	Agilent-251486822848-3	44	p53-/-		TP53	17	p53null-LuminalEx		-0.0280168	BALB/c		p53-/-			Perou
GSM662196		x										Balbc_p53null_transplant_2211L_JIH	Agilent-251486822732-2	44	p53-/-		luminal	17	p53null-LuminalEx		0.00309728	BALB/c		p53-/-			Perou
GSM662197		x										Balbc_p53null_transplant_2211R_JIH	Agilent-251486822732-1	44	p53-/-		luminal	17	p53null-LuminalEx		-0.00953733	BALB/c		p53-/-			Perou
GSM662199		x										Balbc_p53null_transplant_2228R_JIH	Agilent-251486822762-4	44	p53-/-			17	p53null-LuminalEx		0.00553735	BALB/c		p53-/-			Perou
GSM662200		x										Balbc_p53null_transplant_2243L_JIH	Agilent-8434_1	44	p53-/-		luminal	17	p53null-LuminalEx		0.02917	BALB/c		p53-/-			Perou
GSM662202		x										Balbc_p53null_transplant_2331L_JIH	Agilent-8443-1	44	p53-/-			17	p53null-LuminalEx		0.0612355	BALB/c		p53-/-			Perou
GSM662204		x										Balbc_p53null_transplant_2349L_JIH	Agilent-251486822762-2	44	p53-/-		luminal	17	p53null-LuminalEx		-0.00206508	BALB/c		p53-/-			Perou
GSM662205		x										Balbc_p53null_transplant_2349R_JIH	Agilent-251486822761-3	44	p53-/-		luminal	17	p53null-LuminalEx		-0.00270718	BALB/c		p53-/-			Perou
GSM662206		x										Balbc_p53null_transplant_2350R_JIH	Agilent-251486822762-3	44	p53-/-		luminal	17	p53null-LuminalEx		0.0673691	BALB/c		p53-/-			Perou
GSM662208		x										Balbc_p53null_transplant_2374L_JIH	Agilent-251486822798-3	44	p53-/-		TP53	17	p53null-LuminalEx		0.00473215	BALB/c		p53-/-			Perou
GSM662209		x										Balbc_p53null_transplant_2374R_JIH	Agilent-251486822798-1	44	p53-/-		TP53	17	p53null-LuminalEx		-0.00457882	BALB/c		p53-/-			Perou
GSM662210		x										Balbc_p53null_transplant_2377R_JIH	Agilent-251486822848-1	44	p53-/-		TP53	17	p53null-LuminalEx		0.0819305	BALB/c		p53-/-			Perou
GSM662232		x										Balbc_p53null_transplant_2397L_JIH	Agilent-251486822732-3	44	p53-/-		TP53	17	p53null-LuminalEx		-0.0375555	BALB/c		p53-/-			Perou
GSM1046320												BALBc_p18null_426_XIONG	Agilent-4855	22	p18-/-							BALB/c		p18-/-			Xiong
GSM1046478												FVB_MMTV_Aib1_J225_MBROWN	Agilent-309	22	MMTV Aib1							FVB	MMTV	Aib1			MBrown
GSM1046494												FVB_MMTV_HRAS_44_VARMUS	Agilent-870	22	MMTV HRAS							FVB	MMTV	HRAS			Varmus
GSM1046720												FVB_MMTV_PyMT_103571_untreated_GMurrow	Agilent-3877	22	MMTV PyMT							FVB	MMTV	PyMT			Perou
GSM1046723												FVB_MMTV_PyMT_103572-1_untreated_GMurrow	Agilent-3875	22	MMTV PyMT							FVB	MMTV	PyMT			Perou
GSM1046738												FVB_MMTV_PyMT_574_PEROU	Mm-574-422-Tumor	22	MMTV PyMT							FVB	MMTV	PyMT			Perou
GSM1046774												FVB_MMTV-PyMT_117704_Non-treated	252550310045-1	180	MMTV PyMT							FVB	MMTV	PyMT			Perou
GSM1046778												FVB_MMTV-PyMT_118021_Non-treated	252550310048-2	180	MMTV PyMT							FVB	MMTV	PyMT			Perou
GSM211528						x						MIXED_Brg1het_T920_BULTMAN	Agilent-2649	22	Brg1+/-							Mixed		Brg+/-			Bultman
GSM361037			x									Mixed_Rb_3.Oct22.07_UHNC	Agilent-3861	22	Rb							Mixed			Rb-/-		UHNC
GSM361038			x									Mixed_Rb_4.Oct22.07_UHNC	Agilent-3830	22	Rb							Mixed			Rb-/-		UHNC
GSM381103							x					MMTV_LPA2-T4_GMills	Agilent-8437_1	44	MMTV LPA							FVB	MMTV	LPA2			GMills
GSM381105							x					MMTV_LPA3-T1_GMills	Agilent-8437_4	44	MMTV LPA							FVB	MMTV	LPA3			GMills
GSM381107							x					MMTV_LPA3-T3_GMills	Agilent-8437_2	44	MMTV LPA							FVB	MMTV	LPA3			GMills
GSM447564				x								FVB_MMTV_Wnt1_iFGFR1_2549_4L_ROSEN	Agilent-4863	22	MMTV Wnt1, iFGFR							FVB	MMTV	Wnt1	iFGFR1		Rosen
GSM447565				x								FVB_MMTV_Wnt1_iFGFR1_3851_5L_ROSEN	Agilent-4038	22	MMTV Wnt1, iFGFR							FVB	MMTV	Wnt1	iFGFR1		Rosen
GSM447566				x								FVB_MMTV_Wnt1_iFGFR1_4004_3L_ROSEN	Agilent-4859	22	MMTV Wnt1, iFGFR							FVB	MMTV	Wnt1	iFGFR1		Rosen
GSM447567				x								FVB_MMTV_Wnt1_iFGFR1_4013_3L_ROSEN	Agilent-4858	22	MMTV Wnt1, iFGFR							FVB	MMTV	Wnt1	iFGFR1		Rosen
GSM447568				x								FVB_MMTV_Wnt1_iFGFR2_2960_5L_ROSEN	Agilent-4862	22	MMTV Wnt1, iFGFR							FVB	MMTV	Wnt1	iFGFR2		Rosen
GSM69619	x	x	x									FVB_MMTV_PyMT_91.2_SIMIN	Agilent-554	22	MMTV PyMT	VI						FVB	MMTV	PyMT			Simin
GSM80425	x	x	x									FVB_MMTV_PyMT_430_PEROU	Mm-430-421-Tumor	22	MMTV PyMT	VI						FVB	MMTV	PyMT			Perou
GSM80447	x	x	x									C57Bl6_MMTV_Cre_Brca1CoCo_p53het_113a_FURTH	Agilent-742	22	MMTV Cre Brca1CoCo, p53+/-							C57BL/6J	MMTV	p53+/-	Brca1 Co/Co	Cre	Furth

## Sheet: Supplemental Table S2
Probe ID	Gene Symbol
AGI_MM_OLIGO_A_51_P100828	Prdx3
AGI_MM_OLIGO_A_51_P100856	Fn1
AGI_MM_OLIGO_A_51_P101137	Samd14
AGI_MM_OLIGO_A_51_P101347	Pls1
AGI_MM_OLIGO_A_51_P101460	Dsp
AGI_MM_OLIGO_A_51_P102096	Myc
AGI_MM_OLIGO_A_51_P102782	Bckdhb
AGI_MM_OLIGO_A_51_P102987	Penk
AGI_MM_OLIGO_A_51_P103222	Slc39a4
AGI_MM_OLIGO_A_51_P103237	Hunk
AGI_MM_OLIGO_A_51_P103397	Vwf
AGI_MM_OLIGO_A_51_P103975	Brp44
AGI_MM_OLIGO_A_51_P104012	Tmem158
AGI_MM_OLIGO_A_51_P104197	Glb1l2
AGI_MM_OLIGO_A_51_P104418	Dusp10
AGI_MM_OLIGO_A_51_P104670	Bop1
AGI_MM_OLIGO_A_51_P105068	Lypd6b
AGI_MM_OLIGO_A_51_P105078	S100a4
AGI_MM_OLIGO_A_51_P105408	Alg14
AGI_MM_OLIGO_A_51_P105445	Stard4
AGI_MM_OLIGO_A_51_P105709	Trip13
AGI_MM_OLIGO_A_51_P105837	Cited2
AGI_MM_OLIGO_A_51_P106059	Traf4
AGI_MM_OLIGO_A_51_P106488	Speg
AGI_MM_OLIGO_A_51_P106538	Htra3
AGI_MM_OLIGO_A_51_P106745	Irak1
AGI_MM_OLIGO_A_51_P106779	Cttnbp2
AGI_MM_OLIGO_A_51_P106799	Pparg
AGI_MM_OLIGO_A_51_P107126	Mcrs1
AGI_MM_OLIGO_A_51_P107140	Krt35
AGI_MM_OLIGO_A_51_P107315	Slc5a8
AGI_MM_OLIGO_A_51_P107362	Socs2
AGI_MM_OLIGO_A_51_P107378	Eri1
AGI_MM_OLIGO_A_51_P107686	Foxc1
AGI_MM_OLIGO_A_51_P108131	Zbtb4
AGI_MM_OLIGO_A_51_P108190	Rpl23
AGI_MM_OLIGO_A_51_P108252	Gpsm2
AGI_MM_OLIGO_A_51_P108659	Pon1
AGI_MM_OLIGO_A_51_P108788	Bpifb5
AGI_MM_OLIGO_A_51_P109369	Fbxo32
AGI_MM_OLIGO_A_51_P109933	Tekt2
AGI_MM_OLIGO_A_51_P110301	C3
AGI_MM_OLIGO_A_51_P110323	Gna14
AGI_MM_OLIGO_A_51_P110471	Ddah1
AGI_MM_OLIGO_A_51_P110576	Lgmn
AGI_MM_OLIGO_A_51_P110689	Rrm2
AGI_MM_OLIGO_A_51_P111762	Creg1
AGI_MM_OLIGO_A_51_P112151	Mogat1
AGI_MM_OLIGO_A_51_P112223	Gsta4
AGI_MM_OLIGO_A_51_P112734	Slc7a8
AGI_MM_OLIGO_A_51_P112796	Il1f5
AGI_MM_OLIGO_A_51_P112932	Entpd2
AGI_MM_OLIGO_A_51_P113003	Cenpq
AGI_MM_OLIGO_A_51_P113129	Atp1b4
AGI_MM_OLIGO_A_51_P114062	Ncs1
AGI_MM_OLIGO_A_51_P114297	Kifc3
AGI_MM_OLIGO_A_51_P114714	Trim13
AGI_MM_OLIGO_A_51_P114826	Cdh13
AGI_MM_OLIGO_A_51_P115441	Dpysl3
AGI_MM_OLIGO_A_51_P115817	Ralgps2
AGI_MM_OLIGO_A_51_P116326	P2rx3
AGI_MM_OLIGO_A_51_P116421	Abcc5
AGI_MM_OLIGO_A_51_P116487	Lsm4
AGI_MM_OLIGO_A_51_P116601	A330021E22Rik
AGI_MM_OLIGO_A_51_P116906	Rapgef3
AGI_MM_OLIGO_A_51_P116940	Ephx2
AGI_MM_OLIGO_A_51_P117226	Zdhhc2
AGI_MM_OLIGO_A_51_P117865	Fam20c
AGI_MM_OLIGO_A_51_P118300	Sncg
AGI_MM_OLIGO_A_51_P118320	D10Jhu81e
AGI_MM_OLIGO_A_51_P118443	2310014H01Rik
AGI_MM_OLIGO_A_51_P118704	Cyp4b1
AGI_MM_OLIGO_A_51_P118868	Olfr1055
AGI_MM_OLIGO_A_51_P118885	Amacr
AGI_MM_OLIGO_A_51_P119670	Gcnt1
AGI_MM_OLIGO_A_51_P119715	Deb1
AGI_MM_OLIGO_A_51_P119771	Il17re
AGI_MM_OLIGO_A_51_P120093	Snx10
AGI_MM_OLIGO_A_51_P120137	Fam82a1
AGI_MM_OLIGO_A_51_P120239	Ptrf
AGI_MM_OLIGO_A_51_P120448	Echdc1
AGI_MM_OLIGO_A_51_P120645	Krtap4-13
AGI_MM_OLIGO_A_51_P120674	Elk3
AGI_MM_OLIGO_A_51_P120729	Polr2f
AGI_MM_OLIGO_A_51_P120830	Mmp10
AGI_MM_OLIGO_A_51_P120859	Laptm4a
AGI_MM_OLIGO_A_51_P122268	B4galt6
AGI_MM_OLIGO_A_51_P122321	Il33
AGI_MM_OLIGO_A_51_P122356	Cdkn2d
AGI_MM_OLIGO_A_51_P122425	Ctf1
AGI_MM_OLIGO_A_51_P122582	Daglb
AGI_MM_OLIGO_A_51_P123134	Ercc6l
AGI_MM_OLIGO_A_51_P123314	Olfr74
AGI_MM_OLIGO_A_51_P123676	Synpo
AGI_MM_OLIGO_A_51_P123795	Zfp637
AGI_MM_OLIGO_A_51_P124254	Col4a1
AGI_MM_OLIGO_A_51_P124285	Nkd1
AGI_MM_OLIGO_A_51_P124535	Mest
AGI_MM_OLIGO_A_51_P124550	Reep6
AGI_MM_OLIGO_A_51_P124568	Mpp1
AGI_MM_OLIGO_A_51_P124665	Sprr2h
AGI_MM_OLIGO_A_51_P125009	Pvrl3
AGI_MM_OLIGO_A_51_P125135	Cdca5
AGI_MM_OLIGO_A_51_P125316	Hipk2
AGI_MM_OLIGO_A_51_P125355	Maoa
AGI_MM_OLIGO_A_51_P125513	Itm2b
AGI_MM_OLIGO_A_51_P125629	Rgs12
AGI_MM_OLIGO_A_51_P125745	Asns
AGI_MM_OLIGO_A_51_P126167	Dach2
AGI_MM_OLIGO_A_51_P126198	Dapk2
AGI_MM_OLIGO_A_51_P126275	Krt6b
AGI_MM_OLIGO_A_51_P126437	Enc1
AGI_MM_OLIGO_A_51_P126476	Myo1b
AGI_MM_OLIGO_A_51_P126626	Zfp503
AGI_MM_OLIGO_A_51_P127035	Tctn2
AGI_MM_OLIGO_A_51_P127297	Hsd11b1
AGI_MM_OLIGO_A_51_P127456	Lrrc68
AGI_MM_OLIGO_A_51_P127469	Hagh
AGI_MM_OLIGO_A_51_P127615	Slbp
AGI_MM_OLIGO_A_51_P127681	Clic4
AGI_MM_OLIGO_A_51_P128010	Sval2
AGI_MM_OLIGO_A_51_P128463	Grrp1
AGI_MM_OLIGO_A_51_P128929	Alas1
AGI_MM_OLIGO_A_51_P128987	Akr1b8
AGI_MM_OLIGO_A_51_P129108	Atf6
AGI_MM_OLIGO_A_51_P129360	Pthlh
AGI_MM_OLIGO_A_51_P130015	Ect2
AGI_MM_OLIGO_A_51_P130057	Ppm1k
AGI_MM_OLIGO_A_51_P130660	Mrps30
AGI_MM_OLIGO_A_51_P130727	Fkbp11
AGI_MM_OLIGO_A_51_P131335	Lrrc66
AGI_MM_OLIGO_A_51_P131408	Tnfrsf12a
AGI_MM_OLIGO_A_51_P131561	1600029D21Rik
AGI_MM_OLIGO_A_51_P131888	Capns2
AGI_MM_OLIGO_A_51_P132185	Stfa1
AGI_MM_OLIGO_A_51_P132459	Rpl27a
AGI_MM_OLIGO_A_51_P133005	Slc38a1
AGI_MM_OLIGO_A_51_P133037	Ppp1r14b
AGI_MM_OLIGO_A_51_P133138	Kif20a
AGI_MM_OLIGO_A_51_P133198	Ruvbl2
AGI_MM_OLIGO_A_51_P133229	Sulf2
AGI_MM_OLIGO_A_51_P133612	Cdt1
AGI_MM_OLIGO_A_51_P133936	Kitl
AGI_MM_OLIGO_A_51_P134007	Ncl
AGI_MM_OLIGO_A_51_P134228	Hlf
AGI_MM_OLIGO_A_51_P134452	Lpar3
AGI_MM_OLIGO_A_51_P135012	Rhpn2
AGI_MM_OLIGO_A_51_P135092	Kif2c
AGI_MM_OLIGO_A_51_P135416	Mpped2
AGI_MM_OLIGO_A_51_P135832	Fermt2
AGI_MM_OLIGO_A_51_P136355	Gng11
AGI_MM_OLIGO_A_51_P136699	Ttc7b
AGI_MM_OLIGO_A_51_P136781	Pnliprp1
AGI_MM_OLIGO_A_51_P137094	Sall2
AGI_MM_OLIGO_A_51_P137236	Olfm1
AGI_MM_OLIGO_A_51_P137322	Cck
AGI_MM_OLIGO_A_51_P137336	Cdh1
AGI_MM_OLIGO_A_51_P137953	Ugdh
AGI_MM_OLIGO_A_51_P137991	Wnt5b
AGI_MM_OLIGO_A_51_P138044	Foxo1
AGI_MM_OLIGO_A_51_P138450	Gjc1
AGI_MM_OLIGO_A_51_P138502	Ttc28
AGI_MM_OLIGO_A_51_P138510	Gzmc
AGI_MM_OLIGO_A_51_P138598	Tmem110
AGI_MM_OLIGO_A_51_P138830	Morn4
AGI_MM_OLIGO_A_51_P138895	Ccdc102a
AGI_MM_OLIGO_A_51_P139578	Secisbp2l
AGI_MM_OLIGO_A_51_P139678	Sprr1a
AGI_MM_OLIGO_A_51_P139780	Pglyrp1
AGI_MM_OLIGO_A_51_P140237	Fhl2
AGI_MM_OLIGO_A_51_P140321	Mocos
AGI_MM_OLIGO_A_51_P140460	Snx24
AGI_MM_OLIGO_A_51_P140541	Ppm1b
AGI_MM_OLIGO_A_51_P140607	4933424B01Rik
AGI_MM_OLIGO_A_51_P140641	Fam176a
AGI_MM_OLIGO_A_51_P141274	Sec24d
AGI_MM_OLIGO_A_51_P141535	Oat
AGI_MM_OLIGO_A_51_P141546	Orm2
AGI_MM_OLIGO_A_51_P141926	Fxyd4
AGI_MM_OLIGO_A_51_P142175	Lancl1
AGI_MM_OLIGO_A_51_P142258	1810019J16Rik
AGI_MM_OLIGO_A_51_P142421	Rspo1
AGI_MM_OLIGO_A_51_P142450	Tmem25
AGI_MM_OLIGO_A_51_P142515	Antxr2
AGI_MM_OLIGO_A_51_P143682	Zfp318
AGI_MM_OLIGO_A_51_P143805	Tmem42
AGI_MM_OLIGO_A_51_P144052	Aim1
AGI_MM_OLIGO_A_51_P144222	Otop2
AGI_MM_OLIGO_A_51_P144264	Klf2
AGI_MM_OLIGO_A_51_P144319	Efna5
AGI_MM_OLIGO_A_51_P144813	Cdkn2a
AGI_MM_OLIGO_A_51_P145171	2610018G03Rik
AGI_MM_OLIGO_A_51_P145453	Xist
AGI_MM_OLIGO_A_51_P145631	Svip
AGI_MM_OLIGO_A_51_P146223	Krtdap
AGI_MM_OLIGO_A_51_P146560	Msln
AGI_MM_OLIGO_A_51_P146633	Bicc1
AGI_MM_OLIGO_A_51_P146655	Ptgr2
AGI_MM_OLIGO_A_51_P146970	Dmrt2
AGI_MM_OLIGO_A_51_P147034	Ica1l
AGI_MM_OLIGO_A_51_P147284	Slain1
AGI_MM_OLIGO_A_51_P147572	Slc28a3
AGI_MM_OLIGO_A_51_P147942	Igf1
AGI_MM_OLIGO_A_51_P148670	Nudt7
AGI_MM_OLIGO_A_51_P149534	Trabd
AGI_MM_OLIGO_A_51_P149699	Leprel2
AGI_MM_OLIGO_A_51_P150120	Mgst2
AGI_MM_OLIGO_A_51_P150555	Sfxn3
AGI_MM_OLIGO_A_51_P150648	Lamp1
AGI_MM_OLIGO_A_51_P150905	Klhl22
AGI_MM_OLIGO_A_51_P150912	Aurka
AGI_MM_OLIGO_A_51_P151732	Pkp1
AGI_MM_OLIGO_A_51_P151820	Urb1
AGI_MM_OLIGO_A_51_P151862	Lims2
AGI_MM_OLIGO_A_51_P152023	Krt80
AGI_MM_OLIGO_A_51_P152155	Glt8d1
AGI_MM_OLIGO_A_51_P152404	Ikbip
AGI_MM_OLIGO_A_51_P152532	Mex3b
AGI_MM_OLIGO_A_51_P152826	Golt1b
AGI_MM_OLIGO_A_51_P153053	Smpdl3a
AGI_MM_OLIGO_A_51_P153132	Kcne2
AGI_MM_OLIGO_A_51_P153683	Lrrc26
AGI_MM_OLIGO_A_51_P153765	Car13
AGI_MM_OLIGO_A_51_P153982	Specc1
AGI_MM_OLIGO_A_51_P154596	Npdc1
AGI_MM_OLIGO_A_51_P154753	Klc3
AGI_MM_OLIGO_A_51_P154840	1700080G18Rik
AGI_MM_OLIGO_A_51_P154842	Oas1f
AGI_MM_OLIGO_A_51_P155085	Dennd2a
AGI_MM_OLIGO_A_51_P155142	Cdca8
AGI_MM_OLIGO_A_51_P155152	Ank
AGI_MM_OLIGO_A_51_P155196	Abtb2
AGI_MM_OLIGO_A_51_P155212	Etfb
AGI_MM_OLIGO_A_51_P155257	B4galt1
AGI_MM_OLIGO_A_51_P155313	Gsto1
AGI_MM_OLIGO_A_51_P155482	Pole
AGI_MM_OLIGO_A_51_P155582	Rad51ap1
AGI_MM_OLIGO_A_51_P155843	Igsf10
AGI_MM_OLIGO_A_51_P156113	Igsf9
AGI_MM_OLIGO_A_51_P156232	Lalba
AGI_MM_OLIGO_A_51_P156857	2010002N04Rik
AGI_MM_OLIGO_A_51_P156955	Cfd
AGI_MM_OLIGO_A_51_P157083	Gas1
AGI_MM_OLIGO_A_51_P157193	Rhoj
AGI_MM_OLIGO_A_51_P157255	Sdc2
AGI_MM_OLIGO_A_51_P157270	3830431G21Rik
AGI_MM_OLIGO_A_51_P157577	Psd2
AGI_MM_OLIGO_A_51_P157902	Cldn3
AGI_MM_OLIGO_A_51_P157994	Dab2
AGI_MM_OLIGO_A_51_P158037	Dsc2
AGI_MM_OLIGO_A_51_P158161	Mrto4
AGI_MM_OLIGO_A_51_P158210	Mcm2
AGI_MM_OLIGO_A_51_P158388	Cdk19
AGI_MM_OLIGO_A_51_P158678	Fam181b
AGI_MM_OLIGO_A_51_P159201	Junb
AGI_MM_OLIGO_A_51_P159612	Hebp2
AGI_MM_OLIGO_A_51_P159673	Snx1
AGI_MM_OLIGO_A_51_P159803	Nrg4
AGI_MM_OLIGO_A_51_P160673	Kcne1l
AGI_MM_OLIGO_A_51_P160754	Apobec1
AGI_MM_OLIGO_A_51_P161021	Ifit2
AGI_MM_OLIGO_A_51_P161086	Ppic
AGI_MM_OLIGO_A_51_P161342	Abcb6
AGI_MM_OLIGO_A_51_P161410	Tc2n
AGI_MM_OLIGO_A_51_P161582	Ddr1
AGI_MM_OLIGO_A_51_P161812	Edar
AGI_MM_OLIGO_A_51_P161830	Enpep
AGI_MM_OLIGO_A_51_P161890	Fcgrt
AGI_MM_OLIGO_A_51_P161946	E130012A19Rik
AGI_MM_OLIGO_A_51_P164014	Cenpe
AGI_MM_OLIGO_A_51_P164203	Nme4
AGI_MM_OLIGO_A_51_P164219	Usp18
AGI_MM_OLIGO_A_51_P164667	H3f3b
AGI_MM_OLIGO_A_51_P164686	Rrbp1
AGI_MM_OLIGO_A_51_P164835	Ppl
AGI_MM_OLIGO_A_51_P165027	Pygo1
AGI_MM_OLIGO_A_51_P165041	Rcn2
AGI_MM_OLIGO_A_51_P165087	Snai1
AGI_MM_OLIGO_A_51_P165098	Gga2
AGI_MM_OLIGO_A_51_P165165	Hibadh
AGI_MM_OLIGO_A_51_P165185	Cldn7
AGI_MM_OLIGO_A_51_P165683	Hirip3
AGI_MM_OLIGO_A_51_P165704	Mcm7
AGI_MM_OLIGO_A_51_P165882	Slc22a18
AGI_MM_OLIGO_A_51_P166155	Gmnn
AGI_MM_OLIGO_A_51_P166244	Osbpl1a
AGI_MM_OLIGO_A_51_P166258	Celf4
AGI_MM_OLIGO_A_51_P166886	Saa2
AGI_MM_OLIGO_A_51_P167292	Chi3l3
AGI_MM_OLIGO_A_51_P167489	Lama3
AGI_MM_OLIGO_A_51_P167535	Fabp3
AGI_MM_OLIGO_A_51_P168092	Jkamp
AGI_MM_OLIGO_A_51_P168439	Klhl24
AGI_MM_OLIGO_A_51_P168632	Prim1
AGI_MM_OLIGO_A_51_P168695	Mast4
AGI_MM_OLIGO_A_51_P168789	Xylb
AGI_MM_OLIGO_A_51_P168894	Ano1
AGI_MM_OLIGO_A_51_P169032	2810004N23Rik
AGI_MM_OLIGO_A_51_P169061	Lpcat2
AGI_MM_OLIGO_A_51_P169087	Gls2
AGI_MM_OLIGO_A_51_P169409	Arl5a
AGI_MM_OLIGO_A_51_P169516	Ppp1r3d
AGI_MM_OLIGO_A_51_P169693	Bst2
AGI_MM_OLIGO_A_51_P169696	Gpr77
AGI_MM_OLIGO_A_51_P169795	Sbpl
AGI_MM_OLIGO_A_51_P170059	Lce1m
AGI_MM_OLIGO_A_51_P170536	Mycbpap
AGI_MM_OLIGO_A_51_P170641	Dcaf4
AGI_MM_OLIGO_A_51_P170758	Grwd1
AGI_MM_OLIGO_A_51_P171772	Bcl11b
AGI_MM_OLIGO_A_51_P171883	Palmd
AGI_MM_OLIGO_A_51_P172231	Gsdmd
AGI_MM_OLIGO_A_51_P172251	Ifrd2
AGI_MM_OLIGO_A_51_P172344	Foxn3
AGI_MM_OLIGO_A_51_P172390	BC002195
AGI_MM_OLIGO_A_51_P172424	Krtap4-16
AGI_MM_OLIGO_A_51_P172727	5730419I09Rik
AGI_MM_OLIGO_A_51_P173043	Egr2
AGI_MM_OLIGO_A_51_P173114	Cdhr1
AGI_MM_OLIGO_A_51_P173212	Osbpl2
AGI_MM_OLIGO_A_51_P173459	E130304F04Rik
AGI_MM_OLIGO_A_51_P173735	Dock11
AGI_MM_OLIGO_A_51_P174005	Zc3hc1
AGI_MM_OLIGO_A_51_P174143	Pip
AGI_MM_OLIGO_A_51_P174314	Robo1
AGI_MM_OLIGO_A_51_P174384	Slc35b2
AGI_MM_OLIGO_A_51_P174681	Bzw2
AGI_MM_OLIGO_A_51_P174943	Lamc2
AGI_MM_OLIGO_A_51_P175018	Apcdd1
AGI_MM_OLIGO_A_51_P175303	Tle2
AGI_MM_OLIGO_A_51_P175454	Cib1
AGI_MM_OLIGO_A_51_P175567	Dact1
AGI_MM_OLIGO_A_51_P175699	Mtfp1
AGI_MM_OLIGO_A_51_P176154	Sirpb1a
AGI_MM_OLIGO_A_51_P176231	Stox2
AGI_MM_OLIGO_A_51_P176352	Ndrg2
AGI_MM_OLIGO_A_51_P176783	Atxn7l3b
AGI_MM_OLIGO_A_51_P177062	Nup205
AGI_MM_OLIGO_A_51_P177242	Unc13b
AGI_MM_OLIGO_A_51_P177965	Endou
AGI_MM_OLIGO_A_51_P177984	Itfg3
AGI_MM_OLIGO_A_51_P178063	Rasa3
AGI_MM_OLIGO_A_51_P178114	Ephx3
AGI_MM_OLIGO_A_51_P178131	Muc16
AGI_MM_OLIGO_A_51_P178735	Hibch
AGI_MM_OLIGO_A_51_P178772	Ces1f
AGI_MM_OLIGO_A_51_P178938	Vmn1r201
AGI_MM_OLIGO_A_51_P179293	2310002L13Rik
AGI_MM_OLIGO_A_51_P179492	Fam92a
AGI_MM_OLIGO_A_51_P179831	Arhgap44
AGI_MM_OLIGO_A_51_P179894	Rfx7
AGI_MM_OLIGO_A_51_P179907	Appl2
AGI_MM_OLIGO_A_51_P180891	Ttc39c
AGI_MM_OLIGO_A_51_P181297	Serpinb1a
AGI_MM_OLIGO_A_51_P181312	Dcxr
AGI_MM_OLIGO_A_51_P181565	Hbegf
AGI_MM_OLIGO_A_51_P181623	Zfp428
AGI_MM_OLIGO_A_51_P181772	Ptpre
AGI_MM_OLIGO_A_51_P181851	Eml3
AGI_MM_OLIGO_A_51_P181891	Fam123a
AGI_MM_OLIGO_A_51_P182055	Cnot4
AGI_MM_OLIGO_A_51_P182257	1700019N12Rik
AGI_MM_OLIGO_A_51_P182471	Celf2
AGI_MM_OLIGO_A_51_P183051	Upb1
AGI_MM_OLIGO_A_51_P183197	2310002J15Rik
AGI_MM_OLIGO_A_51_P183400	Picalm
AGI_MM_OLIGO_A_51_P183581	Pou2af1
AGI_MM_OLIGO_A_51_P184184	Cntfr
AGI_MM_OLIGO_A_51_P184223	Pcdhb7
AGI_MM_OLIGO_A_51_P184484	Mmp13
AGI_MM_OLIGO_A_51_P184853	Odz2
AGI_MM_OLIGO_A_51_P184886	Abcg2
AGI_MM_OLIGO_A_51_P185593	Synm
AGI_MM_OLIGO_A_51_P185639	Ptprf
AGI_MM_OLIGO_A_51_P185757	Casz1
AGI_MM_OLIGO_A_51_P185871	Mkrn1
AGI_MM_OLIGO_A_51_P186415	Ssh2
AGI_MM_OLIGO_A_51_P186421	Nhsl1
AGI_MM_OLIGO_A_51_P186601	Me1
AGI_MM_OLIGO_A_51_P186856	Krt5
AGI_MM_OLIGO_A_51_P187121	Gjb4
AGI_MM_OLIGO_A_51_P187602	Serpinb5
AGI_MM_OLIGO_A_51_P188054	Ebf1
AGI_MM_OLIGO_A_51_P188108	Lama1
AGI_MM_OLIGO_A_51_P188111	Eps8
AGI_MM_OLIGO_A_51_P188772	Rgnef
AGI_MM_OLIGO_A_51_P189105	Ppap2a
AGI_MM_OLIGO_A_51_P189121	Atp2c2
AGI_MM_OLIGO_A_51_P189985	Ppan
AGI_MM_OLIGO_A_51_P190111	Mcm5
AGI_MM_OLIGO_A_51_P190254	Scrn1
AGI_MM_OLIGO_A_51_P190499	H2-K1
AGI_MM_OLIGO_A_51_P190509	Wfdc5
AGI_MM_OLIGO_A_51_P191077	Pik3c2g
AGI_MM_OLIGO_A_51_P191354	Acot6
AGI_MM_OLIGO_A_51_P191519	Stard10
AGI_MM_OLIGO_A_51_P191669	Chgb
AGI_MM_OLIGO_A_51_P191700	Col18a1
AGI_MM_OLIGO_A_51_P191865	Lama2
AGI_MM_OLIGO_A_51_P192800	Grn
AGI_MM_OLIGO_A_51_P193000	Bbs4
AGI_MM_OLIGO_A_51_P193336	Nucb2
AGI_MM_OLIGO_A_51_P193379	Mtmr7
AGI_MM_OLIGO_A_51_P193794	Lrp1
AGI_MM_OLIGO_A_51_P193935	Mut
AGI_MM_OLIGO_A_51_P194099	Thrsp
AGI_MM_OLIGO_A_51_P194306	Lrrc1
AGI_MM_OLIGO_A_51_P194415	Slco3a1
AGI_MM_OLIGO_A_51_P194853	Sec14l4
AGI_MM_OLIGO_A_51_P195153	Gtse1
AGI_MM_OLIGO_A_51_P195506	Csf1
AGI_MM_OLIGO_A_51_P195958	Phlda1
AGI_MM_OLIGO_A_51_P196127	Papss1
AGI_MM_OLIGO_A_51_P196207	Capsl
AGI_MM_OLIGO_A_51_P196596	Trim2
AGI_MM_OLIGO_A_51_P196605	Pink1
AGI_MM_OLIGO_A_51_P196726	Itih2
AGI_MM_OLIGO_A_51_P196844	Osbpl3
AGI_MM_OLIGO_A_51_P196973	Chaf1a
AGI_MM_OLIGO_A_51_P197213	Pnpla2
AGI_MM_OLIGO_A_51_P197528	Ly6c2
AGI_MM_OLIGO_A_51_P197596	Afap1l2
AGI_MM_OLIGO_A_51_P198076	1810046J19Rik
AGI_MM_OLIGO_A_51_P198274	Ap4s1
AGI_MM_OLIGO_A_51_P198775	BC055324
AGI_MM_OLIGO_A_51_P199168	Cidea
AGI_MM_OLIGO_A_51_P199187	Fam69a
AGI_MM_OLIGO_A_51_P199552	1600014C10Rik
AGI_MM_OLIGO_A_51_P199634	Rgag4
AGI_MM_OLIGO_A_51_P199725	Arhgap24
AGI_MM_OLIGO_A_51_P199927	Rcc1
AGI_MM_OLIGO_A_51_P200535	Cd47
AGI_MM_OLIGO_A_51_P200586	40610
AGI_MM_OLIGO_A_51_P200667	Clmn
AGI_MM_OLIGO_A_51_P200819	Prdx4
AGI_MM_OLIGO_A_51_P200867	Lmf1
AGI_MM_OLIGO_A_51_P201035	Cenpi
AGI_MM_OLIGO_A_51_P201338	Mtss1
AGI_MM_OLIGO_A_51_P201709	Ggt5
AGI_MM_OLIGO_A_51_P201721	Crtap
AGI_MM_OLIGO_A_51_P201773	Tubgcp3
AGI_MM_OLIGO_A_51_P202074	Ncapd2
AGI_MM_OLIGO_A_51_P202512	Fndc3b
AGI_MM_OLIGO_A_51_P202801	Abcb9
AGI_MM_OLIGO_A_51_P202857	Cdca7
AGI_MM_OLIGO_A_51_P202911	Spats2l
AGI_MM_OLIGO_A_51_P203062	Enah
AGI_MM_OLIGO_A_51_P203878	Dynll2
AGI_MM_OLIGO_A_51_P204402	Shcbp1
AGI_MM_OLIGO_A_51_P204454	Skp2
AGI_MM_OLIGO_A_51_P204486	1200009I06Rik
AGI_MM_OLIGO_A_51_P204492	Zfp827
AGI_MM_OLIGO_A_51_P204740	Cd34
AGI_MM_OLIGO_A_51_P204831	Crip1
AGI_MM_OLIGO_A_51_P204913	Bag2
AGI_MM_OLIGO_A_51_P204924	1700016M24Rik
AGI_MM_OLIGO_A_51_P205042	Oosp1
AGI_MM_OLIGO_A_51_P205833	Phb2
AGI_MM_OLIGO_A_51_P206144	9030425E11Rik
AGI_MM_OLIGO_A_51_P206405	Ptprz1
AGI_MM_OLIGO_A_51_P206585	Runx1
AGI_MM_OLIGO_A_51_P206616	Cdc7
AGI_MM_OLIGO_A_51_P206849	Gm14288
AGI_MM_OLIGO_A_51_P207153	1110008P14Rik
AGI_MM_OLIGO_A_51_P207310	Txn2
AGI_MM_OLIGO_A_51_P207550	Pla2g12a
AGI_MM_OLIGO_A_51_P207591	Anxa8
AGI_MM_OLIGO_A_51_P207763	Serpinb3b
AGI_MM_OLIGO_A_51_P207921	Por
AGI_MM_OLIGO_A_51_P207940	Tmem117
AGI_MM_OLIGO_A_51_P208361	Ak3
AGI_MM_OLIGO_A_51_P208377	Trappc5
AGI_MM_OLIGO_A_51_P208680	Chtf18
AGI_MM_OLIGO_A_51_P208793	C1s
AGI_MM_OLIGO_A_51_P208845	Egflam
AGI_MM_OLIGO_A_51_P208922	Stc2
AGI_MM_OLIGO_A_51_P208931	N4bp3
AGI_MM_OLIGO_A_51_P209261	Sqrdl
AGI_MM_OLIGO_A_51_P209280	Rab31
AGI_MM_OLIGO_A_51_P209327	Apln
AGI_MM_OLIGO_A_51_P209771	Prrx1
AGI_MM_OLIGO_A_51_P210956	Vcam1
AGI_MM_OLIGO_A_51_P211334	B3galt6
AGI_MM_OLIGO_A_51_P211491	Gusb
AGI_MM_OLIGO_A_51_P211506	Muc20
AGI_MM_OLIGO_A_51_P211732	Ptpn2
AGI_MM_OLIGO_A_51_P211765	Rin1
AGI_MM_OLIGO_A_51_P212038	Atp6v0e2
AGI_MM_OLIGO_A_51_P212308	Cxadr
AGI_MM_OLIGO_A_51_P212390	Klk10
AGI_MM_OLIGO_A_51_P212491	Pfkfb3
AGI_MM_OLIGO_A_51_P212754	Tgfbi
AGI_MM_OLIGO_A_51_P212782	Il1b
AGI_MM_OLIGO_A_51_P212980	Spata9
AGI_MM_OLIGO_A_51_P213051	Htra2
AGI_MM_OLIGO_A_51_P213099	Ntng1
AGI_MM_OLIGO_A_51_P213205	Fam131a
AGI_MM_OLIGO_A_51_P213532	Ppp3ca
AGI_MM_OLIGO_A_51_P213544	Klf4
AGI_MM_OLIGO_A_51_P213691	Scnn1a
AGI_MM_OLIGO_A_51_P214127	Cpa3
AGI_MM_OLIGO_A_51_P214275	Krt36
AGI_MM_OLIGO_A_51_P214503	Frem2
AGI_MM_OLIGO_A_51_P214516	Nipsnap1
AGI_MM_OLIGO_A_51_P215438	Prodh
AGI_MM_OLIGO_A_51_P215849	Il17b
AGI_MM_OLIGO_A_51_P215887	Aldh18a1
AGI_MM_OLIGO_A_51_P216075	Ddost
AGI_MM_OLIGO_A_51_P216108	Rps6kl1
AGI_MM_OLIGO_A_51_P216179	Erbb2
AGI_MM_OLIGO_A_51_P216303	Mmp14
AGI_MM_OLIGO_A_51_P216702	A130022J15Rik
AGI_MM_OLIGO_A_51_P216758	Ppp2r3c
AGI_MM_OLIGO_A_51_P216965	Fkbp10
AGI_MM_OLIGO_A_51_P217336	Scamp1
AGI_MM_OLIGO_A_51_P217498	Slc2a4
AGI_MM_OLIGO_A_51_P217906	Ctse
AGI_MM_OLIGO_A_51_P217990	Hadhb
AGI_MM_OLIGO_A_51_P218091	Lgr5
AGI_MM_OLIGO_A_51_P218937	Gjb6
AGI_MM_OLIGO_A_51_P218975	Kcns3
AGI_MM_OLIGO_A_51_P219064	Prmt2
AGI_MM_OLIGO_A_51_P219074	Id2
AGI_MM_OLIGO_A_51_P219266	Tmprss6
AGI_MM_OLIGO_A_51_P219291	Nup93
AGI_MM_OLIGO_A_51_P219444	Plcl2
AGI_MM_OLIGO_A_51_P219505	Slc41a2
AGI_MM_OLIGO_A_51_P219662	1300014I06Rik
AGI_MM_OLIGO_A_51_P220055	Ccbl1
AGI_MM_OLIGO_A_51_P220222	Tacc3
AGI_MM_OLIGO_A_51_P220278	Ppp2r2b
AGI_MM_OLIGO_A_51_P220343	Wisp1
AGI_MM_OLIGO_A_51_P220370	Msl3l2
AGI_MM_OLIGO_A_51_P220681	Aldoc
AGI_MM_OLIGO_A_51_P220723	B230118H07Rik
AGI_MM_OLIGO_A_51_P221014	Cd47
AGI_MM_OLIGO_A_51_P221062	Prkar2b
AGI_MM_OLIGO_A_51_P221100	Snph
AGI_MM_OLIGO_A_51_P221132	L2hgdh
AGI_MM_OLIGO_A_51_P221256	Slc34a2
AGI_MM_OLIGO_A_51_P221762	Epha4
AGI_MM_OLIGO_A_51_P222475	Ehbp1l1
AGI_MM_OLIGO_A_51_P222773	Foxa2
AGI_MM_OLIGO_A_51_P222882	Kcna1
AGI_MM_OLIGO_A_51_P223404	Plin3
AGI_MM_OLIGO_A_51_P223709	Pask
AGI_MM_OLIGO_A_51_P223946	Pds5b
AGI_MM_OLIGO_A_51_P224575	Gnpat
AGI_MM_OLIGO_A_51_P224771	Tmem184b
AGI_MM_OLIGO_A_51_P224843	Tmsb4x
AGI_MM_OLIGO_A_51_P225224	Htra1
AGI_MM_OLIGO_A_51_P225276	Dnajc10
AGI_MM_OLIGO_A_51_P225493	1700016C15Rik
AGI_MM_OLIGO_A_51_P225592	Tpm4
AGI_MM_OLIGO_A_51_P225793	Prr5l
AGI_MM_OLIGO_A_51_P225827	Ovol1
AGI_MM_OLIGO_A_51_P226016	Slc30a4
AGI_MM_OLIGO_A_51_P226269	1190002H23Rik
AGI_MM_OLIGO_A_51_P226794	40611
AGI_MM_OLIGO_A_51_P227108	Bri3bp
AGI_MM_OLIGO_A_51_P227770	Agxt2l2
AGI_MM_OLIGO_A_51_P227999	Cst10
AGI_MM_OLIGO_A_51_P228171	Cenpp
AGI_MM_OLIGO_A_51_P228232	Flot2
AGI_MM_OLIGO_A_51_P228354	Trp53inp2
AGI_MM_OLIGO_A_51_P228658	Isyna1
AGI_MM_OLIGO_A_51_P229676	Plscr1
AGI_MM_OLIGO_A_51_P229816	Eif2b2
AGI_MM_OLIGO_A_51_P230098	Pbk
AGI_MM_OLIGO_A_51_P230103	Birc5
AGI_MM_OLIGO_A_51_P230324	Efcab3
AGI_MM_OLIGO_A_51_P230382	Etv4
AGI_MM_OLIGO_A_51_P230439	Ppfibp2
AGI_MM_OLIGO_A_51_P230878	Mad2l1
AGI_MM_OLIGO_A_51_P230904	Copz2
AGI_MM_OLIGO_A_51_P230942	Runx2
AGI_MM_OLIGO_A_51_P230987	Pi4k2b
AGI_MM_OLIGO_A_51_P231036	Col9a1
AGI_MM_OLIGO_A_51_P231042	Cd163
AGI_MM_OLIGO_A_51_P231103	Defb1
AGI_MM_OLIGO_A_51_P231184	Anpep
AGI_MM_OLIGO_A_51_P231308	Mfng
AGI_MM_OLIGO_A_51_P231499	Enpp1
AGI_MM_OLIGO_A_51_P231587	Fam171a1
AGI_MM_OLIGO_A_51_P231630	Zfp239
AGI_MM_OLIGO_A_51_P231782	Clint1
AGI_MM_OLIGO_A_51_P231958	Zwilch
AGI_MM_OLIGO_A_51_P232371	Stab1
AGI_MM_OLIGO_A_51_P232393	Myo5c
AGI_MM_OLIGO_A_51_P232434	Abhd1
AGI_MM_OLIGO_A_51_P232771	Erlec1
AGI_MM_OLIGO_A_51_P233153	Cadps2
AGI_MM_OLIGO_A_51_P234044	1190005I06Rik
AGI_MM_OLIGO_A_51_P234274	Ddx60
AGI_MM_OLIGO_A_51_P234303	Rpa2
AGI_MM_OLIGO_A_51_P234330	Rtkn
AGI_MM_OLIGO_A_51_P234359	Sct
AGI_MM_OLIGO_A_51_P234788	Cxxc5
AGI_MM_OLIGO_A_51_P235015	2010309G21Rik
AGI_MM_OLIGO_A_51_P235604	Cml1
AGI_MM_OLIGO_A_51_P236412	Cdkl2
AGI_MM_OLIGO_A_51_P236439	Agtr1a
AGI_MM_OLIGO_A_51_P236486	Dcpp1
AGI_MM_OLIGO_A_51_P236755	Clic3
AGI_MM_OLIGO_A_51_P236836	Layn
AGI_MM_OLIGO_A_51_P236864	Parp8
AGI_MM_OLIGO_A_51_P237383	Rnase4
AGI_MM_OLIGO_A_51_P237512	Fam33a
AGI_MM_OLIGO_A_51_P237575	Akirin1
AGI_MM_OLIGO_A_51_P237668	Bex2
AGI_MM_OLIGO_A_51_P237688	1110003E01Rik
AGI_MM_OLIGO_A_51_P238183	Etnk2
AGI_MM_OLIGO_A_51_P238383	B4galt4
AGI_MM_OLIGO_A_51_P238425	Cbr2
AGI_MM_OLIGO_A_51_P239236	Acacb
AGI_MM_OLIGO_A_51_P239654	Nr4a1
AGI_MM_OLIGO_A_51_P239737	Pigr
AGI_MM_OLIGO_A_51_P239750	Inhba
AGI_MM_OLIGO_A_51_P239984	Exo1
AGI_MM_OLIGO_A_51_P240857	Chpt1
AGI_MM_OLIGO_A_51_P240903	Tns1
AGI_MM_OLIGO_A_51_P241068	Dkk2
AGI_MM_OLIGO_A_51_P241465	Gsn
AGI_MM_OLIGO_A_51_P241995	Col5a3
AGI_MM_OLIGO_A_51_P242021	Rabep1
AGI_MM_OLIGO_A_51_P242101	5730528L13Rik
AGI_MM_OLIGO_A_51_P242201	Naaa
AGI_MM_OLIGO_A_51_P242205	Cel
AGI_MM_OLIGO_A_51_P242265	Cradd
AGI_MM_OLIGO_A_51_P243168	Als2cr4
AGI_MM_OLIGO_A_51_P243963	Car5b
AGI_MM_OLIGO_A_51_P244052	Acad8
AGI_MM_OLIGO_A_51_P244287	Lamb1
AGI_MM_OLIGO_A_51_P244492	Nbl1
AGI_MM_OLIGO_A_51_P244497	Plin1
AGI_MM_OLIGO_A_51_P244531	6330403L08Rik
AGI_MM_OLIGO_A_51_P244586	Zfp618
AGI_MM_OLIGO_A_51_P245275	H2afx
AGI_MM_OLIGO_A_51_P245368	Abcb1b
AGI_MM_OLIGO_A_51_P245789	Pcolce2
AGI_MM_OLIGO_A_51_P246001	Cpe
AGI_MM_OLIGO_A_51_P246339	Rfc5
AGI_MM_OLIGO_A_51_P246543	Ebf3
AGI_MM_OLIGO_A_51_P246754	Pnpo
AGI_MM_OLIGO_A_51_P247184	Npr3
AGI_MM_OLIGO_A_51_P248067	Ezh2
AGI_MM_OLIGO_A_51_P248234	Nbr1
AGI_MM_OLIGO_A_51_P248786	Ccdc80
AGI_MM_OLIGO_A_51_P248819	Bambi
AGI_MM_OLIGO_A_51_P248857	6230427J02Rik
AGI_MM_OLIGO_A_51_P248865	Foxf2
AGI_MM_OLIGO_A_51_P249051	Pycr2
AGI_MM_OLIGO_A_51_P249193	Gsg1l
AGI_MM_OLIGO_A_51_P249360	Suox
AGI_MM_OLIGO_A_51_P250797	Glrb
AGI_MM_OLIGO_A_51_P251069	Pter
AGI_MM_OLIGO_A_51_P251256	Slc12a4
AGI_MM_OLIGO_A_51_P251357	Ctps
AGI_MM_OLIGO_A_51_P251664	Csn1s2b
AGI_MM_OLIGO_A_51_P251737	DXBay18
AGI_MM_OLIGO_A_51_P252157	Top2a
AGI_MM_OLIGO_A_51_P252519	Rad51c
AGI_MM_OLIGO_A_51_P252784	1500011H22Rik
AGI_MM_OLIGO_A_51_P253117	Sorbs1
AGI_MM_OLIGO_A_51_P253527	Rffl
AGI_MM_OLIGO_A_51_P253547	Ctsl
AGI_MM_OLIGO_A_51_P253732	Il17rd
AGI_MM_OLIGO_A_51_P253984	Pcp4
AGI_MM_OLIGO_A_51_P254045	Traip
AGI_MM_OLIGO_A_51_P254811	Kif4
AGI_MM_OLIGO_A_51_P254855	Ptgs2
AGI_MM_OLIGO_A_51_P254912	Rfc2
AGI_MM_OLIGO_A_51_P255365	Cited1
AGI_MM_OLIGO_A_51_P255456	Cyp1b1
AGI_MM_OLIGO_A_51_P255805	Fhdc1
AGI_MM_OLIGO_A_51_P255875	Padi4
AGI_MM_OLIGO_A_51_P256066	Tiam2
AGI_MM_OLIGO_A_51_P256246	Tspan13
AGI_MM_OLIGO_A_51_P256323	Lpin2
AGI_MM_OLIGO_A_51_P256665	Pon3
AGI_MM_OLIGO_A_51_P257419	Lhx2
AGI_MM_OLIGO_A_51_P257457	Ltbp2
AGI_MM_OLIGO_A_51_P257675	Tspyl4
AGI_MM_OLIGO_A_51_P257938	Tacstd2
AGI_MM_OLIGO_A_51_P258098	Tmem176a
AGI_MM_OLIGO_A_51_P258150	Plin2
AGI_MM_OLIGO_A_51_P258372	Igsf6
AGI_MM_OLIGO_A_51_P258409	Hey1
AGI_MM_OLIGO_A_51_P258529	Pmp22
AGI_MM_OLIGO_A_51_P258570	Klk6
AGI_MM_OLIGO_A_51_P258620	Rab4b
AGI_MM_OLIGO_A_51_P258690	Scrg1
AGI_MM_OLIGO_A_51_P258817	Ttpa
AGI_MM_OLIGO_A_51_P259214	Slc39a6
AGI_MM_OLIGO_A_51_P259296	Lpl
AGI_MM_OLIGO_A_51_P259694	2310033E01Rik
AGI_MM_OLIGO_A_51_P259778	Sdr16c6
AGI_MM_OLIGO_A_51_P260178	Recql4
AGI_MM_OLIGO_A_51_P260312	Csgalnact1
AGI_MM_OLIGO_A_51_P260658	Amdhd2
AGI_MM_OLIGO_A_51_P261087	Avpi1
AGI_MM_OLIGO_A_51_P261092	Slc2a9
AGI_MM_OLIGO_A_51_P261991	Bdnf
AGI_MM_OLIGO_A_51_P262515	Phf11
AGI_MM_OLIGO_A_51_P262773	Cdh2
AGI_MM_OLIGO_A_51_P263004	Bcl11a
AGI_MM_OLIGO_A_51_P263033	Muc13
AGI_MM_OLIGO_A_51_P263220	Taf5
AGI_MM_OLIGO_A_51_P263302	Rnf24
AGI_MM_OLIGO_A_51_P264064	Incenp
AGI_MM_OLIGO_A_51_P264685	Whrn
AGI_MM_OLIGO_A_51_P264695	Crym
AGI_MM_OLIGO_A_51_P264878	Emid1
AGI_MM_OLIGO_A_51_P265016	Ypel1
AGI_MM_OLIGO_A_51_P265137	Tcf4
AGI_MM_OLIGO_A_51_P265219	Ppm1k
AGI_MM_OLIGO_A_51_P265660	Smc2
AGI_MM_OLIGO_A_51_P265778	Chsy3
AGI_MM_OLIGO_A_51_P265806	Clca2
AGI_MM_OLIGO_A_51_P266717	Hddc2
AGI_MM_OLIGO_A_51_P266861	Me1
AGI_MM_OLIGO_A_51_P267239	Litaf
AGI_MM_OLIGO_A_51_P267370	Itm2c
AGI_MM_OLIGO_A_51_P267447	Adam19
AGI_MM_OLIGO_A_51_P267494	Cdc42ep3
AGI_MM_OLIGO_A_51_P267796	Ddr2
AGI_MM_OLIGO_A_51_P267877	Rhbdl3
AGI_MM_OLIGO_A_51_P268033	Mgat4b
AGI_MM_OLIGO_A_51_P268094	Serpine2
AGI_MM_OLIGO_A_51_P268154	Acsl4
AGI_MM_OLIGO_A_51_P268193	Slc7a10
AGI_MM_OLIGO_A_51_P268234	Il34
AGI_MM_OLIGO_A_51_P268331	Rnf128
AGI_MM_OLIGO_A_51_P268496	Slc24a3
AGI_MM_OLIGO_A_51_P268529	Csad
AGI_MM_OLIGO_A_51_P268673	2210016H18Rik
AGI_MM_OLIGO_A_51_P269084	Chchd10
AGI_MM_OLIGO_A_51_P269203	Trpv4
AGI_MM_OLIGO_A_51_P269404	Fmo3
AGI_MM_OLIGO_A_51_P269687	Pole2
AGI_MM_OLIGO_A_51_P269852	S100a13
AGI_MM_OLIGO_A_51_P270083	Abhd14b
AGI_MM_OLIGO_A_51_P270635	Gfpt1
AGI_MM_OLIGO_A_51_P270741	Syngr1
AGI_MM_OLIGO_A_51_P270904	9930023K05Rik
AGI_MM_OLIGO_A_51_P271503	Il1r1
AGI_MM_OLIGO_A_51_P271614	Pls3
AGI_MM_OLIGO_A_51_P271704	Cnn3
AGI_MM_OLIGO_A_51_P271887	Reck
AGI_MM_OLIGO_A_51_P271984	Tmem45b
AGI_MM_OLIGO_A_51_P272046	Ctnnb1
AGI_MM_OLIGO_A_51_P272147	Fam158a
AGI_MM_OLIGO_A_51_P272283	Cmbl
AGI_MM_OLIGO_A_51_P272563	Naa25
AGI_MM_OLIGO_A_51_P272876	Fam46a
AGI_MM_OLIGO_A_51_P273170	Nol3
AGI_MM_OLIGO_A_51_P273213	Grhl1
AGI_MM_OLIGO_A_51_P273433	Prkg2
AGI_MM_OLIGO_A_51_P273538	Syce2
AGI_MM_OLIGO_A_51_P273596	Sord
AGI_MM_OLIGO_A_51_P273609	Itpka
AGI_MM_OLIGO_A_51_P273979	Cenpa
AGI_MM_OLIGO_A_51_P274124	Mansc1
AGI_MM_OLIGO_A_51_P274163	Clybl
AGI_MM_OLIGO_A_51_P274506	Tex264
AGI_MM_OLIGO_A_51_P274789	Rai14
AGI_MM_OLIGO_A_51_P274992	Gar1
AGI_MM_OLIGO_A_51_P275233	Zbtb4
AGI_MM_OLIGO_A_51_P275435	2310007B03Rik
AGI_MM_OLIGO_A_51_P275527	Slc12a2
AGI_MM_OLIGO_A_51_P275623	Gne
AGI_MM_OLIGO_A_51_P275808	Trim59
AGI_MM_OLIGO_A_51_P276063	Phyh
AGI_MM_OLIGO_A_51_P276142	Gpr37l1
AGI_MM_OLIGO_A_51_P276943	Gpc1
AGI_MM_OLIGO_A_51_P277336	Sdpr
AGI_MM_OLIGO_A_51_P277416	Fam3c
AGI_MM_OLIGO_A_51_P277795	2810474O19Rik
AGI_MM_OLIGO_A_51_P277941	Cad
AGI_MM_OLIGO_A_51_P278184	Gemin5
AGI_MM_OLIGO_A_51_P279154	Bex1
AGI_MM_OLIGO_A_51_P279163	Plcg2
AGI_MM_OLIGO_A_51_P279232	Dennd2d
AGI_MM_OLIGO_A_51_P279437	Mfsd2a
AGI_MM_OLIGO_A_51_P279552	Cav2
AGI_MM_OLIGO_A_51_P280158	Sf3b2
AGI_MM_OLIGO_A_51_P281033	Coro2a
AGI_MM_OLIGO_A_51_P281089	S100a6
AGI_MM_OLIGO_A_51_P281255	Nasp
AGI_MM_OLIGO_A_51_P281333	St3gal6
AGI_MM_OLIGO_A_51_P281593	Ppapdc1b
AGI_MM_OLIGO_A_51_P281824	Prpmp5
AGI_MM_OLIGO_A_51_P281835	Inf2
AGI_MM_OLIGO_A_51_P281844	Myef2
AGI_MM_OLIGO_A_51_P281930	Hsdl2
AGI_MM_OLIGO_A_51_P282508	Rhoc
AGI_MM_OLIGO_A_51_P282523	Gpr124
AGI_MM_OLIGO_A_51_P282983	Slc39a14
AGI_MM_OLIGO_A_51_P283456	Cyp2e1
AGI_MM_OLIGO_A_51_P283473	Fibin
AGI_MM_OLIGO_A_51_P283499	Drd4
AGI_MM_OLIGO_A_51_P283590	Anxa1
AGI_MM_OLIGO_A_51_P283708	Msh2
AGI_MM_OLIGO_A_51_P283968	Adamts18
AGI_MM_OLIGO_A_51_P284442	9530077C05Rik
AGI_MM_OLIGO_A_51_P284476	Gpm6b
AGI_MM_OLIGO_A_51_P284486	Gstm2
AGI_MM_OLIGO_A_51_P284565	Tmem97
AGI_MM_OLIGO_A_51_P284946	Rnd3
AGI_MM_OLIGO_A_51_P285446	Lig1
AGI_MM_OLIGO_A_51_P286106	5033430I15Rik
AGI_MM_OLIGO_A_51_P286131	D730039F16Rik
AGI_MM_OLIGO_A_51_P286378	9430020K01Rik
AGI_MM_OLIGO_A_51_P286488	Ier3
AGI_MM_OLIGO_A_51_P286527	Itgb1
AGI_MM_OLIGO_A_51_P286737	Ccl2
AGI_MM_OLIGO_A_51_P286946	Lhpp
AGI_MM_OLIGO_A_51_P286996	Fxyd1
AGI_MM_OLIGO_A_51_P287069	Serpinh1
AGI_MM_OLIGO_A_51_P287093	Ccnb1
AGI_MM_OLIGO_A_51_P287198	Krt23
AGI_MM_OLIGO_A_51_P287418	Man1a
AGI_MM_OLIGO_A_51_P287617	Plekhh1
AGI_MM_OLIGO_A_51_P287810	Mgst1
AGI_MM_OLIGO_A_51_P288162	Ddx39
AGI_MM_OLIGO_A_51_P288828	Gpr172b
AGI_MM_OLIGO_A_51_P288916	Tmtc2
AGI_MM_OLIGO_A_51_P289796	Arl4c
AGI_MM_OLIGO_A_51_P289828	Ccdc138
AGI_MM_OLIGO_A_51_P289836	Slc29a1
AGI_MM_OLIGO_A_51_P289889	Npnt
AGI_MM_OLIGO_A_51_P290191	Mst1
AGI_MM_OLIGO_A_51_P290399	AI661453
AGI_MM_OLIGO_A_51_P290576	Plk2
AGI_MM_OLIGO_A_51_P290788	Lrrk2
AGI_MM_OLIGO_A_51_P290840	Frmd4a
AGI_MM_OLIGO_A_51_P291078	Sel1l3
AGI_MM_OLIGO_A_51_P291260	Mgam
AGI_MM_OLIGO_A_51_P291347	Odc1
AGI_MM_OLIGO_A_51_P291417	Thbd
AGI_MM_OLIGO_A_51_P291438	Tnc
AGI_MM_OLIGO_A_51_P291585	Mphosph9
AGI_MM_OLIGO_A_51_P291713	Ncald
AGI_MM_OLIGO_A_51_P291749	Pecr
AGI_MM_OLIGO_A_51_P292008	Gpx3
AGI_MM_OLIGO_A_51_P292030	Nus1
AGI_MM_OLIGO_A_51_P292757	Acbd4
AGI_MM_OLIGO_A_51_P293059	Fam108c
AGI_MM_OLIGO_A_51_P293269	Pde7a
AGI_MM_OLIGO_A_51_P293489	Rbm47
AGI_MM_OLIGO_A_51_P293538	Ppp1r1a
AGI_MM_OLIGO_A_51_P293688	Rab32
AGI_MM_OLIGO_A_51_P293715	Fgfrl1
AGI_MM_OLIGO_A_51_P294161	4930422G04Rik
AGI_MM_OLIGO_A_51_P294807	Stom
AGI_MM_OLIGO_A_51_P295034	Klk1b4
AGI_MM_OLIGO_A_51_P295237	Lrp11
AGI_MM_OLIGO_A_51_P295442	Nek7
AGI_MM_OLIGO_A_51_P295701	Slc39a13
AGI_MM_OLIGO_A_51_P296015	Fstl5
AGI_MM_OLIGO_A_51_P296036	Nrbp2
AGI_MM_OLIGO_A_51_P296090	Acsf3
AGI_MM_OLIGO_A_51_P296198	D8Ertd82e
AGI_MM_OLIGO_A_51_P296416	Orc6
AGI_MM_OLIGO_A_51_P296448	Casp2
AGI_MM_OLIGO_A_51_P296517	Esrp2
AGI_MM_OLIGO_A_51_P296925	Palld
AGI_MM_OLIGO_A_51_P296995	Abcc8
AGI_MM_OLIGO_A_51_P297579	Gch1
AGI_MM_OLIGO_A_51_P297671	Gyk
AGI_MM_OLIGO_A_51_P297778	Sh3tc1
AGI_MM_OLIGO_A_51_P298107	Vit
AGI_MM_OLIGO_A_51_P298259	2310042E22Rik
AGI_MM_OLIGO_A_51_P299243	Msra
AGI_MM_OLIGO_A_51_P299400	6720475J19Rik
AGI_MM_OLIGO_A_51_P299475	Olfr63
AGI_MM_OLIGO_A_51_P299805	Slc46a3
AGI_MM_OLIGO_A_51_P299866	Tom1l1
AGI_MM_OLIGO_A_51_P300378	Wwc2
AGI_MM_OLIGO_A_51_P300434	Dst
AGI_MM_OLIGO_A_51_P300456	Pxdn
AGI_MM_OLIGO_A_51_P300717	Stxbp1
AGI_MM_OLIGO_A_51_P300936	Rbbp8
AGI_MM_OLIGO_A_51_P301435	B3galt5
AGI_MM_OLIGO_A_51_P301566	Plat
AGI_MM_OLIGO_A_51_P301804	St3gal1
AGI_MM_OLIGO_A_51_P301848	Ing4
AGI_MM_OLIGO_A_51_P301998	Fmo2
AGI_MM_OLIGO_A_51_P302139	Mastl
AGI_MM_OLIGO_A_51_P302327	Lgals7
AGI_MM_OLIGO_A_51_P302566	Maob
AGI_MM_OLIGO_A_51_P302651	Topbp1
AGI_MM_OLIGO_A_51_P302675	Rps26
AGI_MM_OLIGO_A_51_P302831	Dbc1
AGI_MM_OLIGO_A_51_P303079	Tmem54
AGI_MM_OLIGO_A_51_P303147	H2afb1
AGI_MM_OLIGO_A_51_P303217	Ucma
AGI_MM_OLIGO_A_51_P303620	Whrn
AGI_MM_OLIGO_A_51_P303739	Afap1l1
AGI_MM_OLIGO_A_51_P303749	Depdc1b
AGI_MM_OLIGO_A_51_P304170	Rtp4
AGI_MM_OLIGO_A_51_P304200	Krt31
AGI_MM_OLIGO_A_51_P304397	Cpm
AGI_MM_OLIGO_A_51_P304437	Pfkfb4
AGI_MM_OLIGO_A_51_P304510	BC017158
AGI_MM_OLIGO_A_51_P304607	Slc5a9
AGI_MM_OLIGO_A_51_P304879	Ndfip1
AGI_MM_OLIGO_A_51_P304977	Gpr115
AGI_MM_OLIGO_A_51_P305437	Rcn1
AGI_MM_OLIGO_A_51_P305508	Rerg
AGI_MM_OLIGO_A_51_P305547	Snai2
AGI_MM_OLIGO_A_51_P305628	Atp8a2
AGI_MM_OLIGO_A_51_P306287	Slc30a2
AGI_MM_OLIGO_A_51_P306658	Naa38
AGI_MM_OLIGO_A_51_P306689	Rcor2
AGI_MM_OLIGO_A_51_P306731	Agpat9
AGI_MM_OLIGO_A_51_P307220	Ankrd54
AGI_MM_OLIGO_A_51_P307316	Syde1
AGI_MM_OLIGO_A_51_P307650	Nmu
AGI_MM_OLIGO_A_51_P307979	Etv1
AGI_MM_OLIGO_A_51_P308029	2010107G23Rik
AGI_MM_OLIGO_A_51_P308048	Cmtm8
AGI_MM_OLIGO_A_51_P308298	Myl9
AGI_MM_OLIGO_A_51_P308362	Ugt1a6b
AGI_MM_OLIGO_A_51_P308961	Hmgcl
AGI_MM_OLIGO_A_51_P309307	Bcl2l15
AGI_MM_OLIGO_A_51_P309370	Fblim1
AGI_MM_OLIGO_A_51_P309618	1600012F09Rik
AGI_MM_OLIGO_A_51_P309854	Kcnn2
AGI_MM_OLIGO_A_51_P309917	Itga8
AGI_MM_OLIGO_A_51_P310040	Rod1
AGI_MM_OLIGO_A_51_P310254	Fam118a
AGI_MM_OLIGO_A_51_P310298	Lrrc8d
AGI_MM_OLIGO_A_51_P310447	Fam65a
AGI_MM_OLIGO_A_51_P310649	Arsa
AGI_MM_OLIGO_A_51_P310967	Aifm2
AGI_MM_OLIGO_A_51_P311038	Adamts15
AGI_MM_OLIGO_A_51_P311137	Sgce
AGI_MM_OLIGO_A_51_P311434	Cyb5
AGI_MM_OLIGO_A_51_P312121	Xdh
AGI_MM_OLIGO_A_51_P312310	Mtbp
AGI_MM_OLIGO_A_51_P312360	Pkmyt1
AGI_MM_OLIGO_A_51_P312437	Dhrs7
AGI_MM_OLIGO_A_51_P312497	Atp7a
AGI_MM_OLIGO_A_51_P313067	Ccbe1
AGI_MM_OLIGO_A_51_P313561	Lmna
AGI_MM_OLIGO_A_51_P313761	Shmt2
AGI_MM_OLIGO_A_51_P314045	2310057J16Rik
AGI_MM_OLIGO_A_51_P314107	Gsdma
AGI_MM_OLIGO_A_51_P314388	Cntln
AGI_MM_OLIGO_A_51_P314418	Blm
AGI_MM_OLIGO_A_51_P314907	Dbf4
AGI_MM_OLIGO_A_51_P315555	Nars
AGI_MM_OLIGO_A_51_P315734	Pax3
AGI_MM_OLIGO_A_51_P315754	Dis3
AGI_MM_OLIGO_A_51_P315890	Kcnk6
AGI_MM_OLIGO_A_51_P316616	Smagp
AGI_MM_OLIGO_A_51_P316661	Ren1
AGI_MM_OLIGO_A_51_P316673	2210407C18Rik
AGI_MM_OLIGO_A_51_P316951	Wipf3
AGI_MM_OLIGO_A_51_P317031	Ccdc109b
AGI_MM_OLIGO_A_51_P317618	Ncaph2
AGI_MM_OLIGO_A_51_P317941	Perp
AGI_MM_OLIGO_A_51_P318580	Myh14
AGI_MM_OLIGO_A_51_P318710	D630013G24Rik
AGI_MM_OLIGO_A_51_P318755	Tmc5
AGI_MM_OLIGO_A_51_P319141	Stard5
AGI_MM_OLIGO_A_51_P319572	Rusc2
AGI_MM_OLIGO_A_51_P320481	Mcee
AGI_MM_OLIGO_A_51_P321126	Fasn
AGI_MM_OLIGO_A_51_P321341	Sult1a1
AGI_MM_OLIGO_A_51_P321391	Pdha1
AGI_MM_OLIGO_A_51_P321643	H6pd
AGI_MM_OLIGO_A_51_P321698	Pxmp4
AGI_MM_OLIGO_A_51_P322658	Plcxd1
AGI_MM_OLIGO_A_51_P323195	Atp13a4
AGI_MM_OLIGO_A_51_P323712	Agt
AGI_MM_OLIGO_A_51_P324082	Med1
AGI_MM_OLIGO_A_51_P324228	Satb1
AGI_MM_OLIGO_A_51_P324287	Kif23
AGI_MM_OLIGO_A_51_P324351	Mfi2
AGI_MM_OLIGO_A_51_P324572	Ctnna1
AGI_MM_OLIGO_A_51_P324768	Gm14288
AGI_MM_OLIGO_A_51_P324838	Evpl
AGI_MM_OLIGO_A_51_P324934	Mcm3
AGI_MM_OLIGO_A_51_P325124	Aph1b
AGI_MM_OLIGO_A_51_P325904	Inhbb
AGI_MM_OLIGO_A_51_P326434	Lonp2
AGI_MM_OLIGO_A_51_P326502	Chek1
AGI_MM_OLIGO_A_51_P326994	Calhm2
AGI_MM_OLIGO_A_51_P327651	H28
AGI_MM_OLIGO_A_51_P327796	Itgb5
AGI_MM_OLIGO_A_51_P328489	1700025G04Rik
AGI_MM_OLIGO_A_51_P328932	Tmem165
AGI_MM_OLIGO_A_51_P329243	Tmem56
AGI_MM_OLIGO_A_51_P329394	Folr1
AGI_MM_OLIGO_A_51_P329928	Phlda3
AGI_MM_OLIGO_A_51_P329949	Fam13a
AGI_MM_OLIGO_A_51_P330133	Pspc1
AGI_MM_OLIGO_A_51_P330298	Gpr137b
AGI_MM_OLIGO_A_51_P331059	Tex15
AGI_MM_OLIGO_A_51_P331570	Trib3
AGI_MM_OLIGO_A_51_P332169	Nhsl1
AGI_MM_OLIGO_A_51_P332676	Top1mt
AGI_MM_OLIGO_A_51_P332917	Enpp3
AGI_MM_OLIGO_A_51_P332939	Farp1
AGI_MM_OLIGO_A_51_P333111	Aox1
AGI_MM_OLIGO_A_51_P333622	2010300C02Rik
AGI_MM_OLIGO_A_51_P333630	Atl1
AGI_MM_OLIGO_A_51_P333780	Cd164
AGI_MM_OLIGO_A_51_P333923	Tspan1
AGI_MM_OLIGO_A_51_P333949	Ints7
AGI_MM_OLIGO_A_51_P334104	Dcn
AGI_MM_OLIGO_A_51_P334263	Nup155
AGI_MM_OLIGO_A_51_P334490	6430548M08Rik
AGI_MM_OLIGO_A_51_P334685	Esyt1
AGI_MM_OLIGO_A_51_P334942	Aldh1a1
AGI_MM_OLIGO_A_51_P336049	Krt33b
AGI_MM_OLIGO_A_51_P336161	Man2b1
AGI_MM_OLIGO_A_51_P336325	Orm1
AGI_MM_OLIGO_A_51_P336721	Tipin
AGI_MM_OLIGO_A_51_P336830	Fabp4
AGI_MM_OLIGO_A_51_P337089	Gins1
AGI_MM_OLIGO_A_51_P337101	Rnf43
AGI_MM_OLIGO_A_51_P337110	Golga7b
AGI_MM_OLIGO_A_51_P337195	Pipox
AGI_MM_OLIGO_A_51_P337230	Galnt14
AGI_MM_OLIGO_A_51_P337308	Saa3
AGI_MM_OLIGO_A_51_P337655	Dsn1
AGI_MM_OLIGO_A_51_P337918	Aldh4a1
AGI_MM_OLIGO_A_51_P338040	Vopp1
AGI_MM_OLIGO_A_51_P338443	Angptl4
AGI_MM_OLIGO_A_51_P338485	Aldh6a1
AGI_MM_OLIGO_A_51_P338664	Hist3h2ba
AGI_MM_OLIGO_A_51_P338705	Kank1
AGI_MM_OLIGO_A_51_P338746	Prdm1
AGI_MM_OLIGO_A_51_P338998	Prim2
AGI_MM_OLIGO_A_51_P339023	Rassf2
AGI_MM_OLIGO_A_51_P339055	Nipal2
AGI_MM_OLIGO_A_51_P339232	Snta1
AGI_MM_OLIGO_A_51_P339524	Fam73a
AGI_MM_OLIGO_A_51_P339943	Nid1
AGI_MM_OLIGO_A_51_P340226	Sh3yl1
AGI_MM_OLIGO_A_51_P340601	Btg3
AGI_MM_OLIGO_A_51_P341041	Dscc1
AGI_MM_OLIGO_A_51_P341177	Ddah2
AGI_MM_OLIGO_A_51_P341203	Cyp3a41a
AGI_MM_OLIGO_A_51_P341918	Tsc22d1
AGI_MM_OLIGO_A_51_P342126	Ttc39a
AGI_MM_OLIGO_A_51_P342567	Akap12
AGI_MM_OLIGO_A_51_P342871	S100a10
AGI_MM_OLIGO_A_51_P342906	Sh3bp1
AGI_MM_OLIGO_A_51_P343309	Cmas
AGI_MM_OLIGO_A_51_P343517	Ly6d
AGI_MM_OLIGO_A_51_P343566	Galnt10
AGI_MM_OLIGO_A_51_P343598	1500009L16Rik
AGI_MM_OLIGO_A_51_P343613	Ehd2
AGI_MM_OLIGO_A_51_P344346	Ccdc129
AGI_MM_OLIGO_A_51_P344566	Plk1
AGI_MM_OLIGO_A_51_P344878	Thop1
AGI_MM_OLIGO_A_51_P345159	Ube2t
AGI_MM_OLIGO_A_51_P345393	Fas
AGI_MM_OLIGO_A_51_P345549	Nkd2
AGI_MM_OLIGO_A_51_P345649	Pdgfra
AGI_MM_OLIGO_A_51_P345896	Pafah2
AGI_MM_OLIGO_A_51_P346165	Agpat4
AGI_MM_OLIGO_A_51_P346634	Armcx4
AGI_MM_OLIGO_A_51_P346704	Sox10
AGI_MM_OLIGO_A_51_P346815	Arxes1
AGI_MM_OLIGO_A_51_P346893	Extl1
AGI_MM_OLIGO_A_51_P346938	Lrg1
AGI_MM_OLIGO_A_51_P346964	Mrap
AGI_MM_OLIGO_A_51_P347312	Ogfrl1
AGI_MM_OLIGO_A_51_P347431	Diexf
AGI_MM_OLIGO_A_51_P348433	Rasal1
AGI_MM_OLIGO_A_51_P349205	Mbp
AGI_MM_OLIGO_A_51_P349546	Cd109
AGI_MM_OLIGO_A_51_P349652	Lao1
AGI_MM_OLIGO_A_51_P349961	Gc
AGI_MM_OLIGO_A_51_P350453	Pdk4
AGI_MM_OLIGO_A_51_P350817	Cnn1
AGI_MM_OLIGO_A_51_P351194	Cnfn
AGI_MM_OLIGO_A_51_P351970	Hells
AGI_MM_OLIGO_A_51_P352245	Sema6a
AGI_MM_OLIGO_A_51_P352303	Homer2
AGI_MM_OLIGO_A_51_P352324	Slc16a2
AGI_MM_OLIGO_A_51_P352738	Mpv17l
AGI_MM_OLIGO_A_51_P352782	Prkce
AGI_MM_OLIGO_A_51_P352968	Marcks
AGI_MM_OLIGO_A_51_P353173	Fam98a
AGI_MM_OLIGO_A_51_P353247	Ikzf4
AGI_MM_OLIGO_A_51_P353252	Mal2
AGI_MM_OLIGO_A_51_P353494	Fetub
AGI_MM_OLIGO_A_51_P354018	Kcnk7
AGI_MM_OLIGO_A_51_P354154	Rpap3
AGI_MM_OLIGO_A_51_P354272	1300001I01Rik
AGI_MM_OLIGO_A_51_P354307	Clic6
AGI_MM_OLIGO_A_51_P354526	2010011I20Rik
AGI_MM_OLIGO_A_51_P354706	Lefty1
AGI_MM_OLIGO_A_51_P354857	Bnipl
AGI_MM_OLIGO_A_51_P355151	Camk2n2
AGI_MM_OLIGO_A_51_P355753	Hic1
AGI_MM_OLIGO_A_51_P355906	Kit
AGI_MM_OLIGO_A_51_P356353	Cds2
AGI_MM_OLIGO_A_51_P356467	Cldn4
AGI_MM_OLIGO_A_51_P356493	Bicc1
AGI_MM_OLIGO_A_51_P356512	Armcx2
AGI_MM_OLIGO_A_51_P356642	Krt19
AGI_MM_OLIGO_A_51_P356762	Mcm4
AGI_MM_OLIGO_A_51_P357195	Tmf1
AGI_MM_OLIGO_A_51_P358112	Fads1
AGI_MM_OLIGO_A_51_P358342	Col17a1
AGI_MM_OLIGO_A_51_P358445	Dnase1
AGI_MM_OLIGO_A_51_P358633	Melk
AGI_MM_OLIGO_A_51_P358825	Nlrp10
AGI_MM_OLIGO_A_51_P359046	Slurp1
AGI_MM_OLIGO_A_51_P359078	Rangrf
AGI_MM_OLIGO_A_51_P359272	Alcam
AGI_MM_OLIGO_A_51_P359303	2610528E23Rik
AGI_MM_OLIGO_A_51_P359374	Mrps6
AGI_MM_OLIGO_A_51_P359454	BC004004
AGI_MM_OLIGO_A_51_P359462	Hist2h3c1
AGI_MM_OLIGO_A_51_P359549	Fem1c
AGI_MM_OLIGO_A_51_P359586	Pfkfb1
AGI_MM_OLIGO_A_51_P359625	Gsr
AGI_MM_OLIGO_A_51_P359822	Sftpd
AGI_MM_OLIGO_A_51_P360262	Immp2l
AGI_MM_OLIGO_A_51_P360374	Krt32
AGI_MM_OLIGO_A_51_P360492	Mcm6
AGI_MM_OLIGO_A_51_P361022	Cdc20
AGI_MM_OLIGO_A_51_P361678	Cgnl1
AGI_MM_OLIGO_A_51_P362104	Enpp5
AGI_MM_OLIGO_A_51_P362176	Fgg
AGI_MM_OLIGO_A_51_P362328	Grhl2
AGI_MM_OLIGO_A_51_P362429	Myh11
AGI_MM_OLIGO_A_51_P362638	Trf
AGI_MM_OLIGO_A_51_P363556	Abi2
AGI_MM_OLIGO_A_51_P363564	Trp53bp2
AGI_MM_OLIGO_A_51_P363749	Irf6
AGI_MM_OLIGO_A_51_P363947	Cdkn1a
AGI_MM_OLIGO_A_51_P364250	Itih5
AGI_MM_OLIGO_A_51_P364391	Fam125b
AGI_MM_OLIGO_A_51_P364609	Fads2
AGI_MM_OLIGO_A_51_P365008	Tns1
AGI_MM_OLIGO_A_51_P365189	Il13ra1
AGI_MM_OLIGO_A_51_P365369	Reln
AGI_MM_OLIGO_A_51_P365468	Clpb
AGI_MM_OLIGO_A_51_P365854	Fam43a
AGI_MM_OLIGO_A_51_P365885	Csf1r
AGI_MM_OLIGO_A_51_P366344	Tgfb1i1
AGI_MM_OLIGO_A_51_P366542	Cd97
AGI_MM_OLIGO_A_51_P366672	Slc36a2
AGI_MM_OLIGO_A_51_P366704	Acox1
AGI_MM_OLIGO_A_51_P366811	Apod
AGI_MM_OLIGO_A_51_P367060	Ifrd1
AGI_MM_OLIGO_A_51_P367081	Cdk14
AGI_MM_OLIGO_A_51_P367125	Pold1
AGI_MM_OLIGO_A_51_P367240	Tspan33
AGI_MM_OLIGO_A_51_P367263	Lman1l
AGI_MM_OLIGO_A_51_P367310	Chaf1b
AGI_MM_OLIGO_A_51_P367763	Peli2
AGI_MM_OLIGO_A_51_P367866	Egr1
AGI_MM_OLIGO_A_51_P368285	Fam101a
AGI_MM_OLIGO_A_51_P368823	Grb7
AGI_MM_OLIGO_A_51_P369200	Tpx2
AGI_MM_OLIGO_A_51_P369784	Ces1e
AGI_MM_OLIGO_A_51_P370034	Mucl1
AGI_MM_OLIGO_A_51_P370090	Pdgfa
AGI_MM_OLIGO_A_51_P370700	Got1
AGI_MM_OLIGO_A_51_P371051	Glipr1
AGI_MM_OLIGO_A_51_P371091	Rcsd1
AGI_MM_OLIGO_A_51_P371942	Pcolce
AGI_MM_OLIGO_A_51_P372826	Smox
AGI_MM_OLIGO_A_51_P373082	Bok
AGI_MM_OLIGO_A_51_P373589	Flywch1
AGI_MM_OLIGO_A_51_P373777	Trim35
AGI_MM_OLIGO_A_51_P374707	Tspan12
AGI_MM_OLIGO_A_51_P374752	Rbp4
AGI_MM_OLIGO_A_51_P375138	Cd36
AGI_MM_OLIGO_A_51_P375201	Plk3
AGI_MM_OLIGO_A_51_P375538	Myb
AGI_MM_OLIGO_A_51_P375693	Tmem135
AGI_MM_OLIGO_A_51_P375969	Ces1d
AGI_MM_OLIGO_A_51_P376127	Aire
AGI_MM_OLIGO_A_51_P376258	Glud1
AGI_MM_OLIGO_A_51_P376347	Hebp1
AGI_MM_OLIGO_A_51_P376445	Rhox5
AGI_MM_OLIGO_A_51_P376656	Synpr
AGI_MM_OLIGO_A_51_P376912	Zfp783
AGI_MM_OLIGO_A_51_P377557	Cpsf4l
AGI_MM_OLIGO_A_51_P377856	Gstt3
AGI_MM_OLIGO_A_51_P378051	Aoc3
AGI_MM_OLIGO_A_51_P378063	Aqp7
AGI_MM_OLIGO_A_51_P378227	Mpp7
AGI_MM_OLIGO_A_51_P378450	Rfc4
AGI_MM_OLIGO_A_51_P378870	Tril
AGI_MM_OLIGO_A_51_P379478	Nckap5
AGI_MM_OLIGO_A_51_P379660	Mllt11
AGI_MM_OLIGO_A_51_P379997	Galnt3
AGI_MM_OLIGO_A_51_P380078	Fcgbp
AGI_MM_OLIGO_A_51_P380178	Id3
AGI_MM_OLIGO_A_51_P380337	Arhgef3
AGI_MM_OLIGO_A_51_P380432	Scx
AGI_MM_OLIGO_A_51_P380587	Cep72
AGI_MM_OLIGO_A_51_P380991	Krt34
AGI_MM_OLIGO_A_51_P381260	Fxyd5
AGI_MM_OLIGO_A_51_P381360	Ndufa13
AGI_MM_OLIGO_A_51_P381409	Vil1
AGI_MM_OLIGO_A_51_P381449	4930519L02Rik
AGI_MM_OLIGO_A_51_P381522	Gtf2ird1
AGI_MM_OLIGO_A_51_P381558	Rasa4
AGI_MM_OLIGO_A_51_P381683	Aatk
AGI_MM_OLIGO_A_51_P381821	Fst
AGI_MM_OLIGO_A_51_P382152	Procr
AGI_MM_OLIGO_A_51_P382369	Zfp608
AGI_MM_OLIGO_A_51_P382484	Itgav
AGI_MM_OLIGO_A_51_P382618	Casp3
AGI_MM_OLIGO_A_51_P382849	Emb
AGI_MM_OLIGO_A_51_P382970	Itga9
AGI_MM_OLIGO_A_51_P383194	Pde9a
AGI_MM_OLIGO_A_51_P383293	3110079O15Rik
AGI_MM_OLIGO_A_51_P383320	Rnf103
AGI_MM_OLIGO_A_51_P383489	Fignl1
AGI_MM_OLIGO_A_51_P383524	Art3
AGI_MM_OLIGO_A_51_P383644	Amy1
AGI_MM_OLIGO_A_51_P383648	Pdzd2
AGI_MM_OLIGO_A_51_P384033	Psen2
AGI_MM_OLIGO_A_51_P384187	Cxcl15
AGI_MM_OLIGO_A_51_P384318	C1ra
AGI_MM_OLIGO_A_51_P384831	Syt12
AGI_MM_OLIGO_A_51_P384894	Csta
AGI_MM_OLIGO_A_51_P384936	Ddo
AGI_MM_OLIGO_A_51_P385351	Slc44a3
AGI_MM_OLIGO_A_51_P385370	Prickle1
AGI_MM_OLIGO_A_51_P385697	Mgat3
AGI_MM_OLIGO_A_51_P386182	Magi2
AGI_MM_OLIGO_A_51_P386358	Wwp2
AGI_MM_OLIGO_A_51_P386562	Ebf2
AGI_MM_OLIGO_A_51_P386612	Pir
AGI_MM_OLIGO_A_51_P386670	Dse
AGI_MM_OLIGO_A_51_P386688	AY026312
AGI_MM_OLIGO_A_51_P386810	Gmppb
AGI_MM_OLIGO_A_51_P386870	Sprr2f
AGI_MM_OLIGO_A_51_P386899	Mfsd7c
AGI_MM_OLIGO_A_51_P387239	Iigp1
AGI_MM_OLIGO_A_51_P387528	Ak7
AGI_MM_OLIGO_A_51_P387764	Fabp5
AGI_MM_OLIGO_A_51_P388412	Cd55
AGI_MM_OLIGO_A_51_P388478	Efnb1
AGI_MM_OLIGO_A_51_P388661	Msx2
AGI_MM_OLIGO_A_51_P389265	Pnpla3
AGI_MM_OLIGO_A_51_P389479	1190003J15Rik
AGI_MM_OLIGO_A_51_P389751	Relb
AGI_MM_OLIGO_A_51_P389864	B3gnt9-ps
AGI_MM_OLIGO_A_51_P389895	Slc35f5
AGI_MM_OLIGO_A_51_P389929	Klk1b3
AGI_MM_OLIGO_A_51_P391380	Fam63b
AGI_MM_OLIGO_A_51_P391445	Ifngr1
AGI_MM_OLIGO_A_51_P391560	Smgc
AGI_MM_OLIGO_A_51_P391805	Dkkl1
AGI_MM_OLIGO_A_51_P392277	Muc4
AGI_MM_OLIGO_A_51_P392350	Frmd4b
AGI_MM_OLIGO_A_51_P392577	Ccbl2
AGI_MM_OLIGO_A_51_P392894	Ildr1
AGI_MM_OLIGO_A_51_P392928	Mthfd1
AGI_MM_OLIGO_A_51_P392950	Sostdc1
AGI_MM_OLIGO_A_51_P392967	Zmynd10
AGI_MM_OLIGO_A_51_P393426	Pros1
AGI_MM_OLIGO_A_51_P393958	Fbxo5
AGI_MM_OLIGO_A_51_P394190	Lmo4
AGI_MM_OLIGO_A_51_P394244	Rapgefl1
AGI_MM_OLIGO_A_51_P394354	5730469M10Rik
AGI_MM_OLIGO_A_51_P394394	Tspan2
AGI_MM_OLIGO_A_51_P394515	Tkt
AGI_MM_OLIGO_A_51_P394690	Leprot
AGI_MM_OLIGO_A_51_P394802	Fam111a
AGI_MM_OLIGO_A_51_P395111	Nme3
AGI_MM_OLIGO_A_51_P395405	Klhl5
AGI_MM_OLIGO_A_51_P395454	Abpb
AGI_MM_OLIGO_A_51_P395546	Phldb1
AGI_MM_OLIGO_A_51_P395864	C030027H14Rik
AGI_MM_OLIGO_A_51_P396003	Dgat2
AGI_MM_OLIGO_A_51_P396284	Chd3
AGI_MM_OLIGO_A_51_P396351	Pcna
AGI_MM_OLIGO_A_51_P396570	Plod2
AGI_MM_OLIGO_A_51_P396752	Arl2bp
AGI_MM_OLIGO_A_51_P397296	Marveld3
AGI_MM_OLIGO_A_51_P397363	Slc16a1
AGI_MM_OLIGO_A_51_P397783	Anubl1
AGI_MM_OLIGO_A_51_P398366	Tyms
AGI_MM_OLIGO_A_51_P398525	Fn3k
AGI_MM_OLIGO_A_51_P398683	Rcn3
AGI_MM_OLIGO_A_51_P398868	Has3
AGI_MM_OLIGO_A_51_P398878	Uck2
AGI_MM_OLIGO_A_51_P399106	9030617O03Rik
AGI_MM_OLIGO_A_51_P399305	Tnfrsf19
AGI_MM_OLIGO_A_51_P399697	Dbi
AGI_MM_OLIGO_A_51_P399853	Zfp704
AGI_MM_OLIGO_A_51_P400016	Kalrn
AGI_MM_OLIGO_A_51_P400137	Rpl29
AGI_MM_OLIGO_A_51_P400269	Slc38a5
AGI_MM_OLIGO_A_51_P401193	Gale
AGI_MM_OLIGO_A_51_P401451	Cdc45
AGI_MM_OLIGO_A_51_P401501	Tmem213
AGI_MM_OLIGO_A_51_P401504	Col9a2
AGI_MM_OLIGO_A_51_P401659	Sspn
AGI_MM_OLIGO_A_51_P401673	Fgd6
AGI_MM_OLIGO_A_51_P401797	Mmp9
AGI_MM_OLIGO_A_51_P401921	Srebf1
AGI_MM_OLIGO_A_51_P401987	Tmem37
AGI_MM_OLIGO_A_51_P402160	Zfp750
AGI_MM_OLIGO_A_51_P402193	Map3k1
AGI_MM_OLIGO_A_51_P402378	Arl4d
AGI_MM_OLIGO_A_51_P402943	S100a9
AGI_MM_OLIGO_A_51_P403243	Ccdc116
AGI_MM_OLIGO_A_51_P403260	Diap3
AGI_MM_OLIGO_A_51_P403334	Cuedc2
AGI_MM_OLIGO_A_51_P403388	Cpt2
AGI_MM_OLIGO_A_51_P403564	Lhx5
AGI_MM_OLIGO_A_51_P403693	Uba5
AGI_MM_OLIGO_A_51_P404353	Gtf2e2
AGI_MM_OLIGO_A_51_P404755	Armcx3
AGI_MM_OLIGO_A_51_P404815	Apol6
AGI_MM_OLIGO_A_51_P404921	Smr3a
AGI_MM_OLIGO_A_51_P405129	Ccdc96
AGI_MM_OLIGO_A_51_P405167	Maf
AGI_MM_OLIGO_A_51_P405397	Ecm1
AGI_MM_OLIGO_A_51_P405606	Ndrg1
AGI_MM_OLIGO_A_51_P405985	Fig4
AGI_MM_OLIGO_A_51_P406008	Fam203a
AGI_MM_OLIGO_A_51_P406020	Abhd4
AGI_MM_OLIGO_A_51_P406429	Pdk1
AGI_MM_OLIGO_A_51_P406454	Il10rb
AGI_MM_OLIGO_A_51_P407248	Antxr1
AGI_MM_OLIGO_A_51_P407351	Ly75
AGI_MM_OLIGO_A_51_P407690	3110056O03Rik
AGI_MM_OLIGO_A_51_P407705	Wap
AGI_MM_OLIGO_A_51_P408116	Il1f9
AGI_MM_OLIGO_A_51_P408363	Cfp
AGI_MM_OLIGO_A_51_P408506	Icam1
AGI_MM_OLIGO_A_51_P408604	Trub1
AGI_MM_OLIGO_A_51_P408946	Ccne1
AGI_MM_OLIGO_A_51_P409010	Comp
AGI_MM_OLIGO_A_51_P409039	Echs1
AGI_MM_OLIGO_A_51_P409101	Cdhr4
AGI_MM_OLIGO_A_51_P409250	Oog1
AGI_MM_OLIGO_A_51_P409349	Trim29
AGI_MM_OLIGO_A_51_P409496	Arhgap11a
AGI_MM_OLIGO_A_51_P409694	Psrc1
AGI_MM_OLIGO_A_51_P410260	Pip5k1b
AGI_MM_OLIGO_A_51_P410703	Prss8
AGI_MM_OLIGO_A_51_P410715	Hs3st3b1
AGI_MM_OLIGO_A_51_P410830	Upf3a
AGI_MM_OLIGO_A_51_P410900	Fut10
AGI_MM_OLIGO_A_51_P411297	Nup50
AGI_MM_OLIGO_A_51_P411452	Trpc6
AGI_MM_OLIGO_A_51_P412305	Usp32
AGI_MM_OLIGO_A_51_P412508	Irx4
AGI_MM_OLIGO_A_51_P412579	Tmem182
AGI_MM_OLIGO_A_51_P412846	Efhd1
AGI_MM_OLIGO_A_51_P412914	Efs
AGI_MM_OLIGO_A_51_P413005	Chn2
AGI_MM_OLIGO_A_51_P413147	Klk1b3
AGI_MM_OLIGO_A_51_P413866	Cfb
AGI_MM_OLIGO_A_51_P414072	Prom1
AGI_MM_OLIGO_A_51_P414115	Naprt1
AGI_MM_OLIGO_A_51_P414160	Tmem50a
AGI_MM_OLIGO_A_51_P414706	Ddt
AGI_MM_OLIGO_A_51_P415059	Aurkb
AGI_MM_OLIGO_A_51_P415207	3110082D06Rik
AGI_MM_OLIGO_A_51_P415607	Fkbp7
AGI_MM_OLIGO_A_51_P415905	Pola1
AGI_MM_OLIGO_A_51_P416080	Stxbp6
AGI_MM_OLIGO_A_51_P416137	Slc31a2
AGI_MM_OLIGO_A_51_P416408	Tmc4
AGI_MM_OLIGO_A_51_P416647	Egfbp2
AGI_MM_OLIGO_A_51_P416689	Ext1
AGI_MM_OLIGO_A_51_P416974	Pbx3
AGI_MM_OLIGO_A_51_P417025	Tpst1
AGI_MM_OLIGO_A_51_P417351	Gm4736
AGI_MM_OLIGO_A_51_P417643	Foxa1
AGI_MM_OLIGO_A_51_P418029	Mum1l1
AGI_MM_OLIGO_A_51_P418374	Gpr87
AGI_MM_OLIGO_A_51_P418469	Dut
AGI_MM_OLIGO_A_51_P418820	Tcfap2c
AGI_MM_OLIGO_A_51_P419047	Esrrb
AGI_MM_OLIGO_A_51_P419169	Suv39h2
AGI_MM_OLIGO_A_51_P419263	Rnmt
AGI_MM_OLIGO_A_51_P419726	Ptprs
AGI_MM_OLIGO_A_51_P419768	Rgs2
AGI_MM_OLIGO_A_51_P419971	Tmem106b
AGI_MM_OLIGO_A_51_P420415	Srd5a1
AGI_MM_OLIGO_A_51_P420655	Reep4
AGI_MM_OLIGO_A_51_P420918	Ly6i
AGI_MM_OLIGO_A_51_P421140	Tubb6
AGI_MM_OLIGO_A_51_P421279	Eml1
AGI_MM_OLIGO_A_51_P421559	Bspry
AGI_MM_OLIGO_A_51_P422030	Ocel1
AGI_MM_OLIGO_A_51_P422124	Fam126a
AGI_MM_OLIGO_A_51_P422143	Csn1s2a
AGI_MM_OLIGO_A_51_P422429	Meis2
AGI_MM_OLIGO_A_51_P422751	Clca3
AGI_MM_OLIGO_A_51_P422893	Tmem14a
AGI_MM_OLIGO_A_51_P423308	Igfbp2
AGI_MM_OLIGO_A_51_P423444	Fez2
AGI_MM_OLIGO_A_51_P423484	Rbp1
AGI_MM_OLIGO_A_51_P423608	Tmem20
AGI_MM_OLIGO_A_51_P423709	Fam84a
AGI_MM_OLIGO_A_51_P424256	Gm6211
AGI_MM_OLIGO_A_51_P424275	Mt4
AGI_MM_OLIGO_A_51_P424338	Nqo1
AGI_MM_OLIGO_A_51_P424550	Slc23a3
AGI_MM_OLIGO_A_51_P424878	2810405K02Rik
AGI_MM_OLIGO_A_51_P425254	Farp2
AGI_MM_OLIGO_A_51_P425824	Fam132a
AGI_MM_OLIGO_A_51_P425847	Ulbp1
AGI_MM_OLIGO_A_51_P425962	Khdrbs3
AGI_MM_OLIGO_A_51_P426096	Mmp7
AGI_MM_OLIGO_A_51_P426739	Gpt
AGI_MM_OLIGO_A_51_P427432	Grhpr
AGI_MM_OLIGO_A_51_P427563	Cpne8
AGI_MM_OLIGO_A_51_P427663	Cnn2
AGI_MM_OLIGO_A_51_P428244	Nup54
AGI_MM_OLIGO_A_51_P428464	Cdyl2
AGI_MM_OLIGO_A_51_P428555	Adh1
AGI_MM_OLIGO_A_51_P429209	Smpd1
AGI_MM_OLIGO_A_51_P429246	Fbxl6
AGI_MM_OLIGO_A_51_P429295	Pus10
AGI_MM_OLIGO_A_51_P429903	Ndp
AGI_MM_OLIGO_A_51_P430033	Ccdc13
AGI_MM_OLIGO_A_51_P430055	Tspan7
AGI_MM_OLIGO_A_51_P430082	Tst
AGI_MM_OLIGO_A_51_P430929	Fam20a
AGI_MM_OLIGO_A_51_P431329	Car3
AGI_MM_OLIGO_A_51_P431433	Tmem2
AGI_MM_OLIGO_A_51_P431470	Mmd
AGI_MM_OLIGO_A_51_P431531	E2f8
AGI_MM_OLIGO_A_51_P431885	Dnajc6
AGI_MM_OLIGO_A_51_P431888	Radil
AGI_MM_OLIGO_A_51_P432180	Slc16a6
AGI_MM_OLIGO_A_51_P432199	Sap30
AGI_MM_OLIGO_A_51_P432380	Aplp1
AGI_MM_OLIGO_A_51_P432641	Cxcl10
AGI_MM_OLIGO_A_51_P433194	Bcas1
AGI_MM_OLIGO_A_51_P433228	Ccnd2
AGI_MM_OLIGO_A_51_P433237	Cdh3
AGI_MM_OLIGO_A_51_P433281	Mboat2
AGI_MM_OLIGO_A_51_P433333	Gprc5d
AGI_MM_OLIGO_A_51_P433450	Krt17
AGI_MM_OLIGO_A_51_P433789	Agr3
AGI_MM_OLIGO_A_51_P433870	Vegfc
AGI_MM_OLIGO_A_51_P434332	Sycn
AGI_MM_OLIGO_A_51_P434483	Hpn
AGI_MM_OLIGO_A_51_P434567	Adra2a
AGI_MM_OLIGO_A_51_P434659	Sipa1l1
AGI_MM_OLIGO_A_51_P435052	Tspan3
AGI_MM_OLIGO_A_51_P435239	Asap1
AGI_MM_OLIGO_A_51_P435251	Cul4a
AGI_MM_OLIGO_A_51_P435366	Lipe
AGI_MM_OLIGO_A_51_P435588	Sprr2d
AGI_MM_OLIGO_A_51_P435911	Hsd3b7
AGI_MM_OLIGO_A_51_P435922	Rsph9
AGI_MM_OLIGO_A_51_P436839	Lsr
AGI_MM_OLIGO_A_51_P436957	Fuca2
AGI_MM_OLIGO_A_51_P437166	Dsc1
AGI_MM_OLIGO_A_51_P437240	Emp2
AGI_MM_OLIGO_A_51_P437309	Oasl1
AGI_MM_OLIGO_A_51_P437426	Lrrc33
AGI_MM_OLIGO_A_51_P437559	Timeless
AGI_MM_OLIGO_A_51_P437657	Ybx1
AGI_MM_OLIGO_A_51_P437737	Dhodh
AGI_MM_OLIGO_A_51_P437847	Kctd1
AGI_MM_OLIGO_A_51_P438165	Arhgap22
AGI_MM_OLIGO_A_51_P438619	Sobp
AGI_MM_OLIGO_A_51_P438820	Pycard
AGI_MM_OLIGO_A_51_P438853	Serpinb11
AGI_MM_OLIGO_A_51_P439970	Ggh
AGI_MM_OLIGO_A_51_P440047	1110067D22Rik
AGI_MM_OLIGO_A_51_P440315	Gys2
AGI_MM_OLIGO_A_51_P440535	Mlkl
AGI_MM_OLIGO_A_51_P440584	Abhd2
AGI_MM_OLIGO_A_51_P440707	Kctd20
AGI_MM_OLIGO_A_51_P440743	Celsr1
AGI_MM_OLIGO_A_51_P440790	Dpp7
AGI_MM_OLIGO_A_51_P441234	Pcdh10
AGI_MM_OLIGO_A_51_P441494	BC100451
AGI_MM_OLIGO_A_51_P441622	Adcy7
AGI_MM_OLIGO_A_51_P441837	Tmem53
AGI_MM_OLIGO_A_51_P441843	Fanci
AGI_MM_OLIGO_A_51_P442719	Usp6nl
AGI_MM_OLIGO_A_51_P442746	Lgr4
AGI_MM_OLIGO_A_51_P442894	Aldh3b2
AGI_MM_OLIGO_A_51_P443403	Smoc1
AGI_MM_OLIGO_A_51_P443443	Gon4l
AGI_MM_OLIGO_A_51_P443508	Ppa1
AGI_MM_OLIGO_A_51_P443618	0610011F06Rik
AGI_MM_OLIGO_A_51_P444005	Shroom1
AGI_MM_OLIGO_A_51_P444052	Scp2
AGI_MM_OLIGO_A_51_P444335	Acp6
AGI_MM_OLIGO_A_51_P444669	Tmem106a
AGI_MM_OLIGO_A_51_P445166	C1qtnf1
AGI_MM_OLIGO_A_51_P445683	4931406C07Rik
AGI_MM_OLIGO_A_51_P446012	Phf13
AGI_MM_OLIGO_A_51_P446131	Gipc2
AGI_MM_OLIGO_A_51_P446179	Tmprss4
AGI_MM_OLIGO_A_51_P446570	Bbox1
AGI_MM_OLIGO_A_51_P446781	Strap
AGI_MM_OLIGO_A_51_P446825	6430573F11Rik
AGI_MM_OLIGO_A_51_P446886	5730409E04Rik
AGI_MM_OLIGO_A_51_P447835	Pla2g7
AGI_MM_OLIGO_A_51_P448416	Pusl1
AGI_MM_OLIGO_A_51_P449133	Ahr
AGI_MM_OLIGO_A_51_P449507	Kif3c
AGI_MM_OLIGO_A_51_P449765	Serp1
AGI_MM_OLIGO_A_51_P450033	Cdk1
AGI_MM_OLIGO_A_51_P450527	Tagln
AGI_MM_OLIGO_A_51_P450573	Tgfbr2
AGI_MM_OLIGO_A_51_P450952	Leprel4
AGI_MM_OLIGO_A_51_P451032	Anxa3
AGI_MM_OLIGO_A_51_P451052	Pgm5
AGI_MM_OLIGO_A_51_P451151	Ube2c
AGI_MM_OLIGO_A_51_P451176	Bhlhe41
AGI_MM_OLIGO_A_51_P451338	Jag2
AGI_MM_OLIGO_A_51_P451377	Kng1
AGI_MM_OLIGO_A_51_P451428	Marveld2
AGI_MM_OLIGO_A_51_P451458	Mamdc2
AGI_MM_OLIGO_A_51_P451482	Anxa9
AGI_MM_OLIGO_A_51_P451574	Acot1
AGI_MM_OLIGO_A_51_P451588	Plekhb1
AGI_MM_OLIGO_A_51_P452109	Wdr20a
AGI_MM_OLIGO_A_51_P452189	Lyar
AGI_MM_OLIGO_A_51_P452629	Tlr2
AGI_MM_OLIGO_A_51_P452779	Pygl
AGI_MM_OLIGO_A_51_P453043	Aacs
AGI_MM_OLIGO_A_51_P453475	Slc1a5
AGI_MM_OLIGO_A_51_P453635	Mdk
AGI_MM_OLIGO_A_51_P453657	Syt8
AGI_MM_OLIGO_A_51_P453909	Cyp2f2
AGI_MM_OLIGO_A_51_P454008	Lbp
AGI_MM_OLIGO_A_51_P454207	Ncoa3
AGI_MM_OLIGO_A_51_P454217	Nfkb2
AGI_MM_OLIGO_A_51_P454447	1700040I03Rik
AGI_MM_OLIGO_A_51_P455027	Ebna1bp2
AGI_MM_OLIGO_A_51_P455208	Ptpn13
AGI_MM_OLIGO_A_51_P455234	Gm9779
AGI_MM_OLIGO_A_51_P455410	Tm9sf1
AGI_MM_OLIGO_A_51_P455647	Car2
AGI_MM_OLIGO_A_51_P455866	Elf5
AGI_MM_OLIGO_A_51_P455946	Rac3
AGI_MM_OLIGO_A_51_P456466	Mlxipl
AGI_MM_OLIGO_A_51_P456957	Pex11a
AGI_MM_OLIGO_A_51_P457244	Xlr4b
AGI_MM_OLIGO_A_51_P457259	Sms
AGI_MM_OLIGO_A_51_P457306	Tmprss2
AGI_MM_OLIGO_A_51_P457388	Phc2
AGI_MM_OLIGO_A_51_P457481	Sectm1a
AGI_MM_OLIGO_A_51_P457528	Ccnb2
AGI_MM_OLIGO_A_51_P457747	Krt16
AGI_MM_OLIGO_A_51_P458067	P4ha1
AGI_MM_OLIGO_A_51_P458451	Adipoq
AGI_MM_OLIGO_A_51_P458638	Spink8
AGI_MM_OLIGO_A_51_P458722	Gm11568
AGI_MM_OLIGO_A_51_P458778	Hpgd
AGI_MM_OLIGO_A_51_P458839	Piga
AGI_MM_OLIGO_A_51_P459240	Gstk1
AGI_MM_OLIGO_A_51_P459320	Gkap1
AGI_MM_OLIGO_A_51_P459477	Col11a1
AGI_MM_OLIGO_A_51_P460844	Blvrb
AGI_MM_OLIGO_A_51_P461040	Crct1
AGI_MM_OLIGO_A_51_P461319	Gatm
AGI_MM_OLIGO_A_51_P461444	Dhfr
AGI_MM_OLIGO_A_51_P461475	Atn1
AGI_MM_OLIGO_A_51_P461504	Eef2k
AGI_MM_OLIGO_A_51_P461675	Mocs2
AGI_MM_OLIGO_A_51_P461724	Atp6ap2
AGI_MM_OLIGO_A_51_P462102	Gpr125
AGI_MM_OLIGO_A_51_P462192	Olr1
AGI_MM_OLIGO_A_51_P462249	Cks2
AGI_MM_OLIGO_A_51_P462299	Aida
AGI_MM_OLIGO_A_51_P462428	Galntl2
AGI_MM_OLIGO_A_51_P462692	Ptbp1
AGI_MM_OLIGO_A_51_P462746	Tex10
AGI_MM_OLIGO_A_51_P462918	Ehhadh
AGI_MM_OLIGO_A_51_P463452	Acsl1
AGI_MM_OLIGO_A_51_P463536	Meox1
AGI_MM_OLIGO_A_51_P463765	Timp3
AGI_MM_OLIGO_A_51_P464029	Fads3
AGI_MM_OLIGO_A_51_P464146	Ankrd56
AGI_MM_OLIGO_A_51_P464175	Aldh3a2
AGI_MM_OLIGO_A_51_P464838	Il17rb
AGI_MM_OLIGO_A_51_P464911	Msrb2
AGI_MM_OLIGO_A_51_P465148	Ctsb
AGI_MM_OLIGO_A_51_P465232	Mcfd2
AGI_MM_OLIGO_A_51_P465281	Lgals1
AGI_MM_OLIGO_A_51_P465292	Hnmt
AGI_MM_OLIGO_A_51_P465571	Mtap7d2
AGI_MM_OLIGO_A_51_P465772	Ruvbl1
AGI_MM_OLIGO_A_51_P466148	Bckdha
AGI_MM_OLIGO_A_51_P466162	C1qbp
AGI_MM_OLIGO_A_51_P466229	Pdgfrl
AGI_MM_OLIGO_A_51_P466448	Csrnp2
AGI_MM_OLIGO_A_51_P466964	Pgp
AGI_MM_OLIGO_A_51_P467006	Slc25a19
AGI_MM_OLIGO_A_51_P467798	Fam129a
AGI_MM_OLIGO_A_51_P467953	Lrfn4
AGI_MM_OLIGO_A_51_P468762	Alkbh6
AGI_MM_OLIGO_A_51_P469252	Zfp647
AGI_MM_OLIGO_A_51_P469449	Ung
AGI_MM_OLIGO_A_51_P470242	Rasl2-9-ps
AGI_MM_OLIGO_A_51_P470328	Sepp1
AGI_MM_OLIGO_A_51_P470432	Pdlim4
AGI_MM_OLIGO_A_51_P470715	Cish
AGI_MM_OLIGO_A_51_P471362	Ccdc64b
AGI_MM_OLIGO_A_51_P471458	Sult5a1
AGI_MM_OLIGO_A_51_P471659	Alox12e
AGI_MM_OLIGO_A_51_P471672	Acbd7
AGI_MM_OLIGO_A_51_P471791	St8sia6
AGI_MM_OLIGO_A_51_P472003	Ttc22
AGI_MM_OLIGO_A_51_P472120	Tmprss13
AGI_MM_OLIGO_A_51_P472217	2010317E24Rik
AGI_MM_OLIGO_A_51_P472726	Pdlim2
AGI_MM_OLIGO_A_51_P472829	Aif1l
AGI_MM_OLIGO_A_51_P472888	E130303B06Rik
AGI_MM_OLIGO_A_51_P472901	Slc3a2
AGI_MM_OLIGO_A_51_P473154	Traf5
AGI_MM_OLIGO_A_51_P473528	Ahcy
AGI_MM_OLIGO_A_51_P473748	Chia
AGI_MM_OLIGO_A_51_P473888	Il6st
AGI_MM_OLIGO_A_51_P473953	Arhgef26
AGI_MM_OLIGO_A_51_P474169	5430407P10Rik
AGI_MM_OLIGO_A_51_P474334	Pfpl
AGI_MM_OLIGO_A_51_P474431	Cdc25b
AGI_MM_OLIGO_A_51_P474459	Socs3
AGI_MM_OLIGO_A_51_P474496	Col6a1
AGI_MM_OLIGO_A_51_P474518	Pcdhga9
AGI_MM_OLIGO_A_51_P474538	Igf1r
AGI_MM_OLIGO_A_51_P474701	Fbp1
AGI_MM_OLIGO_A_51_P475138	Duox1
AGI_MM_OLIGO_A_51_P475228	Armc6
AGI_MM_OLIGO_A_51_P475378	Echdc3
AGI_MM_OLIGO_A_51_P475628	Paqr6
AGI_MM_OLIGO_A_51_P475891	Trnau1ap
AGI_MM_OLIGO_A_51_P476767	Nnmt
AGI_MM_OLIGO_A_51_P476829	Fitm2
AGI_MM_OLIGO_A_51_P477121	Pmaip1
AGI_MM_OLIGO_A_51_P477682	Prss12
AGI_MM_OLIGO_A_51_P478061	Cadm1
AGI_MM_OLIGO_A_51_P478419	Unc45b
AGI_MM_OLIGO_A_51_P478952	N4bp2l1
AGI_MM_OLIGO_A_51_P479029	Trpv6
AGI_MM_OLIGO_A_51_P479434	Rfc3
AGI_MM_OLIGO_A_51_P479590	Wwc1
AGI_MM_OLIGO_A_51_P479769	Ampd2
AGI_MM_OLIGO_A_51_P479818	Lonrf3
AGI_MM_OLIGO_A_51_P480020	4931408D14Rik
AGI_MM_OLIGO_A_51_P480046	Entpd5
AGI_MM_OLIGO_A_51_P480241	Elf3
AGI_MM_OLIGO_A_51_P480290	Casz1
AGI_MM_OLIGO_A_51_P480578	Pcx
AGI_MM_OLIGO_A_51_P481159	Cbr3
AGI_MM_OLIGO_A_51_P481418	Arhgap21
AGI_MM_OLIGO_A_51_P481592	Ckap2
AGI_MM_OLIGO_A_51_P481920	Ccna2
AGI_MM_OLIGO_A_51_P481968	Cmtm6
AGI_MM_OLIGO_A_51_P482128	Krt15
AGI_MM_OLIGO_A_51_P482503	Tpd52l1
AGI_MM_OLIGO_A_51_P483118	Hmga1
AGI_MM_OLIGO_A_51_P483159	Gchfr
AGI_MM_OLIGO_A_51_P483180	Snx7
AGI_MM_OLIGO_A_51_P483280	Prnp
AGI_MM_OLIGO_A_51_P483436	4930404H21Rik
AGI_MM_OLIGO_A_51_P483473	St3gal5
AGI_MM_OLIGO_A_51_P483544	Aass
AGI_MM_OLIGO_A_51_P483617	0610040J01Rik
AGI_MM_OLIGO_A_51_P484020	AF251705
AGI_MM_OLIGO_A_51_P484111	Matn2
AGI_MM_OLIGO_A_51_P484158	Steap1
AGI_MM_OLIGO_A_51_P484200	Lrrc56
AGI_MM_OLIGO_A_51_P484279	Olfr55
AGI_MM_OLIGO_A_51_P484526	Wif1
AGI_MM_OLIGO_A_51_P484753	Tmem66
AGI_MM_OLIGO_A_51_P485161	Cplx2
AGI_MM_OLIGO_A_51_P485260	Rgl1
AGI_MM_OLIGO_A_51_P485405	Gtsf1
AGI_MM_OLIGO_A_51_P485899	Srsf1
AGI_MM_OLIGO_A_51_P486618	Akr1b10
AGI_MM_OLIGO_A_51_P486810	Gpx2
AGI_MM_OLIGO_A_51_P487228	B9d2
AGI_MM_OLIGO_A_51_P487668	H2afy3
AGI_MM_OLIGO_A_51_P487690	Ifi44
AGI_MM_OLIGO_A_51_P487813	Lxn
AGI_MM_OLIGO_A_51_P487818	Fabp1
AGI_MM_OLIGO_A_51_P487941	Dhrs13
AGI_MM_OLIGO_A_51_P487999	Sgol1
AGI_MM_OLIGO_A_51_P488273	Clasp1
AGI_MM_OLIGO_A_51_P488399	Acss2
AGI_MM_OLIGO_A_51_P488780	Krt28
AGI_MM_OLIGO_A_51_P489153	Crot
AGI_MM_OLIGO_A_51_P489268	Ncapg
AGI_MM_OLIGO_A_51_P489367	Cyp3a25
AGI_MM_OLIGO_A_51_P489452	Cdo1
AGI_MM_OLIGO_A_51_P489720	Slc16a11
AGI_MM_OLIGO_A_51_P489779	Cdk6
AGI_MM_OLIGO_A_51_P489800	2810408A11Rik
AGI_MM_OLIGO_A_51_P490023	Tubb2a
AGI_MM_OLIGO_A_51_P490148	Nphp4
AGI_MM_OLIGO_A_51_P490456	Cidec
AGI_MM_OLIGO_A_51_P490509	Bub1b
AGI_MM_OLIGO_A_51_P490817	Me2
AGI_MM_OLIGO_A_51_P490867	Enpp4
AGI_MM_OLIGO_A_51_P491011	Pgap3
AGI_MM_OLIGO_A_51_P491504	Aldh5a1
AGI_MM_OLIGO_A_51_P491635	Ly6g6e
AGI_MM_OLIGO_A_51_P491742	Uhrf1
AGI_MM_OLIGO_A_51_P491976	Fbxw17
AGI_MM_OLIGO_A_51_P491987	Ripk3
AGI_MM_OLIGO_A_51_P492047	Fam3b
AGI_MM_OLIGO_A_51_P492366	Bmp7
AGI_MM_OLIGO_A_51_P492488	Hist1h3d
AGI_MM_OLIGO_A_51_P492528	D3Bwg0562e
AGI_MM_OLIGO_A_51_P492707	Ptpro
AGI_MM_OLIGO_A_51_P492807	Mospd4
AGI_MM_OLIGO_A_51_P492830	Cenph
AGI_MM_OLIGO_A_51_P493117	Slc16a9
AGI_MM_OLIGO_A_51_P493234	Cp
AGI_MM_OLIGO_A_51_P493522	Kazald1
AGI_MM_OLIGO_A_51_P493558	Rnpep
AGI_MM_OLIGO_A_51_P493649	Sult1e1
AGI_MM_OLIGO_A_51_P493886	Gpt2
AGI_MM_OLIGO_A_51_P493987	Moxd1
AGI_MM_OLIGO_A_51_P494430	Id4
AGI_MM_OLIGO_A_51_P494589	Dennd5a
AGI_MM_OLIGO_A_51_P494646	Rtn3
AGI_MM_OLIGO_A_51_P494822	Stag3
AGI_MM_OLIGO_A_51_P495049	Ckmt1
AGI_MM_OLIGO_A_51_P495232	Gpx8
AGI_MM_OLIGO_A_51_P495379	Fhod1
AGI_MM_OLIGO_A_51_P495540	Pea15a
AGI_MM_OLIGO_A_51_P495560	Tgm3
AGI_MM_OLIGO_A_51_P495641	Stmn1
AGI_MM_OLIGO_A_51_P495780	Plin4
AGI_MM_OLIGO_A_51_P495825	Apof
AGI_MM_OLIGO_A_51_P496001	Armcx1
AGI_MM_OLIGO_A_51_P496023	Prdx6
AGI_MM_OLIGO_A_51_P496432	Acsl1
AGI_MM_OLIGO_A_51_P496569	Slit2
AGI_MM_OLIGO_A_51_P496804	Adat2
AGI_MM_OLIGO_A_51_P497039	Mpp3
AGI_MM_OLIGO_A_51_P497090	Enho
AGI_MM_OLIGO_A_51_P497317	Tcp11l2
AGI_MM_OLIGO_A_51_P497402	Tonsl
AGI_MM_OLIGO_A_51_P497451	Rbms3
AGI_MM_OLIGO_A_51_P497594	Rfx7
AGI_MM_OLIGO_A_51_P497724	Apol7a
AGI_MM_OLIGO_A_51_P497993	Gpr155
AGI_MM_OLIGO_A_51_P498152	Sat2
AGI_MM_OLIGO_A_51_P498772	1700019D03Rik
AGI_MM_OLIGO_A_51_P499020	Fbp2
AGI_MM_OLIGO_A_51_P499530	Ankrd10
AGI_MM_OLIGO_A_51_P499698	Asprv1
AGI_MM_OLIGO_A_51_P499838	Bst1
AGI_MM_OLIGO_A_51_P499854	Ghr
AGI_MM_OLIGO_A_51_P499905	Gtf2i
AGI_MM_OLIGO_A_51_P500002	Sema6d
AGI_MM_OLIGO_A_51_P500044	Vldlr
AGI_MM_OLIGO_A_51_P500713	Dck
AGI_MM_OLIGO_A_51_P500906	Timd2
AGI_MM_OLIGO_A_51_P500981	Mtap7
AGI_MM_OLIGO_A_51_P501730	Crispld2
AGI_MM_OLIGO_A_51_P501773	Slc35f3
AGI_MM_OLIGO_A_51_P501858	Plekha4
AGI_MM_OLIGO_A_51_P501873	Krt26
AGI_MM_OLIGO_A_51_P501963	Prps1
AGI_MM_OLIGO_A_51_P502082	Rrm1
AGI_MM_OLIGO_A_51_P502225	Slc22a4
AGI_MM_OLIGO_A_51_P502580	Trim16
AGI_MM_OLIGO_A_51_P502614	Dusp6
AGI_MM_OLIGO_A_51_P502685	Odam
AGI_MM_OLIGO_A_51_P503433	Ppap2b
AGI_MM_OLIGO_A_51_P503494	Arc
AGI_MM_OLIGO_A_51_P503625	Gsta3
AGI_MM_OLIGO_A_51_P503822	Slitrk6
AGI_MM_OLIGO_A_51_P503896	Pycr1
AGI_MM_OLIGO_A_51_P504194	Il1f6
AGI_MM_OLIGO_A_51_P504354	Nrarp
AGI_MM_OLIGO_A_51_P504815	Stfa3
AGI_MM_OLIGO_A_51_P504863	Cdk18
AGI_MM_OLIGO_A_51_P505172	Tcf19
AGI_MM_OLIGO_A_51_P505571	Chrdl2
AGI_MM_OLIGO_A_51_P505868	Lhfp
AGI_MM_OLIGO_A_51_P506045	Pgcp
AGI_MM_OLIGO_A_51_P506297	Cst9
AGI_MM_OLIGO_A_51_P506417	Krt14
AGI_MM_OLIGO_A_51_P506483	Papln
AGI_MM_OLIGO_A_51_P506787	Nap1l1
AGI_MM_OLIGO_A_51_P506792	Tpd52
AGI_MM_OLIGO_A_51_P506915	Pkp3
AGI_MM_OLIGO_A_51_P507053	Slc38a1
AGI_MM_OLIGO_A_51_P507290	Klf5
AGI_MM_OLIGO_A_51_P507410	Hmgcr
AGI_MM_OLIGO_A_51_P507471	2510022D24Rik
AGI_MM_OLIGO_A_51_P507778	Sdr42e1
AGI_MM_OLIGO_A_51_P508029	Pcyox1
AGI_MM_OLIGO_A_51_P508530	Sprr1b
AGI_MM_OLIGO_A_51_P510441	Suv39h1
AGI_MM_OLIGO_A_51_P510713	Isg20
AGI_MM_OLIGO_A_51_P510849	Tmem50b
AGI_MM_OLIGO_A_51_P510914	Gm6710
AGI_MM_OLIGO_A_51_P511000	Cwh43
AGI_MM_OLIGO_A_51_P511015	Fzd9
AGI_MM_OLIGO_A_51_P511102	Cttnbp2nl
AGI_MM_OLIGO_A_51_P511236	Pik3r1
AGI_MM_OLIGO_A_51_P511480	Ift57
AGI_MM_OLIGO_A_51_P511546	Gldc
AGI_MM_OLIGO_A_51_P511707	Ntpcr
AGI_MM_OLIGO_A_51_P511787	Casp4
AGI_MM_OLIGO_A_51_P511927	Slc47a1
AGI_MM_OLIGO_A_51_P512085	Colec12
AGI_MM_OLIGO_A_51_P512765	2610027L16Rik
AGI_MM_OLIGO_A_51_P513032	Trps1
AGI_MM_OLIGO_A_51_P513311	Rxrg
AGI_MM_OLIGO_A_51_P513515	Fer1l4
AGI_MM_OLIGO_A_51_P513530	Spag5
AGI_MM_OLIGO_A_51_P513541	Rfk
AGI_MM_OLIGO_A_51_P513682	Nuf2
AGI_MM_OLIGO_A_51_P513720	Cdkn2c
AGI_MM_OLIGO_A_51_P513979	1700026L06Rik
AGI_MM_OLIGO_A_51_P514070	Megf10
AGI_MM_OLIGO_A_51_P514085	Mx2
AGI_MM_OLIGO_A_51_P514623	Cd302
AGI_MM_OLIGO_A_51_P514700	Spc25
AGI_MM_OLIGO_A_51_P515314	Gyltl1b
AGI_MM_OLIGO_A_51_P515623	Qpctl
AGI_MM_OLIGO_A_51_P515768	Pdlim7
AGI_MM_OLIGO_A_51_P516006	Ntrk2
AGI_MM_OLIGO_A_51_P516078	Cpped1
AGI_MM_OLIGO_A_51_P516870	Itm2a
AGI_MM_OLIGO_A_51_P517012	Tysnd1
AGI_MM_OLIGO_A_51_P517157	Tmem43
AGI_MM_OLIGO_A_51_P517388	Plbd1
AGI_MM_OLIGO_A_51_P517430	Cd1d1
AGI_MM_OLIGO_A_51_P517787	Clptm1l
AGI_MM_OLIGO_A_51_P518340	Acadvl
AGI_MM_OLIGO_A_51_P518378	Adam9
AGI_MM_OLIGO_A_51_P518600	Atp6v1c2
AGI_MM_OLIGO_A_51_P519008	Mkx
AGI_MM_OLIGO_A_51_P519108	6330439K17Rik
AGI_MM_OLIGO_A_51_P519251	Nupr1
AGI_MM_OLIGO_A_51_P519295	Cast
AGI_MM_OLIGO_A_51_P519791	F630043A04Rik
AGI_MM_OLIGO_A_51_P520384	Atp1b3
AGI_MM_OLIGO_A_51_P520585	Rhebl1
AGI_MM_OLIGO_A_51_P520917	Sox13
AGI_MM_OLIGO_A_51_P520936	Bcar3
AGI_MM_OLIGO_A_51_P521304	Klhl13

## Sheet: Supplemental Table S3
Gene Signatures	Source		Species	Dataset	Class/Subtype	Number of Upregulated Modules (FDR0)		Erbb2-likeEx: UNC308 HER2 Overlap	Erbb2-likeEx: Combined855 HER2 Overlap	Erbb2-likeEx: TCGA HER2 Overlap	Erbb2-likeEx: UNC308, Combined855, TCGA HER2-enriched Overlap	MycEx: UNC308 Basal-like	MycEx: Combined855 Basal-like	MycEx: TCGA Basal-like	MycEx: UNC308, Combined855, TCGA Basal-like Overlap	MycEx: UNC308 Luminal B	MycEx: Combined855 Luminal B	MycEx: TCGA Luminal B	MycEx: UNC308, Combined855, TCGA Luminal B Overlap	NeuEx: UNC308 Luminal A	NeuEx: Combined855 Luminal A	NeuEx: TCGA Luminal A	NeuEx: UNC308, Combined855, TCGA Luminal A Overlap	Normal-likeEx: UNC308 Normal-like	Normal-likeEx: Combined855 Normal-like	Normal-likeEx: TCGA Normal-like	Normal-likeEx: UNC308, Combined855, TCGA Normal-like Overlap	p53null-BasalEx: UNC308 Basal-like	p53null-BasalEx: Combined855 Basal-like	p53null-BasalEx: TCGA Basal-like	p53null-BasalEx: UNC308, Combined855, TCGA Basal-like Overlap	Class14Ex: UNC308 Normal-like	Class14Ex: Combined855 Normal-like	Class14Ex: TCGA Normal-like	Class14Ex: UNC308, Combined855, TCGA Normal-like Overlap	C3TagEx: UNC308 Basal-like	C3TagEx: Combined855 Basal-like	C3TagEx: TCGA Basal-like	C3TagEx: UNC308, Combined855, TCGA Basal-like Overlap	Claudin-lowEx: UNC308 Claudin-low	Claudin-lowEx: Combined855 Claudin-low	Claudin-lowEx: UNC308, Combined855 Claudin-low Overlap
10-GATA3-induced-genes :: Median || Oncogene. 2004 | PMID:15361840	PMID:1536184		Mouse	GEMM	WapInt3Ex	57		407-GATA3-induced-genes :: Median || JCO 2006 | PMID:16505416	MInterferon_Cluster :: median || BMC Med Genomics. 2011 | PMID:21214954	REACTOME_AMINO_ACID_AND_OLIGOPEPTIDE_SLC_TRANSPORTERS	S100A9_A8 :: median || BMC Med Genomics. 2011 | PMID:21214954	BIOCARTA_ATRBRCA_PATHWAY	KEGG_CYSTEINE_AND_METHIONINE_METABOLISM	KEGG_CYSTEINE_AND_METHIONINE_METABOLISM	BIOCARTA_ATRBRCA_PATHWAY	KEGG_RNA_DEGRADATION	KEGG_RNA_DEGRADATION	KEGG_RNA_DEGRADATION	383-MCF7-E2-induced-genes :: Median || JCO 2006 | PMID:16505416	407-GATA3-induced-genes :: Median || JCO 2006 | PMID:16505416	BIOCARTA_MET_PATHWAY	REACTOME_TRKA_SIGNALLING_FROM_THE_PLASMA_MEMBRANE	407-GATA3-induced-genes :: Median || JCO 2006 | PMID:16505416	AMPH_EPIREGULIN_Cluster :: median || BMC Med Genomics. 2011 | PMID:21214954	REACTOME_SYNTHESIS_OF_BILE_ACIDS_AND_BILE_SALTS	BIOCARTA_NFAT_PATHWAY	AMPH_EPIREGULIN_Cluster :: median || BMC Med Genomics. 2011 | PMID:21214954	BASAL_Cluster :: median || BMC Med Genomics. 2011 | PMID:21214954	REACTOME_CELL_CYCLE_MITOTIC	BIOCARTA_VITCB_PATHWAY	BASAL_Cluster :: median || BMC Med Genomics. 2011 | PMID:21214954	AMPH_EPIREGULIN_Cluster :: median || BMC Med Genomics. 2011 | PMID:21214954	BIOCARTA_CTCF_PATHWAY	BIOCARTA_CTCF_PATHWAY	AMPH_EPIREGULIN_Cluster :: median || BMC Med Genomics. 2011 | PMID:21214954	BIOCARTA_ARENRF2_PATHWAY	ST_B_CELL_ANTIGEN_RECEPTOR	ST_B_CELL_ANTIGEN_RECEPTOR	BIOCARTA_ATRBRCA_PATHWAY	BIOCARTA_BCR_PATHWAY	REACTOME_PD1_SIGNALING	BIOCARTA_BCR_PATHWAY
383-MCF7-E2-induced-genes :: Median || JCO 2006 | PMID:16505416	PMID:1655416		Mouse	GEMM	ExErbb2-likeEx	95		BIOCARTA_BCELLSURVIVAL_PATHWAY	REACTOME_SCF_SKP2_MEDIATED_DEGRADATION_OF_P27_P21	Shipitsin_CD44_A :: Median || Cancer Cell 2007 | PMID:17349583	REACTOME_P53_INDEPENDENT_DNA_DAMAGE_RESPONSE	BIOCARTA_MCM_PATHWAY	BIOCARTA_KREB_PATHWAY	KEGG_DNA_REPLICATION	BIOCARTA_MCM_PATHWAY	REACTOME_E2F_TRANSCRIPTIONAL_TARGETS_AT_G1_S	KEGG_ALPHA_LINOLENIC_ACID_METABOLISM	REACTOME_RNA_POL_II_CTD_PHOSPHORYLATION_AND_INTERACTION_WITH_CE	BIOCARTA_AKAP95_PATHWAY	574-MCF7-E2-repressed-genes :: Median || JCO 2006 | PMID:16505416	REACTOME_PROTEOLYTIC_CLEAVAGE_OF_SNARE_COMPLEX_PROTEINS	ST_WNT_CA2_CYCLIC_GMP_PATHWAY	574-MCF7-E2-repressed-genes :: Median || JCO 2006 | PMID:16505416	BIOCARTA_CBL_PATHWAY	REACTOME_PEPTIDE_LIGAND_BINDING_RECEPTORS	BIOCARTA_INTRINSIC_PATHWAY	BIOCARTA_CBL_PATHWAY	BIOCARTA_ACE2_PATHWAY	BIOCARTA_P27_PATHWAY	BIOCARTA_CELLCYCLE_PATHWAY	BIOCARTA_CELLCYCLE_PATHWAY	BASAL_Cluster :: median || BMC Med Genomics. 2011 | PMID:21214954	MDACC-FNA-2 :: Median || J. Clin. Oncol. 2010 | PMID:20805453	MDACC-FNA-2 :: Median || J. Clin. Oncol. 2010 | PMID:20805453	BASAL_Cluster :: median || BMC Med Genomics. 2011 | PMID:21214954	BIOCARTA_ATM_PATHWAY	REACTOME_CELL_CYCLE_MITOTIC	REACTOME_CELL_CYCLE_MITOTIC	BIOCARTA_CELLCYCLE_PATHWAY	BIOCARTA_BLYMPHOCYTE_PATHWAY	MDACC-FNA-2 :: Median || J. Clin. Oncol. 2010 | PMID:20805453	BIOCARTA_BLYMPHOCYTE_PATHWAY
407-GATA3-induced-genes :: Median || JCO 2006 | PMID:16505416	PMID:1655416		Mouse	GEMM	Class3Ex	94		BIOCARTA_CASPASE_PATHWAY	REACTOME_SCF_BETA_TRCP_MEDIATED_DEGRADATION_OF_EMI1	REACTOME_SCF_SKP2_MEDIATED_DEGRADATION_OF_P27_P21	BIOCARTA_EIF2_PATHWAY	BIOCARTA_P27_PATHWAY	REACTOME_TRNA_AMINOACYLATION	REACTOME_E2F_TRANSCRIPTIONAL_TARGETS_AT_G1_S	BIOCARTA_P27_PATHWAY	KEGG_MISMATCH_REPAIR	REACTOME_RNA_POL_II_CTD_PHOSPHORYLATION_AND_INTERACTION_WITH_CE	REACTOME_TRNA_AMINOACYLATION	BIOCARTA_EIF2_PATHWAY	BIOCARTA_AGPCR_PATHWAY	KEGG_GLYCOSYLPHOSPHATIDYLINOSITOL_GPI_ANCHOR_BIOSYNTHESIS	KEGG_LYSOSOME	BIOCARTA_BAD_PATHWAY	BIOCARTA_INTRINSIC_PATHWAY	KEGG_HYPERTROPHIC_CARDIOMYOPATHY_HCM	BIOCARTA_PGC1A_PATHWAY	BIOCARTA_NUCLEARRS_PATHWAY	BIOCARTA_ARENRF2_PATHWAY	HER1_Cluster2 :: median || BMC Genomics. 2007 | PMID:17663798	REACTOME_MITOTIC_PROMETAPHASE	BIOCARTA_P27_PATHWAY	BIOCARTA_ACE2_PATHWAY	REACTOME_CELL_JUNCTION_ORGANIZATION	MVEGFC :: median || BMC Med Genomics. 2011 | PMID:21214954	BIOCARTA_CARDIACEGF_PATHWAY	BIOCARTA_ATRBRCA_PATHWAY	REACTOME_LAGGING_STRAND_SYNTHESIS	REACTOME_LAGGING_STRAND_SYNTHESIS	BIOCARTA_ETS_PATHWAY	BIOCARTA_CBL_PATHWAY	BIOCARTA_RHO_PATHWAY	BIOCARTA_CBL_PATHWAY
574-MCF7-E2-repressed-genes :: Median || JCO 2006 | PMID:16505416	PMID:1655416		Mouse	GEMM	MycEx	217		BIOCARTA_CHEMICAL_PATHWAY	REACTOME_CHOLESTEROL_BIOSYNTHESIS	REACTOME_SCF_BETA_TRCP_MEDIATED_DEGRADATION_OF_EMI1	REACTOME_SCF_SKP2_MEDIATED_DEGRADATION_OF_P27_P21	BIOCARTA_RANMS_PATHWAY	KEGG_DNA_REPLICATION	BIOCARTA_MCM_PATHWAY	BIOCARTA_RANMS_PATHWAY	MProliferation :: median || BMC Med Genomics. 2011 | PMID:21214954	KEGG_DNA_REPLICATION	KEGG_DNA_REPLICATION	BIOCARTA_ETC_PATHWAY	BIOCARTA_BAD_PATHWAY	BIOCARTA_AGPCR_PATHWAY	REACTOME_BRANCHED_CHAIN_AMINO_ACID_CATABOLISM	BIOCARTA_CFTR_PATHWAY	BIOCARTA_LONGEVITY_PATHWAY	KEGG_COMPLEMENT_AND_COAGULATION_CASCADES	REACTOME_PEPTIDE_LIGAND_BINDING_RECEPTORS	BIOCARTA_PPARA_PATHWAY	BIOCARTA_CELLCYCLE_PATHWAY	REACTOME_ENDOGENOUS_STEROLS	BIOCARTA_ACTINY_PATHWAY	BIOCARTA_RANMS_PATHWAY	BIOCARTA_AGR_PATHWAY	MVEGFC :: median || BMC Med Genomics. 2011 | PMID:21214954	REACTOME_OTHER_SEMAPHORIN_INTERACTIONS	BIOCARTA_PDGF_PATHWAY	BIOCARTA_CELLCYCLE_PATHWAY	BIOCARTA_P27_PATHWAY	BIOCARTA_P27_PATHWAY	BIOCARTA_G1_PATHWAY	BIOCARTA_FCER1_PATHWAY	BIOCARTA_NO2IL12_PATHWAY	BIOCARTA_FCER1_PATHWAY
ADM_S100A10_A110NDGR1_Cluster :: median || BMC Med Genomics. 2011 | PMID:21214954	PMID:21214954		Mouse	GEMM	PyMTEx	79		BIOCARTA_EIF2_PATHWAY	BIOCARTA_PROTEASOME_PATHWAY	REACTOME_CHOLESTEROL_BIOSYNTHESIS	REACTOME_SCF_BETA_TRCP_MEDIATED_DEGRADATION_OF_EMI1	BIOCARTA_SARS_PATHWAY	REACTOME_E2F_TRANSCRIPTIONAL_TARGETS_AT_G1_S	KEGG_MISMATCH_REPAIR	BIOCARTA_SARS_PATHWAY	BIOCARTA_EIF_PATHWAY	REACTOME_BASE_FREE_SUGAR_PHOSPHATE_REMOVAL_VIA_THE_SINGLE_NUCLEOTIDE_REPLACEMENT_PATHWAY	REACTOME_BASE_FREE_SUGAR_PHOSPHATE_REMOVAL_VIA_THE_SINGLE_NUCLEOTIDE_REPLACEMENT_PATHWAY	BIOCARTA_P27_PATHWAY	BIOCARTA_CFTR_PATHWAY	BIOCARTA_GABA_PATHWAY	REACTOME_SYNTHESIS_OF_BILE_ACIDS_AND_BILE_SALTS	BIOCARTA_EGF_PATHWAY	BIOCARTA_NEUROTRANSMITTERS_PATHWAY	REACTOME_TRIACYLGLYCERIDE_BIOSYNTHESIS	KEGG_COMPLEMENT_AND_COAGULATION_CASCADES	CD34_CD36_Cluster :: median || BMC Med Genomics. 2011 | PMID:21214954	BIOCARTA_P27_PATHWAY	KEGG_SPLICEOSOME	REACTOME_MITOTIC_M_M_G1_PHASES	BIOCARTA_SRCRPTP_PATHWAY	BIOCARTA_CARDIACEGF_PATHWAY	MBASAL :: median || BMC Med Genomics. 2011 | PMID:21214954	MBASAL :: median || BMC Med Genomics. 2011 | PMID:21214954	KEGG_CYTOKINE_CYTOKINE_RECEPTOR_INTERACTION	BIOCARTA_ETS_PATHWAY	REACTOME_NUCLEAR_IMPORT_OF_REV_PROTEIN	REACTOME_NUCLEAR_IMPORT_OF_REV_PROTEIN	BIOCARTA_G2_PATHWAY	BIOCARTA_GRANULOCYTES_PATHWAY	KEGG_GRAFT_VERSUS_HOST_DISEASE	BIOCARTA_GRANULOCYTES_PATHWAY
AMPH_EPIREGULIN_Cluster :: median || BMC Med Genomics. 2011 | PMID:21214954	PMID:21214954		Mouse	GEMM	NeuEx	234		BIOCARTA_MITOCHONDRIA_PATHWAY	Interferon :: Median || Breast Cancer Research 2008 | PMID:19272155	BIOCARTA_PROTEASOME_PATHWAY	REACTOME_CHOLESTEROL_BIOSYNTHESIS	BIOCARTA_SKP2E2F_PATHWAY	BIOCARTA_MCM_PATHWAY	MProliferation :: median || BMC Med Genomics. 2011 | PMID:21214954	BIOCARTA_SKP2E2F_PATHWAY	REACTOME_METABOLISM_OF_VITAMINS_AND_COFACTORS	REACTOME_E2F_TRANSCRIPTIONAL_TARGETS_AT_G1_S	REACTOME_E2F_TRANSCRIPTIONAL_TARGETS_AT_G1_S	BIOCARTA_PTC1_PATHWAY	BIOCARTA_EGF_PATHWAY	KEGG_VASOPRESSIN_REGULATED_WATER_REABSORPTION	BIOCARTA_MET_PATHWAY	BIOCARTA_GABA_PATHWAY	BIOCARTA_NFAT_PATHWAY	KEGG_METABOLISM_OF_XENOBIOTICS_BY_CYTOCHROME_P450	REACTOME_STRIATED_MUSCLE_CONTRACTION	KEGG_ARACHIDONIC_ACID_METABOLISM	BIOCARTA_RANMS_PATHWAY	REACTOME_SCF_SKP2_MEDIATED_DEGRADATION_OF_P27_P21	REACTOME_CELL_CYCLE_CHECKPOINTS	BIOCARTA_VITCB_PATHWAY	BIOCARTA_PDGF_PATHWAY	KEGG_FOCAL_ADHESION	KEGG_FOCAL_ADHESION	KEGG_FOCAL_ADHESION	BIOCARTA_G1_PATHWAY	REACTOME_REPAIR_SYNTHESIS_OF_PATCH_27_30_BASES_LONG_BY_DNA_POLYMERASE	REACTOME_REPAIR_SYNTHESIS_OF_PATCH_27_30_BASES_LONG_BY_DNA_POLYMERASE	BIOCARTA_MCM_PATHWAY	BIOCARTA_HDAC_PATHWAY	BIOCARTA_TCYTOTOXIC_PATHWAY	BIOCARTA_IL12_PATHWAY
BASAL_Cluster :: median || BMC Med Genomics. 2011 | PMID:21214954	PMID:21214954		Mouse	GEMM	NormalEx	205		BIOCARTA_PROTEASOME_PATHWAY	REACTOME_P53_INDEPENDENT_DNA_DAMAGE_RESPONSE	REACTOME_P53_INDEPENDENT_DNA_DAMAGE_RESPONSE	BIOCARTA_CHEMICAL_PATHWAY	b-MYB Activation :: median || Oncogene 2009 | PMID:19043454	KEGG_MISMATCH_REPAIR	BIOCARTA_ATRBRCA_PATHWAY	b-MYB Activation :: median || Oncogene 2009 | PMID:19043454	HER1_Cluster3 :: median || BMC Genomics. 2007 | PMID:17663798	BIOCARTA_MCM_PATHWAY	BIOCARTA_MCM_PATHWAY	b-MYB Activation :: median || Oncogene 2009 | PMID:19043454	BIOCARTA_GABA_PATHWAY	KEGG_SNARE_INTERACTIONS_IN_VESICULAR_TRANSPORT	REACTOME_PROTEOLYTIC_CLEAVAGE_OF_SNARE_COMPLEX_PROTEINS	BIOCARTA_HER2_PATHWAY	BIOCARTA_NO1_PATHWAY	REACTOME_HORMONE_SENSITIVE_LIPASE_HSL_MEDIATED_TRIACYLGLYCEROL_HYDROLYSIS	KEGG_METABOLISM_OF_XENOBIOTICS_BY_CYTOCHROME_P450	KEGG_BETA_ALANINE_METABOLISM	BIOCARTA_SRCRPTP_PATHWAY	REACTOME_SCF_BETA_TRCP_MEDIATED_DEGRADATION_OF_EMI1	KEGG_PRION_DISEASES	HER1_Cluster2 :: median || BMC Genomics. 2007 | PMID:17663798	KEGG_CELL_ADHESION_MOLECULES_CAMS	MS_CD44_UP :: Median || PNAS 2009 | PMID:19666588	MS_CD44_UP :: Median || PNAS 2009 | PMID:19666588	KEGG_TYROSINE_METABOLISM	BIOCARTA_G2_PATHWAY	RB_LOH :: median || Breast Cancer Res. 2008 | PMID:18782450	RB_LOH :: median || Breast Cancer Res. 2008 | PMID:18782450	BIOCARTA_P27_PATHWAY	BIOCARTA_IL12_PATHWAY	MDACC-FNA-1 :: Median || J. Clin. Oncol. 2010 | PMID:20805453	BIOCARTA_IL17_PATHWAY
BIOCARTA_41BB_PATHWAY	Molecular Signature Database (MSigDB) - Canonical Pathways		Mouse	GEMM	Class8Ex	53		KEGG_PATHOGENIC_ESCHERICHIA_COLI_INFECTION	BIOCARTA_EIF2_PATHWAY	BIOCARTA_EIF2_PATHWAY	BIOCARTA_PROTEASOME_PATHWAY	CIN70 :: median || Nat. Genet. 2006 | PMID:16921376	KEGG_GLYOXYLATE_AND_DICARBOXYLATE_METABOLISM	HER1_Cluster3 :: median || BMC Genomics. 2007 | PMID:17663798	CIN70 :: median || Nat. Genet. 2006 | PMID:16921376	REACTOME_SYNTHESIS_OF_DNA	REACTOME_RNA_POLYMERASE_III_TRANSCRIPTION_TERMINATION	KEGG_MISMATCH_REPAIR	CIN70 :: median || Nat. Genet. 2006 | PMID:16921376	BIOCARTA_HER2_PATHWAY	REACTOME_MEMBRANE_TRAFFICKING	BIOCARTA_SHH_PATHWAY	BIOCARTA_P35ALZHEIMERS_PATHWAY	BIOCARTA_NUCLEARRS_PATHWAY	BIOCARTA_NUCLEARRS_PATHWAY	REACTOME_GLYCOGEN_BREAKDOWN_GLYCOGENOLYSIS	KEGG_CALCIUM_SIGNALING_PATHWAY	BIOCARTA_VITCB_PATHWAY	REACTOME_CHOLESTEROL_BIOSYNTHESIS	Proliferation_Cluster :: median || BMC Med Genomics. 2011 | PMID:21214954	KEGG_SPLICEOSOME	KEGG_CYTOKINE_CYTOKINE_RECEPTOR_INTERACTION	REACTOME_SMOOTH_MUSCLE_CONTRACTION	REACTOME_SMOOTH_MUSCLE_CONTRACTION	KEGG_VASCULAR_SMOOTH_MUSCLE_CONTRACTION	BIOCARTA_MCM_PATHWAY	REACTOME_RECRUITMENT_OF_NUMA_TO_MITOTIC_CENTROSOMES	KEGG_DNA_REPLICATION	BIOCARTA_RANMS_PATHWAY	BIOCARTA_IL17_PATHWAY	Stromal_Up :: Median || Nat. Med. 2009 | PMID:19648928	BIOCARTA_IL2_PATHWAY
BIOCARTA_ACE2_PATHWAY	Molecular Signature Database (MSigDB) - Canonical Pathways		Mouse	GEMM	Wnt1-LateEx	25		KEGG_PROTEASOME	REACTOME_REGULATION_OF_ORNITHINE_DECARBOXYLASE	KEGG_PROTEASOME	KEGG_PROTEASOME	HER1_Cluster1 :: median || BMC Genomics. 2007 | PMID:17663798	MProliferation :: median || BMC Med Genomics. 2011 | PMID:21214954	REACTOME_SYNTHESIS_OF_DNA	HER1_Cluster1 :: median || BMC Genomics. 2007 | PMID:17663798	REACTOME_FANCONI_ANEMIA_PATHWAY	KEGG_MISMATCH_REPAIR	MProliferation :: median || BMC Med Genomics. 2011 | PMID:21214954	HER1_Cluster3 :: median || BMC Genomics. 2007 | PMID:17663798	BIOCARTA_IL10_PATHWAY	BIOCARTA_AKT_PATHWAY	KEGG_SPHINGOLIPID_METABOLISM	BIOCARTA_PDGF_PATHWAY	BIOCARTA_PGC1A_PATHWAY	KEGG_VASCULAR_SMOOTH_MUSCLE_CONTRACTION	REACTOME_HORMONE_SENSITIVE_LIPASE_HSL_MEDIATED_TRIACYLGLYCEROL_HYDROLYSIS	KEGG_COMPLEMENT_AND_COAGULATION_CASCADES	HER1_Cluster2 :: median || BMC Genomics. 2007 | PMID:17663798	REACTOME_HOST_INTERACTIONS_OF_HIV_FACTORS	REACTOME_MRNA_SPLICING_MINOR_PATHWAY	KRAS_amplicon :: median || Genome Biology 2007 | PMID:17493263	KEGG_FOCAL_ADHESION	ST_DIFFERENTIATION_PATHWAY_IN_PC12_CELLS	BIOCARTA_ACE2_PATHWAY	MBASAL :: median || BMC Med Genomics. 2011 | PMID:21214954	BIOCARTA_P27_PATHWAY	KEGG_DNA_REPLICATION	KEGG_SPLICEOSOME	BIOCARTA_RB_PATHWAY	BIOCARTA_IL2_PATHWAY	BIOCARTA_THELPER_PATHWAY	BIOCARTA_IL5_PATHWAY
BIOCARTA_ACH_PATHWAY	Molecular Signature Database (MSigDB) - Canonical Pathways		Mouse	GEMM	Wnt1-EarlyEx	156		REACTOME_CD28_DEPENDENT_PI3K_AKT_SIGNALING	KEGG_PROTEASOME	S100A9_A8 :: median || BMC Med Genomics. 2011 | PMID:21214954	407-GATA3-induced-genes :: Median || JCO 2006 | PMID:16505416	HER1_Cluster2 :: median || BMC Genomics. 2007 | PMID:17663798	BIOCARTA_ATRBRCA_PATHWAY	REACTOME_FANCONI_ANEMIA_PATHWAY	HER1_Cluster2 :: median || BMC Genomics. 2007 | PMID:17663798	REACTOME_ELECTRON_TRANSPORT_CHAIN	MProliferation :: median || BMC Med Genomics. 2011 | PMID:21214954	BIOCARTA_ATRBRCA_PATHWAY	KEGG_ALZHEIMERS_DISEASE	BIOCARTA_NOS1_PATHWAY	REACTOME_MAP_KINASES_ACTIVATION_IN_TLR_CASCADE	BIOCARTA_TGFB_PATHWAY	BIOCARTA_SHH_PATHWAY	BIOCARTA_PPARA_PATHWAY	REACTOME_G_ALPHA_I_SIGNALLING_EVENTS	BIOCARTA_NUCLEARRS_PATHWAY	KEGG_DRUG_METABOLISM_CYTOCHROME_P450	KEGG_SPLICEOSOME	REACTOME_LATE_PHASE_OF_HIV_LIFE_CYCLE	REACTOME_CELL_CYCLE_MITOTIC	Proliferation_Cluster :: median || BMC Med Genomics. 2011 | PMID:21214954	KEGG_INTESTINAL_IMMUNE_NETWORK_FOR_IGA_PRODUCTION	KEGG_VASCULAR_SMOOTH_MUSCLE_CONTRACTION	BIOCARTA_TCR_PATHWAY	MFGFR2 :: median || BMC Med Genomics. 2011 | PMID:21214954	BIOCARTA_RANMS_PATHWAY	KEGG_SPLICEOSOME	BIOCARTA_MCM_PATHWAY	BIOCARTA_SKP2E2F_PATHWAY	BIOCARTA_IL5_PATHWAY	REACTOME_SIGNALING_IN_IMMUNE_SYSTEM	BIOCARTA_INTEGRIN_PATHWAY
BIOCARTA_ACTINY_PATHWAY	Molecular Signature Database (MSigDB) - Canonical Pathways		Mouse	GEMM	p53null-BasalEx	108		REACTOME_CHOLESTEROL_BIOSYNTHESIS	BIOCARTA_CASPASE_PATHWAY	407-GATA3-induced-genes :: Median || JCO 2006 | PMID:16505416		HER1_Cluster3 :: median || BMC Genomics. 2007 | PMID:17663798	REACTOME_PYRUVATE_METABOLISM_AND_TCA_CYCLE	REACTOME_PROCESSING_OF_CAPPED_INTRON_CONTAINING_PRE_MRNA	HER1_Cluster3 :: median || BMC Genomics. 2007 | PMID:17663798	REACTOME_TELOMERE_MAINTENANCE	BIOCARTA_ATRBRCA_PATHWAY	REACTOME_METABOLISM_OF_VITAMINS_AND_COFACTORS	KEGG_FOLATE_BIOSYNTHESIS	BIOCARTA_P35ALZHEIMERS_PATHWAY	REACTOME_SYNTHESIS_OF_GPI_ANCHORED_PROTEINS	REACTOME_METABOLISM_OF_VITAMINS_AND_COFACTORS	BIOCARTA_TGFB_PATHWAY	CD34_CD36_Cluster :: median || BMC Med Genomics. 2011 | PMID:21214954	METAPLASTIC_Up :: Median || CanRes-2009 | PMID:19435916	KEGG_VASCULAR_SMOOTH_MUSCLE_CONTRACTION	KEGG_HEMATOPOIETIC_CELL_LINEAGE	KEGG_THYROID_CANCER	BIOCARTA_VITCB_PATHWAY	BIOCARTA_P27_PATHWAY	REACTOME_CELL_CYCLE_CHECKPOINTS	KEGG_TYROSINE_METABOLISM	BIOCARTA_CARDIACEGF_PATHWAY	KEGG_VASCULAR_SMOOTH_MUSCLE_CONTRACTION	Murat_G18 :: median || J Clin Oncol. 2008 | PMID:18565887	BIOCARTA_RB_PATHWAY	BIOCARTA_MCM_PATHWAY	REACTOME_E2F_TRANSCRIPTIONAL_TARGETS_AT_G1_S	BIOCARTA_SRCRPTP_PATHWAY	BIOCARTA_INTEGRIN_PATHWAY	BIOCARTA_LAIR_PATHWAY	BIOCARTA_LAIR_PATHWAY
BIOCARTA_AGPCR_PATHWAY	Molecular Signature Database (MSigDB) - Canonical Pathways		Mouse	GEMM	Squamous-likeEx	85		REACTOME_CYTOSOLIC_TRNA_AMINOACYLATION	S100A9_A8 :: median || BMC Med Genomics. 2011 | PMID:21214954	BIOCARTA_RAS_PATHWAY		KEGG_AMINOACYL_TRNA_BIOSYNTHESIS	HER1_Cluster3 :: median || BMC Genomics. 2007 | PMID:17663798	REACTOME_TELOMERE_MAINTENANCE	KEGG_CELL_CYCLE	KEGG_FOLATE_BIOSYNTHESIS	BIOCARTA_EIF_PATHWAY	HER1_Cluster3 :: median || BMC Genomics. 2007 | PMID:17663798	KEGG_HUNTINGTONS_DISEASE	BIOCARTA_PDGF_PATHWAY	REACTOME_REGULATED_PROTEOLYSIS_OF_P75NTR	BIOCARTA_GABA_PATHWAY	BIOCARTA_VIP_PATHWAY	KEGG_ADIPOCYTOKINE_SIGNALING_PATHWAY	AMPH_EPIREGULIN_Cluster :: median || BMC Med Genomics. 2011 | PMID:21214954	REACTOME_CAM_PATHWAY	KEGG_HISTIDINE_METABOLISM	KRAS_amplicon :: median || Genome Biology 2007 | PMID:17493263	BIOCARTA_CELLCYCLE_PATHWAY	HER1_Cluster2 :: median || BMC Genomics. 2007 | PMID:17663798	REACTOME_CELL_CYCLE_MITOTIC	KEGG_VASCULAR_SMOOTH_MUSCLE_CONTRACTION	BASAL_Cluster :: median || BMC Med Genomics. 2011 | PMID:21214954	BIOCARTA_CARDIACEGF_PATHWAY	MVEGFC :: median || BMC Med Genomics. 2011 | PMID:21214954	BIOCARTA_SKP2E2F_PATHWAY	REACTOME_E2F_TRANSCRIPTIONAL_TARGETS_AT_G1_S	REACTOME_TRANSPORT_OF_THE_SLBP_INDEPENDENT_MATURE_MRNA	b-MYB Activation :: median || Oncogene 2009 | PMID:19043454	BIOCARTA_LAIR_PATHWAY	KEGG_FOCAL_ADHESION	BIOCARTA_LYM_PATHWAY
BIOCARTA_AGR_PATHWAY	Molecular Signature Database (MSigDB) - Canonical Pathways		Mouse	GEMM	Stat1Ex	89		REACTOME_FORMATION_OF_TUBULIN_FOLDING_INTERMEDIATES_BY_CCT_TRIC	BIOCARTA_BCELLSURVIVAL_PATHWAY	BIOCARTA_CHEMICAL_PATHWAY		KEGG_BASAL_TRANSCRIPTION_FACTORS	REACTOME_SYNTHESIS_OF_DNA	REACTOME_MITOTIC_PROMETAPHASE	KEGG_CYSTEINE_AND_METHIONINE_METABOLISM	REACTOME_MITOTIC_PROMETAPHASE	REACTOME_METABOLISM_OF_VITAMINS_AND_COFACTORS	REACTOME_SYNTHESIS_OF_DNA	KEGG_MISMATCH_REPAIR	BIOCARTA_RAB_PATHWAY	KEGG_VASCULAR_SMOOTH_MUSCLE_CONTRACTION	REACTOME_ACETYLCHOLINE_NEUROTRANSMITTER_RELEASE_CYCLE	Claudin_Low :: median || Genome Biol. 2007 | PMID:17493263	KEGG_ARACHIDONIC_ACID_METABOLISM	KEGG_ARACHIDONIC_ACID_METABOLISM	REACTOME_G_ALPHA_I_SIGNALLING_EVENTS	KEGG_METABOLISM_OF_XENOBIOTICS_BY_CYTOCHROME_P450	Proliferation_Cluster :: median || BMC Med Genomics. 2011 | PMID:21214954	REACTOME_GRB2_EVENTS_IN_EGFR_SIGNALING	KEGG_SPLICEOSOME	REACTOME_HIV_INFECTION	MBASAL :: median || BMC Med Genomics. 2011 | PMID:21214954	BIOCARTA_PDGF_PATHWAY	BASAL_Cluster :: median || BMC Med Genomics. 2011 | PMID:21214954	REACTOME_G_ALPHA_Q_SIGNALLING_EVENTS	BIOCARTA_SRCRPTP_PATHWAY	REACTOME_TRANSPORT_OF_THE_SLBP_INDEPENDENT_MATURE_MRNA	KEGG_MISMATCH_REPAIR	CIN70 :: median || Nat. Genet. 2006 | PMID:16921376	BIOCARTA_LYM_PATHWAY	MS_CD44_UP :: Median || PNAS 2009 | PMID:19666588	BIOCARTA_MONOCYTE_PATHWAY
BIOCARTA_AHSP_PATHWAY	Molecular Signature Database (MSigDB) - Canonical Pathways		Mouse	GEMM	Myoepithelial-likeEx	81		REACTOME_P53_INDEPENDENT_DNA_DAMAGE_RESPONSE	Interferon_Cluster :: median || BMC Med Genomics. 2011 | PMID:21214954			KEGG_BASE_EXCISION_REPAIR	REACTOME_FANCONI_ANEMIA_PATHWAY	REACTOME_POLYMERASE_SWITCHING	KEGG_DNA_REPLICATION	KEGG_PROTEIN_EXPORT	HER1_Cluster3 :: median || BMC Genomics. 2007 | PMID:17663798	REACTOME_TAT_MEDIATED_HIV1_ELONGATION_ARREST_AND_RECOVERY	KEGG_NUCLEOTIDE_EXCISION_REPAIR	BIOCARTA_SHH_PATHWAY	REACTOME_MTOR_SIGNALLING	REACTOME_PLC_GAMMA1_SIGNALLING	Early_Relapse_ER+_33 :: median || JAMA. 2011 | PMID:21558518	KEGG_BETA_ALANINE_METABOLISM	KEGG_STEROID_HORMONE_BIOSYNTHESIS	REACTOME_PP2A_MEDIATED_DEPHOSPHORYLATION_OF_KEY_METABOLIC_FACTORS	KEGG_PPAR_SIGNALING_PATHWAY	REACTOME_CELL_CYCLE_CHECKPOINTS	REACTOME_MITOTIC_PROMETAPHASE	REACTOME_HOST_INTERACTIONS_OF_HIV_FACTORS	REACTOME_HIV_LIFE_CYCLE	MDACC-FNA-2 :: Median || J. Clin. Oncol. 2010 | PMID:20805453	REACTOME_G_ALPHA_Q_SIGNALLING_EVENTS	REACTOME_PLC_BETA_MEDIATED_EVENTS	REACTOME_SMOOTH_MUSCLE_CONTRACTION	b-MYB Activation :: median || Oncogene 2009 | PMID:19043454	KEGG_MISMATCH_REPAIR	MProliferation :: median || BMC Med Genomics. 2011 | PMID:21214954	KEGG_CELL_CYCLE	BIOCARTA_MONOCYTE_PATHWAY	BIOCARTA_NKCELLS_PATHWAY	BIOCARTA_NKCELLS_PATHWAY
BIOCARTA_AKAP13_PATHWAY	Molecular Signature Database (MSigDB) - Canonical Pathways		Mouse	GEMM	C3TagEx	135		REACTOME_REGULATION_OF_ORNITHINE_DECARBOXYLASE	STAT1 :: Median || Breast Cancer Research 2008 | PMID:19272155			KEGG_CELL_CYCLE	REACTOME_PROCESSING_OF_CAPPED_INTRON_CONTAINING_PRE_MRNA	REACTOME_FORMATION_OF_TUBULIN_FOLDING_INTERMEDIATES_BY_CCT_TRIC	KEGG_MISMATCH_REPAIR	REACTOME_POLYMERASE_SWITCHING	REACTOME_SYNTHESIS_OF_DNA	REACTOME_FANCONI_ANEMIA_PATHWAY	KEGG_OXIDATIVE_PHOSPHORYLATION	BIOCARTA_TGFB_PATHWAY	BIOCARTA_CARDIACEGF_PATHWAY	KEGG_VASOPRESSIN_REGULATED_WATER_REABSORPTION	Excellent_Pathologic_Response_ER-_55 :: median || JAMA. 2011 | PMID:21558518	KEGG_BUTANOATE_METABOLISM	KEGG_TYROSINE_METABOLISM	METAPLASTIC_Up :: Median || CanRes-2009 | PMID:19435916	KEGG_RETINOL_METABOLISM	REACTOME_CELL_CYCLE_MITOTIC	BIOCARTA_ACTINY_PATHWAY	REACTOME_LATE_PHASE_OF_HIV_LIFE_CYCLE	REACTOME_HOST_INTERACTIONS_OF_HIV_FACTORS	MFGFR2 :: median || BMC Med Genomics. 2011 | PMID:21214954	MProtocadherin :: median || BMC Med Genomics. 2011 | PMID:21214954	BIOCARTA_PDGF_PATHWAY		CIN70 :: median || Nat. Genet. 2006 | PMID:16921376	MProliferation :: median || BMC Med Genomics. 2011 | PMID:21214954	BIOCARTA_ATRBRCA_PATHWAY	KEGG_DNA_REPLICATION	BIOCARTA_NKCELLS_PATHWAY	REACTOME_PHOSPHORYLATION_OF_CD3_AND_TCR_ZETA_CHAINS	BIOCARTA_NO2IL12_PATHWAY
BIOCARTA_AKAP95_PATHWAY	Molecular Signature Database (MSigDB) - Canonical Pathways		Mouse	GEMM	ClaudinlowEx	122		REACTOME_SCF_BETA_TRCP_MEDIATED_DEGRADATION_OF_EMI1	407-GATA3-induced-genes :: Median || JCO 2006 | PMID:16505416			KEGG_CYSTEINE_AND_METHIONINE_METABOLISM	REACTOME_TELOMERE_MAINTENANCE	RB_LOSS :: median || J. Clin. Invest. 2007 | PMID:17160137	KEGG_ONE_CARBON_POOL_BY_FOLATE	RB_LOSS :: median || J. Clin. Invest. 2007 | PMID:17160137	REACTOME_TAT_MEDIATED_HIV1_ELONGATION_ARREST_AND_RECOVERY	REACTOME_PROCESSING_OF_CAPPED_INTRON_CONTAINING_PRE_MRNA	KEGG_PARKINSONS_DISEASE	BIOCARTA_VIP_PATHWAY	ST_ADRENERGIC	Claudin_Low :: median || Genome Biol. 2007 | PMID:17493263	KEGG_ABC_TRANSPORTERS	KEGG_CALCIUM_SIGNALING_PATHWAY	KEGG_PPAR_SIGNALING_PATHWAY	REACTOME_PHASE_II_CONJUGATION	KEGG_STEROID_HORMONE_BIOSYNTHESIS	REACTOME_G2_M_TRANSITION	SA_REG_CASCADE_OF_CYCLIN_EXPR	BIOCARTA_ACE2_PATHWAY	REACTOME_INACTIVATION_OF_APC_VIA_DIRECT_INHIBITION_OF_THE_APCOMPLEX	Murat_G18 :: median || J Clin Oncol. 2008 | PMID:18565887	AMPH_EPIREGULIN_Cluster :: median || BMC Med Genomics. 2011 | PMID:21214954	REACTOME_G_ALPHA_Q_SIGNALLING_EVENTS		KEGG_BASAL_TRANSCRIPTION_FACTORS	BIOCARTA_ATRBRCA_PATHWAY	REACTOME_APCDC20_MEDIATED_DEGRADATION_OF_CYCLIN_B	KEGG_HOMOLOGOUS_RECOMBINATION	BIOCARTA_NO2IL12_PATHWAY	BIOCARTA_LYM_PATHWAY	BIOCARTA_NTHI_PATHWAY
BIOCARTA_AKAPCENTROSOME_PATHWAY	Molecular Signature Database (MSigDB) - Canonical Pathways		Mouse	GEMM	p53null-LuminalEx	74		REACTOME_SCF_SKP2_MEDIATED_DEGRADATION_OF_P27_P21	REACTOME_VIF_MEDIATED_DEGRADATION_OF_APOBEC3G			KEGG_DNA_REPLICATION	REACTOME_MITOTIC_PROMETAPHASE	CIN70 :: median || Nat. Genet. 2006 | PMID:16921376	KEGG_PURINE_METABOLISM	CIN70 :: median || Nat. Genet. 2006 | PMID:16921376	REACTOME_FANCONI_ANEMIA_PATHWAY	REACTOME_MRNA_DECAY_BY_3_TO_5_EXORIBONUCLEASE	KEGG_PROTEIN_EXPORT	Claudin_Low :: median || Genome Biol. 2007 | PMID:17493263	REACTOME_SIGNALING_BY_TGF_BETA	KEGG_SNARE_INTERACTIONS_IN_VESICULAR_TRANSPORT	KEGG_ENDOCYTOSIS	KEGG_CELL_ADHESION_MOLECULES_CAMS	BIOCARTA_PPARA_PATHWAY	AMPH_EPIREGULIN_Cluster :: median || BMC Med Genomics. 2011 | PMID:21214954	KEGG_TRYPTOPHAN_METABOLISM	REACTOME_HIV_INFECTION	BASAL_Cluster :: median || BMC Med Genomics. 2011 | PMID:21214954	SA_REG_CASCADE_OF_CYCLIN_EXPR	REACTOME_LATE_PHASE_OF_HIV_LIFE_CYCLE	MVEGFC :: median || BMC Med Genomics. 2011 | PMID:21214954	KEGG_CYTOKINE_CYTOKINE_RECEPTOR_INTERACTION	MProtocadherin :: median || BMC Med Genomics. 2011 | PMID:21214954		KEGG_BASE_EXCISION_REPAIR	REACTOME_APCDC20_MEDIATED_DEGRADATION_OF_CYCLIN_B	REACTOME_SYNTHESIS_OF_DNA	KEGG_MISMATCH_REPAIR	BIOCARTA_NTHI_PATHWAY	REACTOME_PROSTANOID_HORMONES	BIOCARTA_RHO_PATHWAY
BIOCARTA_AKT_PATHWAY	Molecular Signature Database (MSigDB) - Canonical Pathways		Human	UNC308	Basal-like	150		REACTOME_SIGNALLING_TO_RAS	REACTOME_STABILIZATION_OF_P53			KEGG_MISMATCH_REPAIR	REACTOME_POLYMERASE_SWITCHING	REACTOME_ACTIVATION_OF_ATR_IN_RESPONSE_TO_REPLICATION_STRESS	KEGG_PYRIMIDINE_METABOLISM	REACTOME_G1_S_TRANSITION	REACTOME_PROCESSING_OF_CAPPED_INTRON_CONTAINING_PRE_MRNA	REACTOME_ELECTRON_TRANSPORT_CHAIN	KEGG_PURINE_METABOLISM	Early_Relapse_ER+_33 :: median || JAMA. 2011 | PMID:21558518	BIOCARTA_HER2_PATHWAY	KEGG_ETHER_LIPID_METABOLISM	KEGG_ENDOMETRIAL_CANCER	KEGG_COMPLEMENT_AND_COAGULATION_CASCADES	KEGG_BETA_ALANINE_METABOLISM	KEGG_ARACHIDONIC_ACID_METABOLISM	KEGG_TYROSINE_METABOLISM	REACTOME_HIV_LIFE_CYCLE	BIOCARTA_SRCRPTP_PATHWAY	BASAL_Cluster :: median || BMC Med Genomics. 2011 | PMID:21214954	REACTOME_MITOTIC_M_M_G1_PHASES	REACTOME_CELL_JUNCTION_ORGANIZATION	KEGG_TYROSINE_METABOLISM	AMPH_EPIREGULIN_Cluster :: median || BMC Med Genomics. 2011 | PMID:21214954		KEGG_CELL_CYCLE	REACTOME_SYNTHESIS_OF_DNA	REACTOME_FANCONI_ANEMIA_PATHWAY	KEGG_OOCYTE_MEIOSIS	BIOCARTA_RHO_PATHWAY	REACTOME_CHEMOKINE_RECEPTORS_BIND_CHEMOKINES	BIOCARTA_SALMONELLA_PATHWAY
BIOCARTA_ALK_PATHWAY	Molecular Signature Database (MSigDB) - Canonical Pathways		Human	UNC308	Claudin-Low	164		REACTOME_STABILIZATION_OF_P53	REACTOME_SIGNALING_BY_WNT			KEGG_NON_HOMOLOGOUS_END_JOINING	REACTOME_FORMATION_OF_TUBULIN_FOLDING_INTERMEDIATES_BY_CCT_TRIC	REACTOME_GLUCOSE_TRANSPORT	KEGG_RNA_POLYMERASE	BIOCARTA_AKAP95_PATHWAY	REACTOME_ELECTRON_TRANSPORT_CHAIN	REACTOME_TELOMERE_MAINTENANCE	KEGG_PYRIMIDINE_METABOLISM	Excellent_Pathologic_Response_ER-_55 :: median || JAMA. 2011 | PMID:21558518	REACTOME_SEROTONIN_NEUROTRANSMITTER_RELEASE_CYCLE	REACTOME_MEMBRANE_TRAFFICKING	KEGG_ETHER_LIPID_METABOLISM	KEGG_DILATED_CARDIOMYOPATHY	KEGG_NITROGEN_METABOLISM	KEGG_STEROID_HORMONE_BIOSYNTHESIS	KEGG_VASCULAR_SMOOTH_MUSCLE_CONTRACTION	REACTOME_HOST_INTERACTIONS_OF_HIV_FACTORS	TP53 Mutation :: median || BMC Cancer 2006 | PMCID: PMC1764759	BIOCARTA_SRCRPTP_PATHWAY	REACTOME_MITOTIC_PROMETAPHASE	REACTOME_G_ALPHA_Q_SIGNALLING_EVENTS	MFGFR2 :: median || BMC Med Genomics. 2011 | PMID:21214954	KEGG_CYTOKINE_CYTOKINE_RECEPTOR_INTERACTION		KEGG_DNA_REPLICATION	REACTOME_FANCONI_ANEMIA_PATHWAY	REACTOME_PROCESSING_OF_CAPPED_INTRON_CONTAINING_PRE_MRNA	KEGG_P53_SIGNALING_PATHWAY	BIOCARTA_SALMONELLA_PATHWAY	MHC-II :: Median || Breast Cancer Research 2008 | PMID:19272155	BIOCARTA_TCR_PATHWAY
BIOCARTA_AMI_PATHWAY	Molecular Signature Database (MSigDB) - Canonical Pathways		Human	UNC308	Her2-Enriched	86		S100A9_A8 :: median || BMC Med Genomics. 2011 | PMID:21214954	REACTOME_AUTODEGRADATION_OF_CDH1_BY_CDH1_APC			KEGG_ONE_CARBON_POOL_BY_FOLATE	RB_LOSS :: median || J. Clin. Invest. 2007 | PMID:17160137	REACTOME_E2F_ENABLED_INHIBITION_OF_PRE_REPLICATION_COMPLEX_FORMATION	KEGG_SPLICEOSOME	REACTOME_MITOTIC_M_M_G1_PHASES	REACTOME_TELOMERE_MAINTENANCE	KEGG_FOLATE_BIOSYNTHESIS	KEGG_RNA_DEGRADATION	KEGG_ABC_TRANSPORTERS	BIOCARTA_HCMV_PATHWAY	KEGG_PEROXISOME	KEGG_FATTY_ACID_METABOLISM	KEGG_DRUG_METABOLISM_CYTOCHROME_P450	KEGG_TRYPTOPHAN_METABOLISM	KEGG_TYROSINE_METABOLISM	MECM :: median || BMC Med Genomics. 2011 | PMID:21214954	REACTOME_INACTIVATION_OF_APC_VIA_DIRECT_INHIBITION_OF_THE_APCOMPLEX	KEGG_PROTEASOME	TP53 Mutation :: median || BMC Cancer 2006 | PMCID: PMC1764759	REACTOME_MRNA_SPLICING_MINOR_PATHWAY	REACTOME_OTHER_SEMAPHORIN_INTERACTIONS	KEGG_ECM_RECEPTOR_INTERACTION	KEGG_TYROSINE_METABOLISM		KEGG_HOMOLOGOUS_RECOMBINATION	REACTOME_PROCESSING_OF_CAPPED_INTRON_CONTAINING_PRE_MRNA	REACTOME_HOMOLOGOUS_RECOMBINATION_REPAIR	KEGG_PROGESTERONE_MEDIATED_OOCYTE_MATURATION	BIOCARTA_STEM_PATHWAY	Fibroblast_Cluster :: median || BMC Med Genomics. 2011 | PMID:21214954	BIOCARTA_TCYTOTOXIC_PATHWAY
BIOCARTA_ARAP_PATHWAY	Molecular Signature Database (MSigDB) - Canonical Pathways		Human	UNC308	Luminal A	187		Shipitsin_CD44_A :: Median || Cancer Cell 2007 | PMID:17349583	BIOCARTA_CHEMICAL_PATHWAY			KEGG_PURINE_METABOLISM	CIN70 :: median || Nat. Genet. 2006 | PMID:16921376	REACTOME_G1_S_TRANSITION	MDACC_P53_ER.Pos :: Median || CCR. 2011 | PMID:21248301	REACTOME_FORMATION_AND_MATURATION_OF_MRNA_TRANSCRIPT	KEGG_FOLATE_BIOSYNTHESIS	REACTOME_MITOTIC_PROMETAPHASE	KEGG_RNA_POLYMERASE	KEGG_ALZHEIMERS_DISEASE	REACTOME_HDL_MEDIATED_LIPID_TRANSPORT	BIOCARTA_AKT_PATHWAY	KEGG_GLYCEROPHOSPHOLIPID_METABOLISM	KEGG_FATTY_ACID_METABOLISM	KEGG_DRUG_METABOLISM_CYTOCHROME_P450	REACTOME_XENOBIOTICS	METAPLASTIC_Up :: Median || CanRes-2009 | PMID:19435916	REACTOME_LATE_PHASE_OF_HIV_LIFE_CYCLE	BIOCARTA_SPPA_PATHWAY	REACTOME_PHOSPHORYLATION_OF_THE_APC	REACTOME_PHOSPHORYLATION_OF_THE_APC	REACTOME_PLC_BETA_MEDIATED_EVENTS	BIOCARTA_AGR_PATHWAY	MFGFR2 :: median || BMC Med Genomics. 2011 | PMID:21214954		KEGG_MISMATCH_REPAIR	REACTOME_HOMOLOGOUS_RECOMBINATION_REPAIR	KEGG_BASAL_TRANSCRIPTION_FACTORS	KEGG_SPLICEOSOME	BIOCARTA_TCR_PATHWAY	BIOCARTA_IL2_PATHWAY	BIOCARTA_TH1TH2_PATHWAY
BIOCARTA_ARENRF2_PATHWAY	Molecular Signature Database (MSigDB) - Canonical Pathways		Human	UNC308	Luminal B	136		VEGF_13genes :: median || From Zhiyuan Hu | PMID:19291283	KEGG_ANTIGEN_PROCESSING_AND_PRESENTATION			KEGG_PYRIMIDINE_METABOLISM	REACTOME_ACTIVATION_OF_ATR_IN_RESPONSE_TO_REPLICATION_STRESS	REACTOME_SNRNP_ASSEMBLY	MProliferation :: median || BMC Med Genomics. 2011 | PMID:21214954	KEGG_NUCLEOTIDE_EXCISION_REPAIR	REACTOME_MITOTIC_PROMETAPHASE	KEGG_PROTEIN_EXPORT	KEGG_SPLICEOSOME	KEGG_BUTANOATE_METABOLISM	ST_G_ALPHA_I_PATHWAY	KEGG_PHOSPHATIDYLINOSITOL_SIGNALING_SYSTEM	KEGG_GLYCOSAMINOGLYCAN_DEGRADATION	KEGG_GLYCEROLIPID_METABOLISM	REACTOME_CYTOCHROME_P450_ARRANGED_BY_SUBSTRATE_TYPE	KEGG_PPAR_SIGNALING_PATHWAY	MNB2 :: median || BMC Med Genomics. 2011 | PMID:21214954	REACTOME_MICRORNA_BIOGENESIS	REACTOME_MITOTIC_M_M_G1_PHASES	REACTOME_PREFOLDIN_MEDIATED_TRANSFER_OF_SUBSTRATE_TO_CCT_TRIC	REACTOME_PREFOLDIN_MEDIATED_TRANSFER_OF_SUBSTRATE_TO_CCT_TRIC	REACTOME_SMOOTH_MUSCLE_CONTRACTION	Murat_G18 :: median || J Clin Oncol. 2008 | PMID:18565887	REACTOME_INTEGRIN_CELL_SURFACE_INTERACTIONS		KEGG_OOCYTE_MEIOSIS	BIOCARTA_ETS_PATHWAY	BIOCARTA_ETS_PATHWAY	KRAS_amplicon :: median || Genome Biology 2007 | PMID:17493263	BIOCARTA_TCYTOTOXIC_PATHWAY	BIOCARTA_TCR_PATHWAY	BIOCARTA_THELPER_PATHWAY
BIOCARTA_ARF_PATHWAY	Molecular Signature Database (MSigDB) - Canonical Pathways		Human	UNC308	Normal-like	171			REACTOME_CYCLIN_E_ASSOCIATED_EVENTS_DURING_G1_S_TRANSITION_			KEGG_RNA_POLYMERASE	REACTOME_GLUCOSE_TRANSPORT	REACTOME_MITOTIC_M_M_G1_PHASES	PAM50_Proliferation :: median || J. Clin. Oncol. 2009 | PMID:19204204	REACTOME_CELL_CYCLE_CHECKPOINTS	KEGG_PROTEIN_EXPORT	REACTOME_POLYMERASE_SWITCHING	MITO1 :: median || BMC Med Genomics. 2011 | PMID:21214954	KEGG_ENDOCYTOSIS	KEGG_APOPTOSIS	REACTOME_MAP_KINASES_ACTIVATION_IN_TLR_CASCADE	KEGG_LIMONENE_AND_PINENE_DEGRADATION	KEGG_GLYCINE_SERINE_AND_THREONINE_METABOLISM	KEGG_RENIN_ANGIOTENSIN_SYSTEM	KEGG_LINOLEIC_ACID_METABOLISM	MVEGFC :: median || BMC Med Genomics. 2011 | PMID:21214954	REACTOME_MITOTIC_M_M_G1_PHASES	REACTOME_PHOSPHORYLATION_OF_THE_APC	KRAS_amplicon :: median || Genome Biology 2007 | PMID:17493263	REACTOME_TRANSPORT_OF_MATURE_MRNA_DERIVED_FROM_AN_INTRON_CONTAINING_TRANSCRIPT	ST_DIFFERENTIATION_PATHWAY_IN_PC12_CELLS		BIOCARTA_CALCINEURIN_PATHWAY		KEGG_P53_SIGNALING_PATHWAY	REACTOME_LATE_PHASE_OF_HIV_LIFE_CYCLE	REACTOME_LATE_PHASE_OF_HIV_LIFE_CYCLE	MDACC_P53_ER.Pos :: Median || CCR. 2011 | PMID:21248301	BIOCARTA_TH1TH2_PATHWAY	REACTOME_PLATELET_ADHESION_TO_EXPOSED_COLLAGEN	CD34_CD36_Cluster :: median || BMC Med Genomics. 2011 | PMID:21214954
BIOCARTA_ASBCELL_PATHWAY	Molecular Signature Database (MSigDB) - Canonical Pathways		Human	Combined855	Basal-like	186						KEGG_SPLICEOSOME	REACTOME_E2F_ENABLED_INHIBITION_OF_PRE_REPLICATION_COMPLEX_FORMATION	REACTOME_FORMATION_AND_MATURATION_OF_MRNA_TRANSCRIPT	PIK3CA Hutti || Cancer Res 2012 :: median | PMID:22552288	REACTOME_RNA_POLYMERASE_II_TRANSCRIPTION	REACTOME_POLYMERASE_SWITCHING	REACTOME_MICRORNA_BIOGENESIS	MNADH_CYTochrome :: median || BMC Med Genomics. 2011 | PMID:21214954	KEGG_ENDOMETRIAL_CANCER	KEGG_TYROSINE_METABOLISM	REACTOME_REGULATED_PROTEOLYSIS_OF_P75NTR	KEGG_LONG_TERM_DEPRESSION	KEGG_HEMATOPOIETIC_CELL_LINEAGE	KEGG_ABC_TRANSPORTERS	MNB1 :: median || BMC Med Genomics. 2011 | PMID:21214954	REACTOME_BIOLOGICAL_OXIDATIONS	REACTOME_MITOTIC_PROMETAPHASE	REACTOME_CELL_CYCLE_CHECKPOINTS	REACTOME_TRANSPORT_OF_MATURE_MRNA_DERIVED_FROM_AN_INTRON_CONTAINING_TRANSCRIPT	SA_REG_CASCADE_OF_CYCLIN_EXPR			Murat_G18 :: median || J Clin Oncol. 2008 | PMID:18565887		KEGG_PROGESTERONE_MEDIATED_OOCYTE_MATURATION	BIOCARTA_CELLCYCLE_PATHWAY	BIOCARTA_CELLCYCLE_PATHWAY	MK14_K17 :: median || BMC Med Genomics. 2011 | PMID:21214954	BIOCARTA_THELPER_PATHWAY	REACTOME_FORMATION_OF_PLATELET_PLUG	Claudin_High :: median || Genome Biol. 2007 | PMID:17493263
BIOCARTA_AT1R_PATHWAY	Molecular Signature Database (MSigDB) - Canonical Pathways		Human	Combined855	Claudin-Low	163						MDACC_P53_ER.Pos :: Median || CCR. 2011 | PMID:21248301	REACTOME_G1_S_TRANSITION	REACTOME_REGULATION_OF_GLUCOKINASE_BY_GLUCOKINASE_REGULATORY_PROTEIN	Proliferation_Cluster :: median || BMC Med Genomics. 2011 | PMID:21214954	REACTOME_GLOBAL_GENOMIC_NER	REACTOME_MICRORNA_BIOGENESIS	RB_LOSS :: median || J. Clin. Invest. 2007 | PMID:17160137	MProliferation :: median || BMC Med Genomics. 2011 | PMID:21214954	KEGG_ETHER_LIPID_METABOLISM	KEGG_INSULIN_SIGNALING_PATHWAY	KEGG_VASCULAR_SMOOTH_MUSCLE_CONTRACTION	KEGG_LYSOSOME	KEGG_HISTIDINE_METABOLISM	REACTOME_INTRINSIC_PATHWAY	BIOCARTA_PPARA_PATHWAY	REACTOME_CLASS_A1_RHODOPSIN_LIKE_RECEPTORS	REACTOME_MRNA_SPLICING_MINOR_PATHWAY	BIOCARTA_CDMAC_PATHWAY	REACTOME_INACTIVATION_OF_APC_VIA_DIRECT_INHIBITION_OF_THE_APCOMPLEX	TP53 Mutation :: median || BMC Cancer 2006 | PMCID: PMC1764759			ST_JNK_MAPK_PATHWAY		KEGG_SPLICEOSOME	REACTOME_TELOMERE_MAINTENANCE	BIOCARTA_RANKL_PATHWAY	MProliferation :: median || BMC Med Genomics. 2011 | PMID:21214954	CD34_CD36_Cluster :: median || BMC Med Genomics. 2011 | PMID:21214954	BIOCARTA_MONOCYTE_PATHWAY	Fibromatosis :: median || Lab Invest. 2008 | PMID:18414401
BIOCARTA_ATM_PATHWAY	Molecular Signature Database (MSigDB) - Canonical Pathways		Human	Combined855	Her2-Enriched	94						MProliferation :: median || BMC Med Genomics. 2011 | PMID:21214954	REACTOME_SNRNP_ASSEMBLY	REACTOME_VPR_MEDIATED_NUCLEAR_IMPORT_OF_PICS	RB_LOH :: median || Breast Cancer Res. 2008 | PMID:18782450	KEGG_PYRIMIDINE_METABOLISM	REACTOME_MTOR_SIGNALLING	CIN70 :: median || Nat. Genet. 2006 | PMID:16921376	PAM50_Proliferation :: median || J. Clin. Oncol. 2009 | PMID:19204204	KEGG_FATTY_ACID_METABOLISM	BIOCARTA_UCALPAIN_PATHWAY	BIOCARTA_MCALPAIN_PATHWAY	KEGG_PANTOTHENATE_AND_COA_BIOSYNTHESIS	KEGG_HYPERTROPHIC_CARDIOMYOPATHY_HCM	KEGG_CALCIUM_SIGNALING_PATHWAY	KEGG_BETA_ALANINE_METABOLISM	REACTOME_COMMON_PATHWAY	REACTOME_PHOSPHORYLATION_OF_THE_APC	REACTOME_PREFOLDIN_MEDIATED_TRANSFER_OF_SUBSTRATE_TO_CCT_TRIC	REACTOME_HIV_INFECTION						KRAS_amplicon :: median || Genome Biology 2007 | PMID:17493263	REACTOME_GRB2_EVENTS_IN_EGFR_SIGNALING	REACTOME_TELOMERE_MAINTENANCE	PAM50_Proliferation :: median || J. Clin. Oncol. 2009 | PMID:19204204	Claudin_High :: median || Genome Biol. 2007 | PMID:17493263	BIOCARTA_CDC42RAC_PATHWAY	HCK :: Median || Breast Cancer Research 2008 | PMID:19272155
BIOCARTA_ATRBRCA_PATHWAY	Molecular Signature Database (MSigDB) - Canonical Pathways		Human	Combined855	Luminal A	437						PAM50_Proliferation :: median || J. Clin. Oncol. 2009 | PMID:19204204	REACTOME_MITOTIC_M_M_G1_PHASES	REACTOME_CELL_CYCLE_CHECKPOINTS	RB_LOSS :: median || J. Clin. Invest. 2007 | PMID:17160137	REACTOME_DNA_REPLICATION_PRE_INITIATION	RB_LOSS :: median || J. Clin. Invest. 2007 | PMID:17160137	REACTOME_ACTIVATION_OF_ATR_IN_RESPONSE_TO_REPLICATION_STRESS	Proliferation_Cluster :: median || BMC Med Genomics. 2011 | PMID:21214954	KEGG_GLYCEROPHOSPHOLIPID_METABOLISM	KEGG_PPAR_SIGNALING_PATHWAY	REACTOME_MTOR_SIGNALLING	KEGG_PEROXISOME	KEGG_INSULIN_SIGNALING_PATHWAY	REACTOME_INORGANIC_CATION_ANION_SLC_TRANSPORTERS	REACTOME_REGULATION_OF_LIPID_METABOLISM_BY_PEROXISOME_PROLIFERATOR_ACTIVATED_RECEPTOR_ALPHA	REACTOME_DOWNSTREAM_EVENTS_IN_GPCR_SIGNALING	REACTOME_PREFOLDIN_MEDIATED_TRANSFER_OF_SUBSTRATE_TO_CCT_TRIC	KRAS_amplicon :: median || Genome Biology 2007 | PMID:17493263	BIOCARTA_RANMS_PATHWAY						MDACC_P53_ER.Pos :: Median || CCR. 2011 | PMID:21248301	REACTOME_MITOTIC_PROMETAPHASE	REACTOME_MITOTIC_PROMETAPHASE	PIK3CA Hutti || Cancer Res 2012 :: median | PMID:22552288	Fibromatosis :: median || Lab Invest. 2008 | PMID:18414401	REACTOME_IMMUNOREGULATORY_INTERACTIONS_BETWEEN_A_LYMPHOID_AND_A_NON_LYMPHOID_CELL	Immune_cell_Cluster :: median || BMC Med Genomics. 2011 | PMID:21214954
BIOCARTA_BAD_PATHWAY	Molecular Signature Database (MSigDB) - Canonical Pathways		Human	Combined855	Luminal B	236						PIK3CA Hutti || Cancer Res 2012 :: median | PMID:22552288	REACTOME_REGULATION_OF_GLUCOKINASE_BY_GLUCOKINASE_REGULATORY_PROTEIN	REACTOME_MRNA_SPLICING	REACTOME_ACTIVATION_OF_ATR_IN_RESPONSE_TO_REPLICATION_STRESS	REACTOME_FORMATION_OF_THE_EARLY_ELONGATION_COMPLEX	CIN70 :: median || Nat. Genet. 2006 | PMID:16921376	REACTOME_GLUCOSE_TRANSPORT	RB_LOSS :: median || J. Clin. Invest. 2007 | PMID:17160137	KEGG_GLYCOSAMINOGLYCAN_DEGRADATION	KEGG_LINOLEIC_ACID_METABOLISM	BIOCARTA_CARDIACEGF_PATHWAY	KEGG_PHENYLALANINE_METABOLISM	KEGG_INTESTINAL_IMMUNE_NETWORK_FOR_IGA_PRODUCTION	MDACC-FNA-2 :: Median || J. Clin. Oncol. 2010 | PMID:20805453	KEGG_NITROGEN_METABOLISM	REACTOME_ETHANOL_OXIDATION	REACTOME_TRANSPORT_OF_MATURE_MRNA_DERIVED_FROM_AN_INTRON_CONTAINING_TRANSCRIPT	KEGG_PRION_DISEASES	REACTOME_HIV_LIFE_CYCLE						MK14_K17 :: median || BMC Med Genomics. 2011 | PMID:21214954	BIOCARTA_G1_PATHWAY	BIOCARTA_G1_PATHWAY	Proliferation_Cluster :: median || BMC Med Genomics. 2011 | PMID:21214954	HCK :: Median || Breast Cancer Research 2008 | PMID:19272155	REACTOME_CD28_DEPENDENT_VAV1_PATHWAY	KEGG_B_CELL_RECEPTOR_SIGNALING_PATHWAY
BIOCARTA_BARR_MAPK_PATHWAY	Molecular Signature Database (MSigDB) - Canonical Pathways		Human	Combined855	Normal-like	132						Proliferation_Cluster :: median || BMC Med Genomics. 2011 | PMID:21214954	REACTOME_VPR_MEDIATED_NUCLEAR_IMPORT_OF_PICS	KEGG_NON_HOMOLOGOUS_END_JOINING	REACTOME_ACTIVATION_OF_THE_PRE_REPLICATIVE_COMPLEX	PAM50_Proliferation :: median || J. Clin. Oncol. 2009 | PMID:19204204	REACTOME_ACTIVATION_OF_ATR_IN_RESPONSE_TO_REPLICATION_STRESS	REACTOME_E2F_ENABLED_INHIBITION_OF_PRE_REPLICATION_COMPLEX_FORMATION	REACTOME_CELL_CYCLE_CHECKPOINTS	KEGG_GLYCOSPHINGOLIPID_BIOSYNTHESIS_GLOBO_SERIES	Early_Relapse_ER+_33 :: median || JAMA. 2011 | PMID:21558518	KEGG_RIBOFLAVIN_METABOLISM	KEGG_PRIMARY_BILE_ACID_BIOSYNTHESIS	KEGG_METABOLISM_OF_XENOBIOTICS_BY_CYTOCHROME_P450	REACTOME_CLASS_A1_RHODOPSIN_LIKE_RECEPTORS	KEGG_TRYPTOPHAN_METABOLISM	REACTOME_FORMATION_OF_FIBRIN_CLOT_CLOTTING_CASCADE	SA_REG_CASCADE_OF_CYCLIN_EXPR	BIOCARTA_MPR_PATHWAY	REACTOME_SEMA3A_PAK_DEPENDENT_AXON_REPULSION						MKRAS_amplicon :: median || BMC Med Genomics. 2011 | PMID:21214954	REACTOME_POLYMERASE_SWITCHING	REACTOME_POLYMERASE_SWITCHING	RB_LOH :: median || Breast Cancer Res. 2008 | PMID:18782450	Immune_cell_Cluster :: median || BMC Med Genomics. 2011 | PMID:21214954	BIOCARTA_IL17_PATHWAY	KEGG_CHEMOKINE_SIGNALING_PATHWAY
BIOCARTA_BARRESTIN_PATHWAY	Molecular Signature Database (MSigDB) - Canonical Pathways		Human	TCGA	Basal-like	196						RB_LOH :: median || Breast Cancer Res. 2008 | PMID:18782450	REACTOME_CELL_CYCLE_CHECKPOINTS	REACTOME_ELONGATION_AND_PROCESSING_OF_CAPPED_TRANSCRIPTS	REACTOME_ASSOCIATION_OF_LICENSING_FACTORS_WITH_THE_PREREPLICATIVE_COMPLEX	REACTOME_RNA_POLYMERASE_I_PROMOTER_ESCAPE	REACTOME_E2F_ENABLED_INHIBITION_OF_PRE_REPLICATION_COMPLEX_FORMATION	REACTOME_G1_S_TRANSITION	REACTOME_CELL_CYCLE_MITOTIC	KEGG_GLYCOSYLPHOSPHATIDYLINOSITOL_GPI_ANCHOR_BIOSYNTHESIS	REACTOME_NEUROTRANSMITTER_RELEASE_CYCLE	ST_ADRENERGIC	KEGG_PROPANOATE_METABOLISM	KEGG_NEUROACTIVE_LIGAND_RECEPTOR_INTERACTION	REACTOME_GAMMA_CARBOXYLATION_TRANSPORT_AND_AMINO_TERMINAL_CLEAVAGE_OF_PROTEINS	KEGG_PROPANOATE_METABOLISM	REACTOME_FORMATION_OF_PLATELET_PLUG	TP53 Mutation :: median || BMC Cancer 2006 | PMCID: PMC1764759	REACTOME_INACTIVATION_OF_APC_VIA_DIRECT_INHIBITION_OF_THE_APCOMPLEX							MProliferation :: median || BMC Med Genomics. 2011 | PMID:21214954	MK14_K17 :: median || BMC Med Genomics. 2011 | PMID:21214954	MK14_K17 :: median || BMC Med Genomics. 2011 | PMID:21214954	RB_LOSS :: median || J. Clin. Invest. 2007 | PMID:17160137	KEGG_B_CELL_RECEPTOR_SIGNALING_PATHWAY	REACTOME_GENERATION_OF_SECOND_MESSENGER_MOLECULES	KEGG_CYTOKINE_CYTOKINE_RECEPTOR_INTERACTION
BIOCARTA_BARRESTIN_SRC_PATHWAY	Molecular Signature Database (MSigDB) - Canonical Pathways		Human	TCGA	Her2-Enriched	68						RB_LOSS :: median || J. Clin. Invest. 2007 | PMID:17160137	REACTOME_MRNA_SPLICING	REACTOME_REV_MEDIATED_NUCLEAR_EXPORT_OF_HIV1_RNA	REACTOME_CDC6_ASSOCIATION_WITH_THE_ORC:ORIGIN_COMPLEX	REACTOME_REGULATION_OF_APC_ACTIVATORS_BETWEEN_G1_S_AND_EARLY_ANAPHASE	REACTOME_G1_S_TRANSITION	REACTOME_SNRNP_ASSEMBLY	REACTOME_CYCLIN_A1_ASSOCIATED_EVENTS_DURING_G2_M_TRANSITION	KEGG_HUNTINGTONS_DISEASE	BIOCARTA_PPARA_PATHWAY	REACTOME_SIGNALING_BY_TGF_BETA	KEGG_RENAL_CELL_CARCINOMA	KEGG_PPAR_SIGNALING_PATHWAY	REACTOME_PHASE_1_FUNCTIONALIZATION	KEGG_DRUG_METABOLISM_CYTOCHROME_P450	REACTOME_G_ALPHA_I_SIGNALLING_EVENTS		REACTOME_TRANSPORT_OF_MATURE_MRNA_DERIVED_FROM_AN_INTRON_CONTAINING_TRANSCRIPT							PAM50_Proliferation :: median || J. Clin. Oncol. 2009 | PMID:19204204	SA_REG_CASCADE_OF_CYCLIN_EXPR	SA_REG_CASCADE_OF_CYCLIN_EXPR	REACTOME_ACTIVATION_OF_ATR_IN_RESPONSE_TO_REPLICATION_STRESS	KEGG_CHEMOKINE_SIGNALING_PATHWAY	Immune_cell_Cluster :: median || BMC Med Genomics. 2011 | PMID:21214954	KEGG_FC_GAMMA_R_MEDIATED_PHAGOCYTOSIS
BIOCARTA_BCELLSURVIVAL_PATHWAY	Molecular Signature Database (MSigDB) - Canonical Pathways		Human	TCGA	Luminal A	386						REACTOME_ACTIVATION_OF_ATR_IN_RESPONSE_TO_REPLICATION_STRESS	REACTOME_REV_MEDIATED_NUCLEAR_EXPORT_OF_HIV1_RNA	REACTOME_REGULATION_OF_PYRUVATE_DEHYDROGENASE_COMPLEX	REACTOME_CELL_CYCLE_CHECKPOINTS	REACTOME_RNA_POLYMERASE_I_PROMOTER_CLEARANCE	REACTOME_HIV1_TRANSCRIPTION_ELONGATION	REACTOME_HIV1_TRANSCRIPTION_ELONGATION	REACTOME_DNA_REPAIR	KEGG_LIMONENE_AND_PINENE_DEGRADATION	KEGG_BETA_ALANINE_METABOLISM	BIOCARTA_HER2_PATHWAY	KEGG_RIBOFLAVIN_METABOLISM	KEGG_PROPANOATE_METABOLISM	MVEGFC :: median || BMC Med Genomics. 2011 | PMID:21214954	REACTOME_CYTOCHROME_P450_ARRANGED_BY_SUBSTRATE_TYPE	REACTOME_GPCR_LIGAND_BINDING		REACTOME_HIV_INFECTION							PIK3CA Hutti || Cancer Res 2012 :: median | PMID:22552288	BIOCARTA_SKP2E2F_PATHWAY	BIOCARTA_SKP2E2F_PATHWAY	REACTOME_ACTIVATION_OF_THE_PRE_REPLICATIVE_COMPLEX	KEGG_CYTOKINE_CYTOKINE_RECEPTOR_INTERACTION	METAPLASTIC_Up :: Median || CanRes-2009 | PMID:19435916	KEGG_FOCAL_ADHESION
BIOCARTA_BCR_PATHWAY	Molecular Signature Database (MSigDB) - Canonical Pathways		Human	TCGA	Luminal B	234						REACTOME_ACTIVATION_OF_THE_PRE_REPLICATIVE_COMPLEX	REACTOME_REGULATION_OF_PYRUVATE_DEHYDROGENASE_COMPLEX	KEGG_PYRIMIDINE_METABOLISM	REACTOME_CELL_CYCLE_MITOTIC	KEGG_PARKINSONS_DISEASE	BIOCARTA_AKAP95_PATHWAY	BIOCARTA_AKAP95_PATHWAY	REACTOME_DNA_REPLICATION_PRE_INITIATION	KEGG_LONG_TERM_DEPRESSION	ST_GAQ_PATHWAY	REACTOME_SEROTONIN_NEUROTRANSMITTER_RELEASE_CYCLE	KEGG_SNARE_INTERACTIONS_IN_VESICULAR_TRANSPORT	KEGG_PROXIMAL_TUBULE_BICARBONATE_RECLAMATION	Stromal_Up :: Median || Nat. Med. 2009 | PMID:19648928	REACTOME_INTRINSIC_PATHWAY	REACTOME_HORMONE_SENSITIVE_LIPASE_HSL_MEDIATED_TRIACYLGLYCEROL_HYDROLYSIS		REACTOME_REGULATION_OF_APC_ACTIVATORS_BETWEEN_G1_S_AND_EARLY_ANAPHASE							Proliferation_Cluster :: median || BMC Med Genomics. 2011 | PMID:21214954	RB_LOSS :: median || J. Clin. Invest. 2007 | PMID:17160137	RB_LOSS :: median || J. Clin. Invest. 2007 | PMID:17160137	REACTOME_APCDC20_MEDIATED_DEGRADATION_OF_CYCLIN_B	KEGG_FC_GAMMA_R_MEDIATED_PHAGOCYTOSIS	REACTOME_TCR_SIGNALING	KEGG_GLYCOSAMINOGLYCAN_BIOSYNTHESIS_CHONDROITIN_SULFATE
BIOCARTA_BIOPEPTIDES_PATHWAY	Molecular Signature Database (MSigDB) - Canonical Pathways		Human	TCGA	Normal-like	162						REACTOME_ASSOCIATION_OF_LICENSING_FACTORS_WITH_THE_PREREPLICATIVE_COMPLEX	KEGG_PYRIMIDINE_METABOLISM	KEGG_ONE_CARBON_POOL_BY_FOLATE	REACTOME_CYCLIN_A1_ASSOCIATED_EVENTS_DURING_G2_M_TRANSITION	Proliferation_Cluster :: median || BMC Med Genomics. 2011 | PMID:21214954	REACTOME_MITOTIC_M_M_G1_PHASES	REACTOME_MITOTIC_M_M_G1_PHASES	REACTOME_DUAL_INCISION_REACTION_IN_TC_NER	KEGG_LYSOSOME	Early_Response_ER-_27 :: median || JAMA. 2011 | PMID:21558518	REACTOME_PLC_BETA_MEDIATED_EVENTS	KEGG_SPHINGOLIPID_METABOLISM	KEGG_RETINOL_METABOLISM	REACTOME_PLATELET_ACTIVATION	KEGG_CALCIUM_SIGNALING_PATHWAY	REACTOME_INTRINSIC_PATHWAY		REACTOME_CDC20_PHOSPHO_APC_MEDIATED_DEGRADATION_OF_CYCLIN_A							RB_LOH :: median || Breast Cancer Res. 2008 | PMID:18782450	CIN70 :: median || Nat. Genet. 2006 | PMID:16921376	CIN70 :: median || Nat. Genet. 2006 | PMID:16921376	REACTOME_ASSOCIATION_OF_LICENSING_FACTORS_WITH_THE_PREREPLICATIVE_COMPLEX	KEGG_FOCAL_ADHESION	KEGG_CYTOKINE_CYTOKINE_RECEPTOR_INTERACTION	KEGG_GRAFT_VERSUS_HOST_DISEASE
BIOCARTA_BLYMPHOCYTE_PATHWAY	Molecular Signature Database (MSigDB) - Canonical Pathways											REACTOME_CDC6_ASSOCIATION_WITH_THE_ORC:ORIGIN_COMPLEX	KEGG_AMINOACYL_TRNA_BIOSYNTHESIS	REACTOME_DNA_REPLICATION_PRE_INITIATION	REACTOME_CYTOSOLIC_TRNA_AMINOACYLATION	REACTOME_EXTENSION_OF_TELOMERES	REACTOME_FORMATION_AND_MATURATION_OF_MRNA_TRANSCRIPT	REACTOME_FORMATION_AND_MATURATION_OF_MRNA_TRANSCRIPT	REACTOME_E2F_MEDIATED_REGULATION_OF_DNA_REPLICATION	KEGG_OXIDATIVE_PHOSPHORYLATION	REACTOME_CELL_DEATH_SIGNALLING_VIA_NRAGE_NRIF_AND_NADE	BIOCARTA_EDG1_PATHWAY	KEGG_STARCH_AND_SUCROSE_METABOLISM	KEGG_STEROID_HORMONE_BIOSYNTHESIS	REACTOME_COMMON_PATHWAY	KEGG_FATTY_ACID_METABOLISM	REACTOME_MUSCLE_CONTRACTION		BIOCARTA_RANMS_PATHWAY							RB_LOSS :: median || J. Clin. Invest. 2007 | PMID:17160137	BIOCARTA_SRCRPTP_PATHWAY	BIOCARTA_SRCRPTP_PATHWAY	REACTOME_CDC6_ASSOCIATION_WITH_THE_ORC:ORIGIN_COMPLEX	KEGG_GLYCOSAMINOGLYCAN_BIOSYNTHESIS_CHONDROITIN_SULFATE	KEGG_LEUKOCYTE_TRANSENDOTHELIAL_MIGRATION	KEGG_JAK_STAT_SIGNALING_PATHWAY
BIOCARTA_CACAM_PATHWAY	Molecular Signature Database (MSigDB) - Canonical Pathways											REACTOME_CELL_CYCLE_CHECKPOINTS	KEGG_ONE_CARBON_POOL_BY_FOLATE	REACTOME_METABLISM_OF_NUCLEOTIDES	REACTOME_DNA_REPLICATION_PRE_INITIATION	REACTOME_ORC1_REMOVAL_FROM_CHROMATIN	KEGG_NUCLEOTIDE_EXCISION_REPAIR	KEGG_NUCLEOTIDE_EXCISION_REPAIR	REACTOME_E2F_TRANSCRIPTIONAL_TARGETS_AT_G1_S	KEGG_PANTOTHENATE_AND_COA_BIOSYNTHESIS	KEGG_PROPANOATE_METABOLISM	BIOCARTA_HCMV_PATHWAY	KEGG_TYROSINE_METABOLISM	KEGG_TASTE_TRANSDUCTION	KEGG_PHENYLALANINE_METABOLISM	MDACC-FNA-2 :: Median || J. Clin. Oncol. 2010 | PMID:20805453	REACTOME_PEPTIDE_LIGAND_BINDING_RECEPTORS		ST_GA12_PATHWAY							REACTOME_ACTIVATION_OF_ATR_IN_RESPONSE_TO_REPLICATION_STRESS	REACTOME_ACTIVATION_OF_ATR_IN_RESPONSE_TO_REPLICATION_STRESS	REACTOME_ACTIVATION_OF_ATR_IN_RESPONSE_TO_REPLICATION_STRESS	REACTOME_CELL_CYCLE_CHECKPOINTS	KEGG_GRAFT_VERSUS_HOST_DISEASE	BIOCARTA_BCR_PATHWAY	KEGG_LEISHMANIA_INFECTION
BIOCARTA_CALCINEURIN_PATHWAY	Molecular Signature Database (MSigDB) - Canonical Pathways											REACTOME_CELL_CYCLE_MITOTIC	REACTOME_DNA_REPLICATION_PRE_INITIATION	PAM50_Proliferation :: median || J. Clin. Oncol. 2009 | PMID:19204204	REACTOME_DNA_STRAND_ELONGATION	MNADH_CYTochrome :: median || BMC Med Genomics. 2011 | PMID:21214954	REACTOME_CELL_CYCLE_CHECKPOINTS	REACTOME_REGULATION_OF_GLUCOKINASE_BY_GLUCOKINASE_REGULATORY_PROTEIN	REACTOME_ELECTRON_TRANSPORT_CHAIN	KEGG_PEROXISOME	REACTOME_A_THIRD_PROTEOLYTIC_CLEAVAGE_RELEASES_NICD	KEGG_OTHER_GLYCAN_DEGRADATION	KEGG_VALINE_LEUCINE_AND_ISOLEUCINE_DEGRADATION	KEGG_TRYPTOPHAN_METABOLISM	KEGG_RETINOL_METABOLISM	REACTOME_CLASS_A1_RHODOPSIN_LIKE_RECEPTORS	REACTOME_PHASE_1_FUNCTIONALIZATION		Proliferation_Cluster :: median || BMC Med Genomics. 2011 | PMID:21214954							REACTOME_ACTIVATION_OF_THE_PRE_REPLICATIVE_COMPLEX	REACTOME_GLUCOSE_TRANSPORT	REACTOME_GLUCOSE_TRANSPORT	REACTOME_CELL_CYCLE_MITOTIC	KEGG_JAK_STAT_SIGNALING_PATHWAY	LCK :: Median || Breast Cancer Research 2008 | PMID:19272155	KEGG_LEUKOCYTE_TRANSENDOTHELIAL_MIGRATION
BIOCARTA_CARDIACEGF_PATHWAY	Molecular Signature Database (MSigDB) - Canonical Pathways											REACTOME_CYCLIN_A1_ASSOCIATED_EVENTS_DURING_G2_M_TRANSITION	REACTOME_METABLISM_OF_NUCLEOTIDES	REACTOME_MRNA_3_END_PROCESSING	REACTOME_E2F_ENABLED_INHIBITION_OF_PRE_REPLICATION_COMPLEX_FORMATION	REACTOME_TRANSCRIPTION	REACTOME_RNA_POLYMERASE_II_TRANSCRIPTION	REACTOME_VPR_MEDIATED_NUCLEAR_IMPORT_OF_PICS	REACTOME_EXTENSION_OF_TELOMERES	KEGG_PHENYLALANINE_METABOLISM	KEGG_RENIN_ANGIOTENSIN_SYSTEM	BIOCARTA_RAC1_PATHWAY	KEGG_VASOPRESSIN_REGULATED_WATER_REABSORPTION	KEGG_TYROSINE_METABOLISM	REACTOME_SMOOTH_MUSCLE_CONTRACTION	REACTOME_PHASE_1_FUNCTIONALIZATION	REACTOME_PHASE_1_FUNCTIONALIZATION_OF_COMPOUNDS		REACTOME_MRNA_SPLICING_MINOR_PATHWAY							REACTOME_APCDC20_MEDIATED_DEGRADATION_OF_CYCLIN_B	REACTOME_REMOVAL_OF_THE_FLAP_INTERMEDIATE	REACTOME_REMOVAL_OF_THE_FLAP_INTERMEDIATE	REACTOME_CYCLIN_A1_ASSOCIATED_EVENTS_DURING_G2_M_TRANSITION	KEGG_LEISHMANIA_INFECTION	HCK :: Median || Breast Cancer Research 2008 | PMID:19272155	KEGG_NATURAL_KILLER_CELL_MEDIATED_CYTOTOXICITY
BIOCARTA_CARM_ER_PATHWAY	Molecular Signature Database (MSigDB) - Canonical Pathways											REACTOME_CYTOSOLIC_TRNA_AMINOACYLATION	PAM50_Proliferation :: median || J. Clin. Oncol. 2009 | PMID:19204204	REACTOME_REMOVAL_OF_THE_FLAP_INTERMEDIATE_FROM_THE_C_STRAND	REACTOME_E2F_MEDIATED_REGULATION_OF_DNA_REPLICATION	REACTOME_M_G1_TRANSITION	REACTOME_MRNA_SPLICING	REACTOME_CELL_CYCLE_CHECKPOINTS	REACTOME_FANCONI_ANEMIA_PATHWAY	KEGG_PORPHYRIN_AND_CHLOROPHYLL_METABOLISM	KEGG_RENAL_CELL_CARCINOMA	KEGG_APOPTOSIS	LUMINAL_Cluster :: median || BMC Med Genomics. 2011 | PMID:21214954	KEGG_VASCULAR_SMOOTH_MUSCLE_CONTRACTION	KEGG_PRIMARY_BILE_ACID_BIOSYNTHESIS	MVEGFC :: median || BMC Med Genomics. 2011 | PMID:21214954	REACTOME_PLATELET_ACTIVATION		REACTOME_ZINC_INFLUX_INTO_CELLS_BY_THE_SLC39_GENES_FAMILY							REACTOME_ASSOCIATION_OF_LICENSING_FACTORS_WITH_THE_PREREPLICATIVE_COMPLEX	TP53 Mutation :: median || BMC Cancer 2006 | PMCID: PMC1764759	TP53 Mutation :: median || BMC Cancer 2006 | PMCID: PMC1764759	REACTOME_DNA_REPLICATION_PRE_INITIATION	KEGG_LEUKOCYTE_TRANSENDOTHELIAL_MIGRATION	REACTOME_COLLAGEN_MEDIATED_ACTIVATION_CASCADE	LCK :: Median || Breast Cancer Research 2008 | PMID:19272155
BIOCARTA_CARM1_PATHWAY	Molecular Signature Database (MSigDB) - Canonical Pathways											REACTOME_DNA_REPAIR	REACTOME_REGULATION_OF_APC_ACTIVATORS_BETWEEN_G1_S_AND_EARLY_ANAPHASE	REACTOME_DNA_STRAND_ELONGATION	REACTOME_E2F_TRANSCRIPTIONAL_TARGETS_AT_G1_S	BIOCARTA_MTOR_PATHWAY	REACTOME_GLOBAL_GENOMIC_NER	REACTOME_RNA_POLYMERASE_II_TRANSCRIPTION	REACTOME_FORMATION_AND_MATURATION_OF_MRNA_TRANSCRIPT	KEGG_PRIMARY_BILE_ACID_BIOSYNTHESIS	REACTOME_SYNTHESIS_OF_GLYCOSYLPHOSPHATIDYLINOSITOL	REACTOME_JNK_PHOSPHORYLATION_AND_ACTIVATION_MEDIATED_BY_ACTIVATED_HUMAN_TAK1	MProtocadherin :: median || BMC Med Genomics. 2011 | PMID:21214954	MDACC-FNA-2 :: Median || J. Clin. Oncol. 2010 | PMID:20805453	REACTOME_PLATELET_ADHESION_TO_EXPOSED_COLLAGEN	Stromal_Up :: Median || Nat. Med. 2009 | PMID:19648928	REACTOME_PLATELET_ADHESION_TO_EXPOSED_COLLAGEN		REACTOME_HIV_LIFE_CYCLE							REACTOME_CDC6_ASSOCIATION_WITH_THE_ORC:ORIGIN_COMPLEX	REACTOME_ASSOCIATION_OF_LICENSING_FACTORS_WITH_THE_PREREPLICATIVE_COMPLEX	REACTOME_ASSOCIATION_OF_LICENSING_FACTORS_WITH_THE_PREREPLICATIVE_COMPLEX	REACTOME_DNA_STRAND_ELONGATION	KEGG_NATURAL_KILLER_CELL_MEDIATED_CYTOTOXICITY	BIOCARTA_INTEGRIN_PATHWAY	MCD3_CD8 :: median || BMC Med Genomics. 2011 | PMID:21214954
BIOCARTA_CASPASE_PATHWAY	Molecular Signature Database (MSigDB) - Canonical Pathways											REACTOME_DNA_REPLICATION_PRE_INITIATION	REACTOME_MRNA_3_END_PROCESSING	Proliferation_Cluster :: median || BMC Med Genomics. 2011 | PMID:21214954	REACTOME_EARLY_PHASE_OF_HIV_LIFE_CYCLE	REACTOME_SYNTHESIS_AND_INTERCONVERSION_OF_NUCLEOTIDE_DI_AND_TRIPHOSPHATES	REACTOME_ELONGATION_AND_PROCESSING_OF_CAPPED_TRANSCRIPTS	REACTOME_MRNA_SPLICING	REACTOME_FORMATION_OF_THE_EARLY_ELONGATION_COMPLEX	KEGG_PROPANOATE_METABOLISM	Shipitsin_CD44_B :: Median || Cancer Cell 2007 | PMID:17349583	KEGG_TYROSINE_METABOLISM	REACTOME_A_THIRD_PROTEOLYTIC_CLEAVAGE_RELEASES_NICD	MECM :: median || BMC Med Genomics. 2011 | PMID:21214954	REACTOME_DIABETES_PATHWAYS	REACTOME_PLATELET_ACTIVATION	REACTOME_PLATELET_DEGRANULATION		BIOCARTA_ARENRF2_PATHWAY							REACTOME_CELL_CYCLE_CHECKPOINTS	REACTOME_SNRNP_ASSEMBLY	REACTOME_SNRNP_ASSEMBLY	REACTOME_E2F_ENABLED_INHIBITION_OF_PRE_REPLICATION_COMPLEX_FORMATION	LCK :: Median || Breast Cancer Research 2008 | PMID:19272155	REACTOME_INTEGRIN_CELL_SURFACE_INTERACTIONS	MECM :: median || BMC Med Genomics. 2011 | PMID:21214954
BIOCARTA_CBL_PATHWAY	Molecular Signature Database (MSigDB) - Canonical Pathways											REACTOME_DNA_STRAND_ELONGATION	REACTOME_REMOVAL_OF_THE_FLAP_INTERMEDIATE_FROM_THE_C_STRAND	REACTOME_METABOLISM_OF_CARBOHYDRATES	REACTOME_EXTENSION_OF_TELOMERES	REACTOME_CELL_CYCLE_MITOTIC	REACTOME_MRNA_PROCESSING	REACTOME_GLOBAL_GENOMIC_NER	REACTOME_G1_S_TRANSITION	KEGG_PROTEIN_EXPORT	REACTOME_ACTIVATED_AMPK_STIMULATES_FATTY_ACID_OXIDATION_IN_MUSCLE	KEGG_INSULIN_SIGNALING_PATHWAY	REACTOME_ACTIVATED_AMPK_STIMULATES_FATTY_ACID_OXIDATION_IN_MUSCLE	METAPLASTIC_Up :: Median || CanRes-2009 | PMID:19435916	REACTOME_FORMATION_OF_PLATELET_PLUG	KEGG_GLUTATHIONE_METABOLISM	REACTOME_SMOOTH_MUSCLE_CONTRACTION									REACTOME_CELL_CYCLE_MITOTIC	REACTOME_G1_S_TRANSITION	REACTOME_G1_S_TRANSITION	REACTOME_E2F_MEDIATED_REGULATION_OF_DNA_REPLICATION	MCD3_CD8 :: median || BMC Med Genomics. 2011 | PMID:21214954	BIOCARTA_IL12_PATHWAY	METAPLASTIC_Up :: Median || CanRes-2009 | PMID:19435916
BIOCARTA_CCR3_PATHWAY	Molecular Signature Database (MSigDB) - Canonical Pathways											REACTOME_DOUBLE_STRAND_BREAK_REPAIR	REACTOME_DNA_STRAND_ELONGATION	REACTOME_EXTENSION_OF_TELOMERES	REACTOME_FANCONI_ANEMIA_PATHWAY	REACTOME_LAGGING_STRAND_SYNTHESIS	REACTOME_FORMATION_OF_ATP_BY_CHEMIOSMOTIC_COUPLING	REACTOME_ELONGATION_AND_PROCESSING_OF_CAPPED_TRANSCRIPTS	REACTOME_GLOBAL_GENOMIC_NER	KEGG_RENAL_CELL_CARCINOMA	REACTOME_ENERGY_DEPENDENT_REGULATION_OF_MTOR_BY_LKB1_AMPK	KEGG_LIMONENE_AND_PINENE_DEGRADATION	REACTOME_BRANCHED_CHAIN_AMINO_ACID_CATABOLISM	MNB2 :: median || BMC Med Genomics. 2011 | PMID:21214954	REACTOME_PLATELET_DEGRANULATION	REACTOME_COMMON_PATHWAY	Stromal_Up :: Median || Nat. Med. 2009 | PMID:19648928									REACTOME_CYCLIN_A1_ASSOCIATED_EVENTS_DURING_G2_M_TRANSITION	REACTOME_E2F_ENABLED_INHIBITION_OF_PRE_REPLICATION_COMPLEX_FORMATION	REACTOME_E2F_ENABLED_INHIBITION_OF_PRE_REPLICATION_COMPLEX_FORMATION	REACTOME_E2F_TRANSCRIPTIONAL_TARGETS_AT_G1_S	MDACC-FNA-1 :: Median || J. Clin. Oncol. 2010 | PMID:20805453	BIOCARTA_TH1TH2_PATHWAY	MHC-II :: Median || Breast Cancer Research 2008 | PMID:19272155
BIOCARTA_CCR5_PATHWAY	Molecular Signature Database (MSigDB) - Canonical Pathways											REACTOME_E2F_ENABLED_INHIBITION_OF_PRE_REPLICATION_COMPLEX_FORMATION	Proliferation_Cluster :: median || BMC Med Genomics. 2011 | PMID:21214954	SA_G2_AND_M_PHASES	REACTOME_FORMATION_OF_TUBULIN_FOLDING_INTERMEDIATES_BY_CCT_TRIC	383-MCF7-E2-induced-genes :: Median || JCO 2006 | PMID:16505416	KEGG_PYRIMIDINE_METABOLISM	REACTOME_REV_MEDIATED_NUCLEAR_EXPORT_OF_HIV1_RNA	REACTOME_GLUCOSE_REGULATION_OF_INSULIN_SECRETION	KEGG_RIBOFLAVIN_METABOLISM	REACTOME_CLATHRIN_DERIVED_VESICLE_BUDDING	REACTOME_REGULATION_OF_INSULIN_SECRETION_BY_FREE_FATTY_ACIDS	REACTOME_GLUTAMATE_NEUROTRANSMITTER_RELEASE_CYCLE	MNB3 :: median || BMC Med Genomics. 2011 | PMID:21214954	REACTOME_MUSCLE_CONTRACTION	KEGG_PHENYLALANINE_METABOLISM										REACTOME_DNA_REPAIR	Wirapati_Proliferation :: median || Breast Cancer Res. 2008 | PMID:18662380	BIOCARTA_ATM_PATHWAY	REACTOME_EARLY_PHASE_OF_HIV_LIFE_CYCLE	MDACC-FNA-2 :: Median || J. Clin. Oncol. 2010 | PMID:20805453	KEGG_JAK_STAT_SIGNALING_PATHWAY	MS_CD44_UP :: Median || PNAS 2009 | PMID:19666588
BIOCARTA_CD40_PATHWAY	Molecular Signature Database (MSigDB) - Canonical Pathways											REACTOME_E2F_MEDIATED_REGULATION_OF_DNA_REPLICATION	REACTOME_METABOLISM_OF_CARBOHYDRATES	REACTOME_MRNA_SPLICING_MINOR_PATHWAY	REACTOME_G1_S_TRANSITION	BIOCARTA_P27_PATHWAY	KEGG_ONE_CARBON_POOL_BY_FOLATE	REACTOME_MRNA_PROCESSING	REACTOME_HIV_INFECTION	KEGG_SNARE_INTERACTIONS_IN_VESICULAR_TRANSPORT	REACTOME_SYNTHESIS_OF_BILE_ACIDS_AND_BILE_SALTS_VIA_24_HYDROXYCHOLESTEROL	BIOCARTA_UCALPAIN_PATHWAY	REACTOME_JNK_PHOSPHORYLATION_AND_ACTIVATION_MEDIATED_BY_ACTIVATED_HUMAN_TAK1	MVEGFC :: median || BMC Med Genomics. 2011 | PMID:21214954	REACTOME_BIOLOGICAL_OXIDATIONS	REACTOME_ACTIVATED_AMPK_STIMULATES_FATTY_ACID_OXIDATION_IN_MUSCLE										REACTOME_DNA_REPLICATION_PRE_INITIATION	REACTOME_MITOTIC_M_M_G1_PHASES	Wirapati_Proliferation :: median || Breast Cancer Res. 2008 | PMID:18662380	REACTOME_EXTENSION_OF_TELOMERES	MECM :: median || BMC Med Genomics. 2011 | PMID:21214954	KEGG_NATURAL_KILLER_CELL_MEDIATED_CYTOTOXICITY	Murat_G07 :: median || J Clin Oncol. 2008 | PMID:18565887
BIOCARTA_CDC42RAC_PATHWAY	Molecular Signature Database (MSigDB) - Canonical Pathways											REACTOME_E2F_TRANSCRIPTIONAL_TARGETS_AT_G1_S	REACTOME_EXTENSION_OF_TELOMERES	REACTOME_TRANSPORT_OF_RIBONUCLEOPROTEINS_INTO_THE_HOST_NUCLEUS	REACTOME_G2_M_CHECKPOINTS	REACTOME_RNA_POLYMERASE_III_TRANSCRIPTION_INITIATION_FROM_TYPE_3_PROMOTER	REACTOME_DNA_REPLICATION_PRE_INITIATION	REACTOME_FORMATION_OF_ATP_BY_CHEMIOSMOTIC_COUPLING	REACTOME_HIV1_TRANSCRIPTION_INITIATION	KEGG_SPHINGOLIPID_METABOLISM	REACTOME_GLUTAMATE_NEUROTRANSMITTER_RELEASE_CYCLE	KEGG_PPAR_SIGNALING_PATHWAY	REACTOME_METABOLISM_OF_BILE_ACIDS_AND_BILE_SALTS	REACTOME_BIOLOGICAL_OXIDATIONS	REACTOME_GPCR_LIGAND_BINDING	KEGG_RETINOL_METABOLISM										REACTOME_DNA_STRAND_ELONGATION	KEGG_DORSO_VENTRAL_AXIS_FORMATION	REACTOME_MITOTIC_M_M_G1_PHASES	REACTOME_FANCONI_ANEMIA_PATHWAY	METAPLASTIC_Up :: Median || CanRes-2009 | PMID:19435916	CD34_CD36_Cluster :: median || BMC Med Genomics. 2011 | PMID:21214954	Murat_G24 :: median || J Clin Oncol. 2008 | PMID:18565887
BIOCARTA_CDK5_PATHWAY	Molecular Signature Database (MSigDB) - Canonical Pathways											REACTOME_EARLY_PHASE_OF_HIV_LIFE_CYCLE	SA_G2_AND_M_PHASES	REACTOME_PYRIMIDINE_METABOLISM	REACTOME_GLUCOSE_TRANSPORT	REACTOME_REPAIR_SYNTHESIS_OF_PATCH_27_30_BASES_LONG_BY_DNA_POLYMERASE	REACTOME_REMOVAL_OF_DNA_PATCH_CONTAINING_ABASIC_RESIDUE	KEGG_PYRIMIDINE_METABOLISM	REACTOME_HOST_INTERACTIONS_OF_HIV_FACTORS	KEGG_STARCH_AND_SUCROSE_METABOLISM	KEGG_PRIMARY_BILE_ACID_BIOSYNTHESIS	REACTOME_GOLGI_ASSOCIATED_VESICLE_BIOGENESIS	REACTOME_METABOLISM_OF_LIPIDS_AND_LIPOPROTEINS	REACTOME_CLASS_A1_RHODOPSIN_LIKE_RECEPTORS	REACTOME_FORMATION_OF_FIBRIN_CLOT_CLOTTING_CASCADE	KEGG_GLYCINE_SERINE_AND_THREONINE_METABOLISM										REACTOME_DOUBLE_STRAND_BREAK_REPAIR	REACTOME_PHOSPHORYLATION_OF_THE_APC	REACTOME_PHOSPHORYLATION_OF_THE_APC	REACTOME_G1_S_TRANSITION	MHC-II :: Median || Breast Cancer Research 2008 | PMID:19272155	BIOCARTA_CYTOKINE_PATHWAY	REACTOME_CELL_SURFACE_INTERACTIONS_AT_THE_VASCULAR_WALL
BIOCARTA_CDMAC_PATHWAY	Molecular Signature Database (MSigDB) - Canonical Pathways											REACTOME_ELONGATION_AND_PROCESSING_OF_CAPPED_TRANSCRIPTS	REACTOME_MRNA_SPLICING_MINOR_PATHWAY	REACTOME_ACTIVATION_OF_THE_PRE_REPLICATIVE_COMPLEX	REACTOME_HIV_INFECTION	REACTOME_NUCLEOTIDE_EXCISION_REPAIR	REACTOME_FORMATION_OF_THE_EARLY_ELONGATION_COMPLEX	KEGG_AMINOACYL_TRNA_BIOSYNTHESIS	REACTOME_LAGGING_STRAND_SYNTHESIS	KEGG_TYROSINE_METABOLISM	REACTOME_SIGNAL_ATTENUATION	BIOCARTA_VDR_PATHWAY	REACTOME_METABOLISM_OF_VITAMINS_AND_COFACTORS	REACTOME_COMMON_PATHWAY	REACTOME_DOWNSTREAM_EVENTS_IN_GPCR_SIGNALING	REACTOME_SMOOTH_MUSCLE_CONTRACTION										REACTOME_E2F_ENABLED_INHIBITION_OF_PRE_REPLICATION_COMPLEX_FORMATION	REACTOME_REGULATION_OF_GLUCOKINASE_BY_GLUCOKINASE_REGULATORY_PROTEIN	REACTOME_REGULATION_OF_GLUCOKINASE_BY_GLUCOKINASE_REGULATORY_PROTEIN	REACTOME_G2_M_CHECKPOINTS	MS_CD44_UP :: Median || PNAS 2009 | PMID:19666588	REACTOME_CELL_SURFACE_INTERACTIONS_AT_THE_VASCULAR_WALL	REACTOME_CELLEXTRACELLULAR_MATRIX_INTERACTIONS
BIOCARTA_CELL2CELL_PATHWAY	Molecular Signature Database (MSigDB) - Canonical Pathways											REACTOME_EXTENSION_OF_TELOMERES	REACTOME_TRANSPORT_OF_RIBONUCLEOPROTEINS_INTO_THE_HOST_NUCLEUS	REACTOME_M_G1_TRANSITION	REACTOME_HIV_LIFE_CYCLE	REACTOME_GLUCOSE_REGULATION_OF_INSULIN_SECRETION	REACTOME_METABLISM_OF_NUCLEOTIDES	KEGG_ONE_CARBON_POOL_BY_FOLATE	REACTOME_M_G1_TRANSITION	KEGG_VALINE_LEUCINE_AND_ISOLEUCINE_DEGRADATION	574-MCF7-E2-repressed-genes :: Median || JCO 2006 | PMID:16505416	KEGG_LINOLEIC_ACID_METABOLISM	REACTOME_MITOCHONDRIAL_FATTY_ACID_BETA_OXIDATION	REACTOME_COMPLEMENT_CASCADE	KEGG_HISTIDINE_METABOLISM	REACTOME_NUCLEAR_RECEPTOR_TRANSCRIPTION_PATHWAY										REACTOME_E2F_MEDIATED_REGULATION_OF_DNA_REPLICATION	KEGG_HOMOLOGOUS_RECOMBINATION	KEGG_HOMOLOGOUS_RECOMBINATION	REACTOME_GLUCOSE_TRANSPORT	Murat_G07 :: median || J Clin Oncol. 2008 | PMID:18565887	REACTOME_HEMOSTASIS	REACTOME_CHEMOKINE_RECEPTORS_BIND_CHEMOKINES
BIOCARTA_CELLCYCLE_PATHWAY	Molecular Signature Database (MSigDB) - Canonical Pathways											REACTOME_FANCONI_ANEMIA_PATHWAY	REACTOME_PYRIMIDINE_METABOLISM	REACTOME_CELL_CYCLE_MITOTIC	REACTOME_HOMOLOGOUS_RECOMBINATION_REPAIR	KEGG_RNA_POLYMERASE	PAM50_Proliferation :: median || J. Clin. Oncol. 2009 | PMID:19204204	REACTOME_DNA_REPLICATION_PRE_INITIATION	REACTOME_METABOLISM_OF_MRNA	KEGG_VASOPRESSIN_REGULATED_WATER_REABSORPTION	REACTOME_DIABETES_PATHWAYS	Early_Relapse_ER+_33 :: median || JAMA. 2011 | PMID:21558518	REACTOME_NRIF_SIGNALS_CELL_DEATH_FROM_THE_NUCLEUS	REACTOME_DOWNSTREAM_EVENTS_IN_GPCR_SIGNALING	REACTOME_PHASE_1_FUNCTIONALIZATION_OF_COMPOUNDS	REACTOME_SIGNALING_BY_VEGF										REACTOME_E2F_TRANSCRIPTIONAL_TARGETS_AT_G1_S	REACTOME_VPR_MEDIATED_NUCLEAR_IMPORT_OF_PICS	REACTOME_VPR_MEDIATED_NUCLEAR_IMPORT_OF_PICS	REACTOME_HIV_LIFE_CYCLE	Murat_G24 :: median || J Clin Oncol. 2008 | PMID:18565887	BIOCARTA_SALMONELLA_PATHWAY	REACTOME_COLLAGEN_MEDIATED_ACTIVATION_CASCADE
BIOCARTA_CERAMIDE_PATHWAY	Molecular Signature Database (MSigDB) - Canonical Pathways											REACTOME_FORMATION_AND_MATURATION_OF_MRNA_TRANSCRIPT	REACTOME_ORC1_REMOVAL_FROM_CHROMATIN	REACTOME_LAGGING_STRAND_SYNTHESIS	REACTOME_HOST_INTERACTIONS_OF_HIV_FACTORS	KEGG_SPLICEOSOME	REACTOME_RNA_POLYMERASE_I_PROMOTER_ESCAPE	REACTOME_REMOVAL_OF_DNA_PATCH_CONTAINING_ABASIC_RESIDUE	REACTOME_METABOLISM_OF_RNA	LUMINAL_Cluster :: median || BMC Med Genomics. 2011 | PMID:21214954	SIG_IL4RECEPTOR_IN_B_LYPHOCYTES	REACTOME_NEUROTRANSMITTER_RELEASE_CYCLE	REACTOME_OPIOID_SIGNALLING	REACTOME_DOWNSTREAM_SIGNALING_OF_ACTIVATED_FGFR	CD34_CD36_Cluster :: median || BMC Med Genomics. 2011 | PMID:21214954	REACTOME_PLATELET_ADHESION_TO_EXPOSED_COLLAGEN										REACTOME_EARLY_PHASE_OF_HIV_LIFE_CYCLE	KEGG_P53_SIGNALING_PATHWAY	KEGG_P53_SIGNALING_PATHWAY	REACTOME_HOMOLOGOUS_RECOMBINATION_REPAIR	REACTOME_ADP_SIGNALLING_THROUGH_P2Y_PURINOCEPTOR_12	BIOCARTA_NTHI_PATHWAY	REACTOME_FORMATION_OF_PLATELET_PLUG
BIOCARTA_CFTR_PATHWAY	Molecular Signature Database (MSigDB) - Canonical Pathways											REACTOME_FORMATION_OF_TUBULIN_FOLDING_INTERMEDIATES_BY_CCT_TRIC	REACTOME_ACTIVATION_OF_THE_PRE_REPLICATIVE_COMPLEX	BIOCARTA_P27_PATHWAY	REACTOME_LAGGING_STRAND_SYNTHESIS	REACTOME_RNA_POLYMERASE_I_TRANSCRIPTION_INITIATION	REACTOME_REGULATION_OF_APC_ACTIVATORS_BETWEEN_G1_S_AND_EARLY_ANAPHASE	REACTOME_FORMATION_OF_THE_EARLY_ELONGATION_COMPLEX	REACTOME_METABOLISM_OF_VITAMINS_AND_COFACTORS	MClaudin_Cluster :: median || BMC Med Genomics. 2011 | PMID:21214954	KEGG_ALDOSTERONE_REGULATED_SODIUM_REABSORPTION	BIOCARTA_PPARA_PATHWAY	REACTOME_PEROXISOMAL_LIPID_METABOLISM	REACTOME_ETHANOL_OXIDATION	BIOCARTA_LONGEVITY_PATHWAY	REACTOME_FORMATION_OF_PLATELET_PLUG										REACTOME_EXTENSION_OF_TELOMERES	REACTOME_CELL_CYCLE_CHECKPOINTS	REACTOME_CELL_CYCLE_CHECKPOINTS	REACTOME_INACTIVATION_OF_APC_VIA_DIRECT_INHIBITION_OF_THE_APCOMPLEX	REACTOME_CELL_SURFACE_INTERACTIONS_AT_THE_VASCULAR_WALL	BIOCARTA_FCER1_PATHWAY	REACTOME_GENERATION_OF_SECOND_MESSENGER_MOLECULES
BIOCARTA_CHEMICAL_PATHWAY	Molecular Signature Database (MSigDB) - Canonical Pathways											REACTOME_G1_S_TRANSITION	REACTOME_M_G1_TRANSITION	HER1_Cluster2 :: median || BMC Genomics. 2007 | PMID:17663798	REACTOME_LATE_PHASE_OF_HIV_LIFE_CYCLE	REACTOME_HOST_INTERACTIONS_OF_HIV_FACTORS	REACTOME_MRNA_3_END_PROCESSING	REACTOME_METABLISM_OF_NUCLEOTIDES	REACTOME_MITOTIC_M_M_G1_PHASES	MNB1 :: median || BMC Med Genomics. 2011 | PMID:21214954	BIOCARTA_EGF_PATHWAY	KEGG_BETA_ALANINE_METABOLISM	REACTOME_PI3K_AKT_SIGNALLING	REACTOME_FORMATION_OF_FIBRIN_CLOT_CLOTTING_CASCADE	KEGG_TAURINE_AND_HYPOTAURINE_METABOLISM	REACTOME_PLATELET_DEGRANULATION										REACTOME_FANCONI_ANEMIA_PATHWAY	BIOCARTA_G2_PATHWAY	BIOCARTA_G2_PATHWAY	REACTOME_LAGGING_STRAND_SYNTHESIS	REACTOME_CELLEXTRACELLULAR_MATRIX_INTERACTIONS	BIOCARTA_IL5_PATHWAY	REACTOME_HEMOSTASIS
BIOCARTA_CHREBP2_PATHWAY	Molecular Signature Database (MSigDB) - Canonical Pathways											REACTOME_G2_M_CHECKPOINTS	KEGG_PYRUVATE_METABOLISM	REACTOME_NUCLEAR_IMPORT_OF_REV_PROTEIN	REACTOME_M_G1_TRANSITION	MITO1 :: median || BMC Med Genomics. 2011 | PMID:21214954	REACTOME_RNA_POLYMERASE_I_PROMOTER_CLEARANCE	PAM50_Proliferation :: median || J. Clin. Oncol. 2009 | PMID:19204204	REACTOME_MITOTIC_PROMETAPHASE	MProtocadherin :: median || BMC Med Genomics. 2011 | PMID:21214954	MProtocadherin :: median || BMC Med Genomics. 2011 | PMID:21214954	REACTOME_REGULATION_OF_LIPID_METABOLISM_BY_PEROXISOME_PROLIFERATOR_ACTIVATED_RECEPTOR_ALPHA	REACTOME_PLC_BETA_MEDIATED_EVENTS	REACTOME_FORMATION_OF_PLATELET_PLUG	REACTOME_ETHANOL_OXIDATION	REACTOME_MUSCLE_CONTRACTION										REACTOME_G1_S_TRANSITION	REACTOME_EARLY_PHASE_OF_HIV_LIFE_CYCLE	REACTOME_EARLY_PHASE_OF_HIV_LIFE_CYCLE	REACTOME_LATE_PHASE_OF_HIV_LIFE_CYCLE	REACTOME_CHEMOKINE_RECEPTORS_BIND_CHEMOKINES	BIOCARTA_BLYMPHOCYTE_PATHWAY	REACTOME_IMMUNOREGULATORY_INTERACTIONS_BETWEEN_A_LYMPHOID_AND_A_NON_LYMPHOID_CELL
BIOCARTA_CK1_PATHWAY	Molecular Signature Database (MSigDB) - Canonical Pathways											REACTOME_GENE_EXPRESSION	REACTOME_CELL_CYCLE_MITOTIC	REACTOME_REPAIR_SYNTHESIS_OF_PATCH_27_30_BASES_LONG_BY_DNA_POLYMERASE	REACTOME_METABLISM_OF_NUCLEOTIDES	REACTOME_G1_PHASE	KEGG_PARKINSONS_DISEASE	REACTOME_RNA_POLYMERASE_I_PROMOTER_ESCAPE	REACTOME_NUCLEOTIDE_EXCISION_REPAIR	REACTOME_A_THIRD_PROTEOLYTIC_CLEAVAGE_RELEASES_NICD	BIOCARTA_TPO_PATHWAY	REACTOME_NOREPINEPHRINE_NEUROTRANSMITTER_RELEASE_CYCLE	REACTOME_PLC_GAMMA1_SIGNALLING	REACTOME_G_ALPHA_I_SIGNALLING_EVENTS	KEGG_DILATED_CARDIOMYOPATHY	REACTOME_BILE_SALT_AND_ORGANIC_ANION_SLC_TRANSPORTERS										REACTOME_G2_M_CHECKPOINTS	b-MYB Activation :: median || Oncogene 2009 | PMID:19043454	b-MYB Activation :: median || Oncogene 2009 | PMID:19043454	REACTOME_METABOLISM_OF_RNA	REACTOME_CLASSICAL_ANTIBODY_MEDIATED_COMPLEMENT_ACTIVATION	KEGG_B_CELL_RECEPTOR_SIGNALING_PATHWAY	REACTOME_INTEGRIN_CELL_SURFACE_INTERACTIONS
BIOCARTA_CLASSIC_PATHWAY	Molecular Signature Database (MSigDB) - Canonical Pathways											REACTOME_GENERIC_TRANSCRIPTION_PATHWAY	REACTOME_LAGGING_STRAND_SYNTHESIS	RB_LOH :: median || Breast Cancer Res. 2008 | PMID:18782450	REACTOME_METABOLISM_OF_CARBOHYDRATES	KEGG_OXIDATIVE_PHOSPHORYLATION	REACTOME_REMOVAL_OF_THE_FLAP_INTERMEDIATE_FROM_THE_C_STRAND	REACTOME_REGULATION_OF_APC_ACTIVATORS_BETWEEN_G1_S_AND_EARLY_ANAPHASE	REACTOME_ORC1_REMOVAL_FROM_CHROMATIN	REACTOME_ACTIVATED_AMPK_STIMULATES_FATTY_ACID_OXIDATION_IN_MUSCLE	Excellent_Pathologic_Response_ER-_55 :: median || JAMA. 2011 | PMID:21558518	KEGG_LONG_TERM_DEPRESSION	REACTOME_REGULATED_PROTEOLYSIS_OF_P75NTR	REACTOME_G_ALPHA_S_SIGNALLING_EVENTS	REACTOME_METABOLISM_OF_BILE_ACIDS_AND_BILE_SALTS	REACTOME_BIOLOGICAL_OXIDATIONS										REACTOME_G2_M_TRANSITION	REACTOME_REV_MEDIATED_NUCLEAR_EXPORT_OF_HIV1_RNA	REACTOME_REV_MEDIATED_NUCLEAR_EXPORT_OF_HIV1_RNA	REACTOME_MITOTIC_M_M_G1_PHASES	REACTOME_COLLAGEN_MEDIATED_ACTIVATION_CASCADE	MCD3_CD8 :: median || BMC Med Genomics. 2011 | PMID:21214954	REACTOME_PD1_SIGNALING
BIOCARTA_COMP_PATHWAY	Molecular Signature Database (MSigDB) - Canonical Pathways											REACTOME_GLUCOSE_TRANSPORT	383-MCF7-E2-induced-genes :: Median || JCO 2006 | PMID:16505416	REACTOME_CYTOSOLIC_TRNA_AMINOACYLATION	REACTOME_METABOLISM_OF_RNA	REACTOME_HIV1_TRANSCRIPTION_INITIATION	REACTOME_DNA_STRAND_ELONGATION	REACTOME_RNA_POLYMERASE_I_PROMOTER_CLEARANCE	REACTOME_POLYMERASE_SWITCHING	REACTOME_BRANCHED_CHAIN_AMINO_ACID_CATABOLISM	KEGG_INOSITOL_PHOSPHATE_METABOLISM	Early_Response_ER-_27 :: median || JAMA. 2011 | PMID:21558518	REACTOME_REGULATION_OF_INSULIN_SECRETION_BY_ACETYLCHOLINE	REACTOME_GAMMA_CARBOXYLATION_TRANSPORT_AND_AMINO_TERMINAL_CLEAVAGE_OF_PROTEINS	MECM :: median || BMC Med Genomics. 2011 | PMID:21214954	REACTOME_GPCR_LIGAND_BINDING										REACTOME_GLUCOSE_TRANSPORT	REACTOME_CDC6_ASSOCIATION_WITH_THE_ORC:ORIGIN_COMPLEX	REACTOME_DOUBLE_STRAND_BREAK_REPAIR	REACTOME_MITOTIC_PROMETAPHASE	REACTOME_FORMATION_OF_PLATELET_PLUG	KEGG_LEISHMANIA_INFECTION	REACTOME_PHOSPHORYLATION_OF_CD3_AND_TCR_ZETA_CHAINS
BIOCARTA_CREB_PATHWAY	Molecular Signature Database (MSigDB) - Canonical Pathways											REACTOME_HIV_INFECTION	BIOCARTA_P27_PATHWAY	HER1_Cluster1 :: median || BMC Genomics. 2007 | PMID:17663798	REACTOME_MITOTIC_M_M_G1_PHASES	REACTOME_METABOLISM_OF_MRNA	Proliferation_Cluster :: median || BMC Med Genomics. 2011 | PMID:21214954	KEGG_PARKINSONS_DISEASE	REACTOME_REGULATION_OF_APC_ACTIVATORS_BETWEEN_G1_S_AND_EARLY_ANAPHASE	REACTOME_COPI_MEDIATED_TRANSPORT	BIOCARTA_LONGEVITY_PATHWAY	BIOCARTA_GCR_PATHWAY	REACTOME_REGULATION_OF_INSULIN_SECRETION_BY_FREE_FATTY_ACIDS	REACTOME_GPCR_LIGAND_BINDING	MNB2 :: median || BMC Med Genomics. 2011 | PMID:21214954	REACTOME_FORMATION_OF_FIBRIN_CLOT_CLOTTING_CASCADE										REACTOME_HIV_LIFE_CYCLE	KRAS_amplicon :: median || Genome Biology 2007 | PMID:17493263	REACTOME_CDC6_ASSOCIATION_WITH_THE_ORC:ORIGIN_COMPLEX	REACTOME_NEP_NS2_INTERACTS_WITH_THE_CELLULAR_EXPORT_MACHINERY	REACTOME_G_ALPHA_I_SIGNALLING_EVENTS	KEGG_FC_GAMMA_R_MEDIATED_PHAGOCYTOSIS	REACTOME_PLATELET_ACTIVATION_TRIGGERS
BIOCARTA_CSK_PATHWAY	Molecular Signature Database (MSigDB) - Canonical Pathways											REACTOME_HIV_LIFE_CYCLE	HER1_Cluster2 :: median || BMC Genomics. 2007 | PMID:17663798	KEGG_RNA_POLYMERASE	REACTOME_MITOTIC_PROMETAPHASE	BIOCARTA_EIF2_PATHWAY	REACTOME_EXTENSION_OF_TELOMERES	REACTOME_REMOVAL_OF_THE_FLAP_INTERMEDIATE_FROM_THE_C_STRAND	REACTOME_REGULATION_OF_INSULIN_SECRETION	REACTOME_DIABETES_PATHWAYS	BIOCARTA_CFTR_PATHWAY	BIOCARTA_HDAC_PATHWAY	REACTOME_REGULATION_OF_INSULIN_SECRETION_BY_GLUCAGON_LIKE_PEPTIDE_1	REACTOME_HEMOSTASIS	KEGG_HEMATOPOIETIC_CELL_LINEAGE	REACTOME_DOWNSTREAM_EVENTS_IN_GPCR_SIGNALING										REACTOME_HOMOLOGOUS_RECOMBINATION_REPAIR	REACTOME_TRANSPORT_OF_MATURE_MRNA_DERIVED_FROM_AN_INTRON_CONTAINING_TRANSCRIPT	KRAS_amplicon :: median || Genome Biology 2007 | PMID:17493263	REACTOME_NUCLEAR_IMPORT_OF_REV_PROTEIN	REACTOME_GENERATION_OF_SECOND_MESSENGER_MOLECULES	Murat_G24 :: median || J Clin Oncol. 2008 | PMID:18565887	REACTOME_PLATELET_ADHESION_TO_EXPOSED_COLLAGEN
BIOCARTA_CTCF_PATHWAY	Molecular Signature Database (MSigDB) - Canonical Pathways											REACTOME_HOMOLOGOUS_RECOMBINATION_REPAIR	REACTOME_NUCLEAR_IMPORT_OF_REV_PROTEIN	KEGG_SPLICEOSOME	REACTOME_MRNA_3_END_PROCESSING	BIOCARTA_PTC1_PATHWAY	SA_G2_AND_M_PHASES	REACTOME_DNA_STRAND_ELONGATION	REACTOME_REPAIR_SYNTHESIS_OF_PATCH_27_30_BASES_LONG_BY_DNA_POLYMERASE	REACTOME_GLUTAMATE_NEUROTRANSMITTER_RELEASE_CYCLE	BIOCARTA_P35ALZHEIMERS_PATHWAY	REACTOME_BOTULINUM_NEUROTOXICITY	REACTOME_SIGNALLING_BY_NGF	REACTOME_HORMONE_BIOSYNTHESIS	REACTOME_METABOLISM_OF_LIPIDS_AND_LIPOPROTEINS	KEGG_HISTIDINE_METABOLISM										REACTOME_INACTIVATION_OF_APC_VIA_DIRECT_INHIBITION_OF_THE_APCOMPLEX	REACTOME_INACTIVATION_OF_APC_VIA_DIRECT_INHIBITION_OF_THE_APCOMPLEX	REACTOME_DNA_REPAIR	REACTOME_PHOSPHORYLATION_OF_THE_APC	REACTOME_GRB2_SOS_PROVIDES_LINKAGE_TO_MAPK_SIGNALING_FOR_INTERGRINS_	Claudin_High :: median || Genome Biol. 2007 | PMID:17493263	REACTOME_SIGNALING_IN_IMMUNE_SYSTEM
BIOCARTA_CTL_PATHWAY	Molecular Signature Database (MSigDB) - Canonical Pathways											REACTOME_HOST_INTERACTIONS_OF_HIV_FACTORS	REACTOME_REPAIR_SYNTHESIS_OF_PATCH_27_30_BASES_LONG_BY_DNA_POLYMERASE	REACTOME_TRANSPORT_OF_THE_SLBP_INDEPENDENT_MATURE_MRNA	REACTOME_MRNA_SPLICING	REACTOME_REGULATION_OF_INSULIN_SECRETION	REACTOME_MRNA_SPLICING_MINOR_PATHWAY	Proliferation_Cluster :: median || BMC Med Genomics. 2011 | PMID:21214954	REACTOME_RNA_POLYMERASE_I_CHAIN_ELONGATION	REACTOME_JNK_PHOSPHORYLATION_AND_ACTIVATION_MEDIATED_BY_ACTIVATED_HUMAN_TAK1	REACTOME_EFFECTS_OF_PIP2_HYDROLYSIS	REACTOME_CELL_DEATH_SIGNALLING_VIA_NRAGE_NRIF_AND_NADE	REACTOME_SYNTHESIS_OF_BILE_ACIDS_AND_BILE_SALTS	REACTOME_HORMONE_SENSITIVE_LIPASE_HSL_MEDIATED_TRIACYLGLYCEROL_HYDROLYSIS	BIOCARTA_CBL_PATHWAY	REACTOME_PHASE_1_FUNCTIONALIZATION_OF_COMPOUNDS										REACTOME_LAGGING_STRAND_SYNTHESIS	PIK3CA Hutti || Cancer Res 2012 :: median | PMID:22552288	REACTOME_TRANSPORT_OF_MATURE_MRNA_DERIVED_FROM_AN_INTRON_CONTAINING_TRANSCRIPT	REACTOME_POLYMERASE_SWITCHING	REACTOME_HEMOSTASIS	Fibromatosis :: median || Lab Invest. 2008 | PMID:18414401	REACTOME_TCR_SIGNALING
BIOCARTA_CTLA4_PATHWAY	Molecular Signature Database (MSigDB) - Canonical Pathways											REACTOME_LAGGING_STRAND_SYNTHESIS	RB_LOH :: median || Breast Cancer Res. 2008 | PMID:18782450	REACTOME_HOST_INTERACTIONS_OF_HIV_FACTORS	REACTOME_MRNA_SPLICING_MINOR_PATHWAY	KEGG_ALZHEIMERS_DISEASE	REACTOME_ORC1_REMOVAL_FROM_CHROMATIN	REACTOME_METABOLISM_OF_CARBOHYDRATES	REACTOME_RNA_POLYMERASE_I_III_AND_MITOCHONDRIAL_TRANSCRIPTION	REACTOME_METABOLISM_OF_AMINO_ACIDS	BIOCARTA_BAD_PATHWAY	KEGG_PROPANOATE_METABOLISM	REACTOME_SYNTHESIS_OF_BILE_ACIDS_AND_BILE_SALTS_VIA_24_HYDROXYCHOLESTEROL	REACTOME_INTRINSIC_PATHWAY		CD34_CD36_Cluster :: median || BMC Med Genomics. 2011 | PMID:21214954										REACTOME_LATE_PHASE_OF_HIV_LIFE_CYCLE	REACTOME_METABOLISM_OF_RNA	REACTOME_INACTIVATION_OF_APC_VIA_DIRECT_INHIBITION_OF_THE_APCOMPLEX	REACTOME_PROCESSING_OF_CAPPED_INTRON_CONTAINING_PRE_MRNA	REACTOME_IMMUNOREGULATORY_INTERACTIONS_BETWEEN_A_LYMPHOID_AND_A_NON_LYMPHOID_CELL	Murat_G07 :: median || J Clin Oncol. 2008 | PMID:18565887	Stromal_Up :: Median || Nat. Med. 2009 | PMID:19648928
BIOCARTA_CXCR4_PATHWAY	Molecular Signature Database (MSigDB) - Canonical Pathways											REACTOME_LATE_PHASE_OF_HIV_LIFE_CYCLE	REACTOME_CYTOSOLIC_TRNA_AMINOACYLATION	REACTOME_HOMOLOGOUS_RECOMBINATION_REPAIR	REACTOME_NEP_NS2_INTERACTS_WITH_THE_CELLULAR_EXPORT_MACHINERY	Wirapati_Proliferation :: median || Breast Cancer Res. 2008 | PMID:18662380	MNADH_CYTochrome :: median || BMC Med Genomics. 2011 | PMID:21214954	REACTOME_EXTENSION_OF_TELOMERES	REACTOME_RNA_POLYMERASE_I_PROMOTER_CLEARANCE	REACTOME_METABOLISM_OF_BILE_ACIDS_AND_BILE_SALTS	REACTOME_ACTIVATED_TAK1_MEDIATES_P38_MAPK_ACTIVATION	REACTOME_A_THIRD_PROTEOLYTIC_CLEAVAGE_RELEASES_NICD	REACTOME_SYNTHESIS_OF_BILE_ACIDS_AND_BILE_SALTS_VIA_7ALPHA_HYDROXYCHOLESTEROL	REACTOME_METABOLISM_OF_LIPIDS_AND_LIPOPROTEINS		REACTOME_HEMOSTASIS										REACTOME_METABOLISM_OF_RNA	REACTOME_CYCLIN_A1_ASSOCIATED_EVENTS_DURING_G2_M_TRANSITION	PIK3CA Hutti || Cancer Res 2012 :: median | PMID:22552288	REACTOME_REGULATION_OF_GLUCOKINASE_BY_GLUCOKINASE_REGULATORY_PROTEIN	REACTOME_INTEGRIN_ALPHAIIBBETA3_SIGNALING	MECM :: median || BMC Med Genomics. 2011 | PMID:21214954
BIOCARTA_CYTOKINE_PATHWAY	Molecular Signature Database (MSigDB) - Canonical Pathways											REACTOME_M_G1_TRANSITION	HER1_Cluster1 :: median || BMC Genomics. 2007 | PMID:17663798	KEGG_BASAL_TRANSCRIPTION_FACTORS	REACTOME_NUCLEAR_IMPORT_OF_REV_PROTEIN	REACTOME_TRANSCRIPTION_OF_THE_HIV_GENOME	REACTOME_RNA_POLYMERASE_III_TRANSCRIPTION	SA_G2_AND_M_PHASES	REACTOME_RNA_POLYMERASE_I_PROMOTER_ESCAPE	REACTOME_METABOLISM_OF_LIPIDS_AND_LIPOPROTEINS	REACTOME_METABOLISM_OF_BILE_ACIDS_AND_BILE_SALTS	BIOCARTA_AGR_PATHWAY	REACTOME_SYNTHESIS_OF_GLYCOSYLPHOSPHATIDYLINOSITOL	REACTOME_MITOCHONDRIAL_FATTY_ACID_BETA_OXIDATION		REACTOME_ETHANOL_OXIDATION										REACTOME_MITOTIC_M_M_G1_PHASES	REACTOME_DNA_REPLICATION_PRE_INITIATION	REACTOME_METABOLISM_OF_RNA	REACTOME_REMOVAL_OF_THE_FLAP_INTERMEDIATE	REACTOME_INTEGRIN_CELL_SURFACE_INTERACTIONS	BIOCARTA_NDKDYNAMIN_PATHWAY
BIOCARTA_D4GDI_PATHWAY	Molecular Signature Database (MSigDB) - Canonical Pathways											REACTOME_METABLISM_OF_NUCLEOTIDES	KEGG_RNA_POLYMERASE	REACTOME_LATE_PHASE_OF_HIV_LIFE_CYCLE	REACTOME_POLYMERASE_SWITCHING	REACTOME_RNA_POLYMERASE_I_III_AND_MITOCHONDRIAL_TRANSCRIPTION	REACTOME_ACTIVATION_OF_THE_PRE_REPLICATIVE_COMPLEX	REACTOME_MRNA_SPLICING_MINOR_PATHWAY	REACTOME_RNA_POLYMERASE_I_TRANSCRIPTION_INITIATION	REACTOME_METABOLISM_OF_VITAMINS_AND_COFACTORS	BIOCARTA_NOS1_PATHWAY	REACTOME_SIGNALING_BY_NOTCH	REACTOME_TRKA_SIGNALLING_FROM_THE_PLASMA_MEMBRANE	REACTOME_MUSCLE_CONTRACTION		REACTOME_GLUTATHIONE_CONJUGATION										REACTOME_MITOTIC_PROMETAPHASE	BIOCARTA_RB_PATHWAY	REACTOME_CYCLIN_A1_ASSOCIATED_EVENTS_DURING_G2_M_TRANSITION	REACTOME_REPAIR_SYNTHESIS_OF_PATCH_27_30_BASES_LONG_BY_DNA_POLYMERASE	REACTOME_NEF_MEDIATED_DOWNREGULATION_OF_MHC_CLASS_I_COMPLEX_CELL_SURFACE_EXPRESSION	KEGG_CHEMOKINE_SIGNALING_PATHWAY
BIOCARTA_DC_PATHWAY	Molecular Signature Database (MSigDB) - Canonical Pathways											REACTOME_METABOLISM_OF_CARBOHYDRATES	KEGG_SPLICEOSOME	REACTOME_G1_PHASE	REACTOME_PREFOLDIN_MEDIATED_TRANSFER_OF_SUBSTRATE_TO_CCT_TRIC	KEGG_PURINE_METABOLISM	REACTOME_TRANSCRIPTION	REACTOME_TRANSPORT_OF_RIBONUCLEOPROTEINS_INTO_THE_HOST_NUCLEUS	REACTOME_RNA_POLYMERASE_II_TRANSCRIPTION	REACTOME_MITOCHONDRIAL_FATTY_ACID_BETA_OXIDATION	ST_MYOCYTE_AD_PATHWAY	KEGG_RENIN_ANGIOTENSIN_SYSTEM	Shipitsin_CD44_B :: Median || Cancer Cell 2007 | PMID:17349583	REACTOME_NUCLEAR_RECEPTOR_TRANSCRIPTION_PATHWAY		KEGG_AMYOTROPHIC_LATERAL_SCLEROSIS_ALS										REACTOME_NEP_NS2_INTERACTS_WITH_THE_CELLULAR_EXPORT_MACHINERY	REACTOME_UNWINDING_OF_DNA	REACTOME_DNA_REPLICATION_PRE_INITIATION	REACTOME_REV_MEDIATED_NUCLEAR_EXPORT_OF_HIV1_RNA	REACTOME_P130CAS_LINKAGE_TO_MAPK_SIGNALING_FOR_INTEGRINS	BIOCARTA_GRANULOCYTES_PATHWAY
BIOCARTA_DEATH_PATHWAY	Molecular Signature Database (MSigDB) - Canonical Pathways											REACTOME_METABOLISM_OF_RNA	REACTOME_TRANSPORT_OF_THE_SLBP_INDEPENDENT_MATURE_MRNA	BIOCARTA_SKP2E2F_PATHWAY	REACTOME_PROCESSING_OF_CAPPED_INTRON_CONTAINING_PRE_MRNA	b-MYB Activation :: median || Oncogene 2009 | PMID:19043454	REACTOME_MRNA_DECAY_BY_5_TO_3_EXORIBONUCLEASE	REACTOME_PYRIMIDINE_METABOLISM	REACTOME_S_PHASE	REACTOME_NF_KB_IS_ACTIVATED_AND_SIGNALS_SURVIVAL	KEGG_STARCH_AND_SUCROSE_METABOLISM	KEGG_RENAL_CELL_CARCINOMA	SIG_IL4RECEPTOR_IN_B_LYPHOCYTES	REACTOME_PEPTIDE_LIGAND_BINDING_RECEPTORS		Claudin_High :: median || Genome Biol. 2007 | PMID:17493263										REACTOME_NUCLEAR_IMPORT_OF_REV_PROTEIN	REACTOME_NEP_NS2_INTERACTS_WITH_THE_CELLULAR_EXPORT_MACHINERY	BIOCARTA_RB_PATHWAY	REACTOME_S_PHASE	REACTOME_PD1_SIGNALING	REACTOME_PLATELET_ACTIVATION_TRIGGERS
BIOCARTA_DNAFRAGMENT_PATHWAY	Molecular Signature Database (MSigDB) - Canonical Pathways											REACTOME_MICRORNA_BIOGENESIS	REACTOME_HOST_INTERACTIONS_OF_HIV_FACTORS	BIOCARTA_PTC1_PATHWAY	REACTOME_PURINE_METABOLISM	REACTOME_TRANSCRIPTION_COUPLED_NER	REACTOME_M_G1_TRANSITION	REACTOME_ORC1_REMOVAL_FROM_CHROMATIN	REACTOME_SYNTHESIS_AND_INTERCONVERSION_OF_NUCLEOTIDE_DI_AND_TRIPHOSPHATES	REACTOME_NRIF_SIGNALS_CELL_DEATH_FROM_THE_NUCLEUS	KEGG_LYSINE_DEGRADATION	REACTOME_ACTIVATED_TLR4_SIGNALLING	ST_ADRENERGIC	REACTOME_PHASE_1_FUNCTIONALIZATION		REACTOME_MITOCHONDRIAL_FATTY_ACID_BETA_OXIDATION										REACTOME_PHOSPHORYLATION_OF_THE_APC	REACTOME_G2_M_CHECKPOINTS	REACTOME_UNWINDING_OF_DNA	REACTOME_SNRNP_ASSEMBLY	REACTOME_PHOSPHORYLATION_OF_CD3_AND_TCR_ZETA_CHAINS	REACTOME_CELLEXTRACELLULAR_MATRIX_INTERACTIONS
BIOCARTA_DREAM_PATHWAY	Molecular Signature Database (MSigDB) - Canonical Pathways											REACTOME_MITOTIC_M_M_G1_PHASES	REACTOME_HOMOLOGOUS_RECOMBINATION_REPAIR	REACTOME_REMOVAL_OF_THE_FLAP_INTERMEDIATE	REACTOME_PURINE_RIBONUCLEOSIDE_MONOPHOSPHATE_BIOSYNTHESIS	KEGG_VALINE_LEUCINE_AND_ISOLEUCINE_BIOSYNTHESIS	BIOCARTA_MTOR_PATHWAY	MNADH_CYTochrome :: median || BMC Med Genomics. 2011 | PMID:21214954	REACTOME_SYNTHESIS_OF_DNA	REACTOME_OPIOID_SIGNALLING	BIOCARTA_VIP_PATHWAY	KEGG_ABC_TRANSPORTERS	ST_DIFFERENTIATION_PATHWAY_IN_PC12_CELLS	REACTOME_PHASE_1_FUNCTIONALIZATION_OF_COMPOUNDS		MECM :: median || BMC Med Genomics. 2011 | PMID:21214954										REACTOME_POLYMERASE_SWITCHING	PAM50_Proliferation :: median || J. Clin. Oncol. 2009 | PMID:19204204	REACTOME_NEP_NS2_INTERACTS_WITH_THE_CELLULAR_EXPORT_MACHINERY	REACTOME_SYNTHESIS_OF_DNA	REACTOME_PLATELET_ACTIVATION_TRIGGERS	BIOCARTA_CBL_PATHWAY
BIOCARTA_ECM_PATHWAY	Molecular Signature Database (MSigDB) - Canonical Pathways											REACTOME_MITOTIC_PROMETAPHASE	REACTOME_LATE_PHASE_OF_HIV_LIFE_CYCLE	REACTOME_ASSOCIATION_OF_LICENSING_FACTORS_WITH_THE_PREREPLICATIVE_COMPLEX	REACTOME_PYRIMIDINE_METABOLISM	REACTOME_DNA_REPAIR	REACTOME_SYNTHESIS_AND_INTERCONVERSION_OF_NUCLEOTIDE_DI_AND_TRIPHOSPHATES	REACTOME_ACTIVATION_OF_THE_PRE_REPLICATIVE_COMPLEX	REACTOME_TELOMERE_MAINTENANCE	REACTOME_PEROXISOMAL_LIPID_METABOLISM	BIOCARTA_MYOSIN_PATHWAY	BIOCARTA_MTOR_PATHWAY	ST_WNT_CA2_CYCLIC_GMP_PATHWAY	REACTOME_PLATELET_ACTIVATION		MNB2 :: median || BMC Med Genomics. 2011 | PMID:21214954										REACTOME_PROCESSING_OF_CAPPED_INTRON_CONTAINING_PRE_MRNA	BIOCARTA_RANMS_PATHWAY	REACTOME_G2_M_CHECKPOINTS	REACTOME_TELOMERE_MAINTENANCE	REACTOME_PLATELET_ADHESION_TO_EXPOSED_COLLAGEN	REACTOME_CRMPS_IN_SEMA3A_SIGNALING
BIOCARTA_EDG1_PATHWAY	Molecular Signature Database (MSigDB) - Canonical Pathways											REACTOME_MRNA_3_END_PROCESSING	BIOCARTA_SKP2E2F_PATHWAY	Wirapati_Proliferation :: median || Breast Cancer Res. 2008 | PMID:18662380	REACTOME_PYRUVATE_METABOLISM	REACTOME_METABOLISM_OF_RNA	REACTOME_METABOLISM_OF_AMINO_ACIDS	REACTOME_TRANSCRIPTION	REACTOME_TRANSCRIPTION	REACTOME_PI3K_AKT_SIGNALLING	REACTOME_TRKA_SIGNALLING_FROM_THE_PLASMA_MEMBRANE	KEGG_PANTOTHENATE_AND_COA_BIOSYNTHESIS		REACTOME_PLATELET_ADHESION_TO_EXPOSED_COLLAGEN		BIOCARTA_NOS1_PATHWAY										REACTOME_REGULATION_OF_GLUCOKINASE_BY_GLUCOKINASE_REGULATORY_PROTEIN	KEGG_BLADDER_CANCER	PAM50_Proliferation :: median || J. Clin. Oncol. 2009 | PMID:19204204	REACTOME_TRANSPORT_OF_MATURE_MRNA_DERIVED_FROM_AN_INTRON_CONTAINING_TRANSCRIPT	REACTOME_PLATELET_AGGREGATION_PLUG_FORMATION	KEGG_GLYCOSAMINOGLYCAN_BIOSYNTHESIS_CHONDROITIN_SULFATE
BIOCARTA_EGF_PATHWAY	Molecular Signature Database (MSigDB) - Canonical Pathways											REACTOME_MRNA_SPLICING	BIOCARTA_PTC1_PATHWAY	REACTOME_PURINE_RIBONUCLEOSIDE_MONOPHOSPHATE_BIOSYNTHESIS	REACTOME_REGULATION_OF_GLUCOKINASE_BY_GLUCOKINASE_REGULATORY_PROTEIN	REACTOME_CYCLIN_A1_ASSOCIATED_EVENTS_DURING_G2_M_TRANSITION	REACTOME_CELL_CYCLE_MITOTIC	REACTOME_M_G1_TRANSITION	REACTOME_TRANSCRIPTION_COUPLED_NER	REACTOME_PLC_BETA_MEDIATED_EVENTS	BIOCARTA_NFAT_PATHWAY	BIOCARTA_CERAMIDE_PATHWAY		REACTOME_PLATELET_DEGRANULATION		KEGG_HEMATOPOIETIC_CELL_LINEAGE										REACTOME_REMOVAL_OF_THE_FLAP_INTERMEDIATE	REACTOME_E2F_MEDIATED_REGULATION_OF_DNA_REPLICATION	BIOCARTA_RANMS_PATHWAY	REACTOME_TRANSPORT_OF_RIBONUCLEOPROTEINS_INTO_THE_HOST_NUCLEUS	REACTOME_SIGNALING_IN_IMMUNE_SYSTEM
BIOCARTA_EGFR_SMRTE_PATHWAY	Molecular Signature Database (MSigDB) - Canonical Pathways											REACTOME_MRNA_SPLICING_MINOR_PATHWAY	REACTOME_REMOVAL_OF_THE_FLAP_INTERMEDIATE	KEGG_PURINE_METABOLISM	REACTOME_REMOVAL_OF_THE_FLAP_INTERMEDIATE	REACTOME_HIV_INFECTION	REACTOME_LAGGING_STRAND_SYNTHESIS	REACTOME_SYNTHESIS_AND_INTERCONVERSION_OF_NUCLEOTIDE_DI_AND_TRIPHOSPHATES	REACTOME_TRANSCRIPTION_OF_THE_HIV_GENOME	REACTOME_PLC_GAMMA1_SIGNALLING	ST_WNT_CA2_CYCLIC_GMP_PATHWAY	KEGG_FATTY_ACID_METABOLISM		REACTOME_PP2A_MEDIATED_DEPHOSPHORYLATION_OF_KEY_METABOLIC_FACTORS		KEGG_PROXIMAL_TUBULE_BICARBONATE_RECLAMATION										REACTOME_REPAIR_SYNTHESIS_OF_PATCH_27_30_BASES_LONG_BY_DNA_POLYMERASE	ST_FAS_SIGNALING_PATHWAY	REACTOME_E2F_MEDIATED_REGULATION_OF_DNA_REPLICATION	REACTOME_TRANSPORT_OF_THE_SLBP_INDEPENDENT_MATURE_MRNA	REACTOME_TCR_SIGNALING
BIOCARTA_EIF_PATHWAY	Molecular Signature Database (MSigDB) - Canonical Pathways											REACTOME_NEP_NS2_INTERACTS_WITH_THE_CELLULAR_EXPORT_MACHINERY	REACTOME_ASSOCIATION_OF_LICENSING_FACTORS_WITH_THE_PREREPLICATIVE_COMPLEX	REACTOME_EARLY_PHASE_OF_HIV_LIFE_CYCLE	REACTOME_REPAIR_SYNTHESIS_OF_PATCH_27_30_BASES_LONG_BY_DNA_POLYMERASE	BIOCARTA_IGF1MTOR_PATHWAY	383-MCF7-E2-induced-genes :: Median || JCO 2006 | PMID:16505416	REACTOME_METABOLISM_OF_AMINO_ACIDS	Wirapati_Proliferation :: median || Breast Cancer Res. 2008 | PMID:18662380	REACTOME_REGULATED_PROTEOLYSIS_OF_P75NTR	BIOCARTA_PGC1A_PATHWAY	REACTOME_SYNTHESIS_OF_GLYCOSYLPHOSPHATIDYLINOSITOL		REACTOME_REGULATION_OF_LIPID_METABOLISM_BY_PEROXISOME_PROLIFERATOR_ACTIVATED_RECEPTOR_ALPHA		MNB3 :: median || BMC Med Genomics. 2011 | PMID:21214954										REACTOME_REV_MEDIATED_NUCLEAR_EXPORT_OF_HIV1_RNA	ST_T_CELL_SIGNAL_TRANSDUCTION	ST_FAS_SIGNALING_PATHWAY	REACTOME_UNWINDING_OF_DNA	SIG_REGULATION_OF_THE_ACTIN_CYTOSKELETON_BY_RHO_GTPASES
BIOCARTA_EIF2_PATHWAY	Molecular Signature Database (MSigDB) - Canonical Pathways											REACTOME_NUCLEAR_IMPORT_OF_REV_PROTEIN	Wirapati_Proliferation :: median || Breast Cancer Res. 2008 | PMID:18662380	b-MYB Activation :: median || Oncogene 2009 | PMID:19043454	REACTOME_REV_MEDIATED_NUCLEAR_EXPORT_OF_HIV1_RNA	BIOCARTA_RNA_PATHWAY	BIOCARTA_P27_PATHWAY	REACTOME_CELL_CYCLE_MITOTIC		REACTOME_REGULATION_OF_INSULIN_SECRETION	REACTOME_BRANCHED_CHAIN_AMINO_ACID_CATABOLISM	REACTOME_P75_NTR_RECEPTOR_MEDIATED_SIGNALLING		REACTOME_SEMA3A_PLEXIN_REPULSION_SIGNALING_BY_INHIBITING_INTEGRIN_ADHESION		BIOCARTA_CBL_PATHWAY										REACTOME_S_PHASE	REACTOME_REMOVAL_OF_THE_FLAP_INTERMEDIATE_FROM_THE_C_STRAND	ST_T_CELL_SIGNAL_TRANSDUCTION	REACTOME_VPR_MEDIATED_NUCLEAR_IMPORT_OF_PICS	ST_IL_13_PATHWAY
BIOCARTA_EIF4_PATHWAY	Molecular Signature Database (MSigDB) - Canonical Pathways											REACTOME_ORC1_REMOVAL_FROM_CHROMATIN	REACTOME_PURINE_RIBONUCLEOSIDE_MONOPHOSPHATE_BIOSYNTHESIS	REACTOME_PREFOLDIN_MEDIATED_TRANSFER_OF_SUBSTRATE_TO_CCT_TRIC	REACTOME_S_PHASE	REACTOME_E2F_MEDIATED_REGULATION_OF_DNA_REPLICATION	REACTOME_RNA_POLYMERASE_III_TRANSCRIPTION_INITIATION_FROM_TYPE_3_PROMOTER	REACTOME_LAGGING_STRAND_SYNTHESIS		REACTOME_REGULATION_OF_INSULIN_SECRETION_BY_ACETYLCHOLINE	KEGG_LYSOSOME	REACTOME_PEROXISOMAL_LIPID_METABOLISM		REACTOME_SIGNALING_BY_VEGF												REACTOME_SNRNP_ASSEMBLY	KEGG_OOCYTE_MEIOSIS	REACTOME_REMOVAL_OF_THE_FLAP_INTERMEDIATE_FROM_THE_C_STRAND	SA_REG_CASCADE_OF_CYCLIN_EXPR	ST_INTERLEUKIN_13_PATHWAY
BIOCARTA_EPHA4_PATHWAY	Molecular Signature Database (MSigDB) - Canonical Pathways											REACTOME_POLYMERASE_SWITCHING	KEGG_PURINE_METABOLISM	REACTOME_DOUBLE_STRAND_BREAK_REPAIR	REACTOME_SNRNP_ASSEMBLY	KEGG_HUNTINGTONS_DISEASE	REACTOME_REPAIR_SYNTHESIS_OF_PATCH_27_30_BASES_LONG_BY_DNA_POLYMERASE	383-MCF7-E2-induced-genes :: Median || JCO 2006 | PMID:16505416		REACTOME_REGULATION_OF_INSULIN_SECRETION_BY_FREE_FATTY_ACIDS	REACTOME_SYNTHESIS_OF_BILE_ACIDS_AND_BILE_SALTS	Shipitsin_CD44_B :: Median || Cancer Cell 2007 | PMID:17349583		REACTOME_SMOOTH_MUSCLE_CONTRACTION												REACTOME_SYNTHESIS_OF_DNA	REACTOME_DNA_STRAND_ELONGATION	KEGG_OOCYTE_MEIOSIS	ST_FAS_SIGNALING_PATHWAY	ST_INTERLEUKIN_4_PATHWAY
BIOCARTA_EPO_PATHWAY	Molecular Signature Database (MSigDB) - Canonical Pathways											REACTOME_PREFOLDIN_MEDIATED_TRANSFER_OF_SUBSTRATE_TO_CCT_TRIC	REACTOME_EARLY_PHASE_OF_HIV_LIFE_CYCLE	REACTOME_CDC6_ASSOCIATION_WITH_THE_ORC:ORIGIN_COMPLEX	REACTOME_SYNTHESIS_OF_DNA	REACTOME_S_PHASE	RB_LOH :: median || Breast Cancer Res. 2008 | PMID:18782450	BIOCARTA_P27_PATHWAY		REACTOME_REGULATION_OF_INSULIN_SECRETION_BY_GLUCAGON_LIKE_PEPTIDE_1	KEGG_SPHINGOLIPID_METABOLISM	KEGG_GLYCOSAMINOGLYCAN_DEGRADATION		REACTOME_STRIATED_MUSCLE_CONTRACTION												REACTOME_TELOMERE_MAINTENANCE	ST_GA12_PATHWAY	REACTOME_DNA_STRAND_ELONGATION	ST_T_CELL_SIGNAL_TRANSDUCTION	Stromal_Up :: Median || Nat. Med. 2009 | PMID:19648928
BIOCARTA_EPONFKB_PATHWAY	Molecular Signature Database (MSigDB) - Canonical Pathways											REACTOME_PROCESSING_OF_CAPPED_INTRON_CONTAINING_PRE_MRNA	b-MYB Activation :: median || Oncogene 2009 | PMID:19043454	REACTOME_PYRUVATE_METABOLISM	REACTOME_TELOMERE_MAINTENANCE	BIOCARTA_ETC_PATHWAY	REACTOME_NUCLEOTIDE_EXCISION_REPAIR	REACTOME_NUCLEAR_IMPORT_OF_REV_PROTEIN		REACTOME_SIGNALLING_BY_NGF	BIOCARTA_SHH_PATHWAY	KEGG_ENDOCYTOSIS		Stromal_Up :: Median || Nat. Med. 2009 | PMID:19648928												REACTOME_TRANSPORT_OF_MATURE_MRNA_DERIVED_FROM_AN_INTRON_CONTAINING_TRANSCRIPT	Proliferation_Cluster :: median || BMC Med Genomics. 2011 | PMID:21214954	Proliferation_Cluster :: median || BMC Med Genomics. 2011 | PMID:21214954	TP53 Mutation :: median || BMC Cancer 2006 | PMCID: PMC1764759
BIOCARTA_ERK_PATHWAY	Molecular Signature Database (MSigDB) - Canonical Pathways											REACTOME_PURINE_METABOLISM	REACTOME_PREFOLDIN_MEDIATED_TRANSFER_OF_SUBSTRATE_TO_CCT_TRIC	REACTOME_DNA_REPAIR	REACTOME_TRANSPORT_OF_MATURE_MRNA_DERIVED_FROM_AN_INTRON_CONTAINING_TRANSCRIPT	REACTOME_DUAL_INCISION_REACTION_IN_TC_NER	REACTOME_RNA_POLYMERASE_III_TRANSCRIPTION_INITIATION	REACTOME_REPAIR_SYNTHESIS_OF_PATCH_27_30_BASES_LONG_BY_DNA_POLYMERASE		REACTOME_SYNTHESIS_OF_BILE_ACIDS_AND_BILE_SALTS	BIOCARTA_TGFB_PATHWAY	BIOCARTA_PS1_PATHWAY														REACTOME_TRANSPORT_OF_RIBONUCLEOPROTEINS_INTO_THE_HOST_NUCLEUS	REACTOME_EXTENSION_OF_TELOMERES	REACTOME_EXTENSION_OF_TELOMERES	Wirapati_Proliferation :: median || Breast Cancer Res. 2008 | PMID:18662380
BIOCARTA_ERK5_PATHWAY	Molecular Signature Database (MSigDB) - Canonical Pathways											REACTOME_PURINE_RIBONUCLEOSIDE_MONOPHOSPHATE_BIOSYNTHESIS	REACTOME_CDC6_ASSOCIATION_WITH_THE_ORC:ORIGIN_COMPLEX	REACTOME_TRANSPORT_OF_MATURE_MRNA_DERIVED_FROM_AN_INTRON_CONTAINING_TRANSCRIPT	REACTOME_TRANSPORT_OF_RIBONUCLEOPROTEINS_INTO_THE_HOST_NUCLEUS	REACTOME_RNA_POLYMERASE_I_CHAIN_ELONGATION	REACTOME_GLUCOSE_REGULATION_OF_INSULIN_SECRETION	RB_LOH :: median || Breast Cancer Res. 2008 | PMID:18782450		REACTOME_SYNTHESIS_OF_BILE_ACIDS_AND_BILE_SALTS_VIA_24_HYDROXYCHOLESTEROL	REACTOME_METABOLISM_OF_VITAMINS_AND_COFACTORS	KEGG_PHENYLALANINE_METABOLISM														REACTOME_TRANSPORT_OF_THE_SLBP_INDEPENDENT_MATURE_MRNA	SA_G2_AND_M_PHASES	SA_G2_AND_M_PHASES
BIOCARTA_ERYTH_PATHWAY	Molecular Signature Database (MSigDB) - Canonical Pathways											REACTOME_PYRIMIDINE_METABOLISM	REACTOME_PYRUVATE_METABOLISM	REACTOME_METABOLISM_OF_RNA	REACTOME_TRANSPORT_OF_THE_SLBP_INDEPENDENT_MATURE_MRNA	REACTOME_RNA_POLYMERASE_I_TRANSCRIPTION_TERMINATION	KEGG_RNA_POLYMERASE	REACTOME_NUCLEOTIDE_EXCISION_REPAIR		REACTOME_SYNTHESIS_OF_BILE_ACIDS_AND_BILE_SALTS_VIA_7ALPHA_HYDROXYCHOLESTEROL	REACTOME_ACETYLCHOLINE_NEUROTRANSMITTER_RELEASE_CYCLE	REACTOME_ACTIVATED_AMPK_STIMULATES_FATTY_ACID_OXIDATION_IN_MUSCLE														REACTOME_UNWINDING_OF_DNA	REACTOME_TRANSPORT_OF_RIBONUCLEOPROTEINS_INTO_THE_HOST_NUCLEUS	REACTOME_TRANSPORT_OF_RIBONUCLEOPROTEINS_INTO_THE_HOST_NUCLEUS
BIOCARTA_ETC_PATHWAY	Molecular Signature Database (MSigDB) - Canonical Pathways											REACTOME_PYRUVATE_METABOLISM	REACTOME_TRANSPORT_OF_MATURE_MRNA_DERIVED_FROM_AN_INTRON_CONTAINING_TRANSCRIPT	PIK3CA Hutti || Cancer Res 2012 :: median | PMID:22552288	REACTOME_UNWINDING_OF_DNA		KEGG_SPLICEOSOME	REACTOME_CYTOSOLIC_TRNA_AMINOACYLATION		REACTOME_SYNTHESIS_OF_GLYCOSYLPHOSPHATIDYLINOSITOL	REACTOME_PLC_GAMMA1_SIGNALLING	REACTOME_ENERGY_DEPENDENT_REGULATION_OF_MTOR_BY_LKB1_AMPK														REACTOME_VPR_MEDIATED_NUCLEAR_IMPORT_OF_PICS	MDACC_P53_ER.Pos :: Median || CCR. 2011 | PMID:21248301	MDACC_P53_ER.Pos :: Median || CCR. 2011 | PMID:21248301
BIOCARTA_ETS_PATHWAY	Molecular Signature Database (MSigDB) - Canonical Pathways											REACTOME_REGULATION_OF_GLUCOKINASE_BY_GLUCOKINASE_REGULATORY_PROTEIN	REACTOME_METABOLISM_OF_RNA	REACTOME_CYCLIN_A1_ASSOCIATED_EVENTS_DURING_G2_M_TRANSITION	REACTOME_VPR_MEDIATED_NUCLEAR_IMPORT_OF_PICS		REACTOME_RNA_POLYMERASE_I_TRANSCRIPTION_INITIATION	REACTOME_RNA_POLYMERASE_III_TRANSCRIPTION_INITIATION		REACTOME_SYNTHESIS_OF_GPI_ANCHORED_PROTEINS	Claudin_Low :: median || Genome Biol. 2007 | PMID:17493263	REACTOME_CLATHRIN_DERIVED_VESICLE_BUDDING														SA_REG_CASCADE_OF_CYCLIN_EXPR	REACTOME_S_PHASE	REACTOME_S_PHASE
BIOCARTA_EXTRINSIC_PATHWAY	Molecular Signature Database (MSigDB) - Canonical Pathways											REACTOME_REMOVAL_OF_THE_FLAP_INTERMEDIATE	PIK3CA Hutti || Cancer Res 2012 :: median | PMID:22552288	REACTOME_HIV_INFECTION	Wirapati_Proliferation :: median || Breast Cancer Res. 2008 | PMID:18662380		REACTOME_HOST_INTERACTIONS_OF_HIV_FACTORS	REACTOME_GLUCOSE_REGULATION_OF_INSULIN_SECRETION		REACTOME_TRKA_SIGNALLING_FROM_THE_PLASMA_MEMBRANE	KEGG_ETHER_LIPID_METABOLISM	REACTOME_SYNTHESIS_OF_BILE_ACIDS_AND_BILE_SALTS_VIA_24_HYDROXYCHOLESTEROL														ST_FAS_SIGNALING_PATHWAY	REACTOME_ACTIVATION_OF_THE_PRE_REPLICATIVE_COMPLEX	REACTOME_ACTIVATION_OF_THE_PRE_REPLICATIVE_COMPLEX
BIOCARTA_FAS_PATHWAY	Molecular Signature Database (MSigDB) - Canonical Pathways											REACTOME_REPAIR_SYNTHESIS_OF_PATCH_27_30_BASES_LONG_BY_DNA_POLYMERASE	REACTOME_CYCLIN_A1_ASSOCIATED_EVENTS_DURING_G2_M_TRANSITION	REACTOME_NEP_NS2_INTERACTS_WITH_THE_CELLULAR_EXPORT_MACHINERY			MITO1 :: median || BMC Med Genomics. 2011 | PMID:21214954	KEGG_RNA_POLYMERASE		Shipitsin_CD44_B :: Median || Cancer Cell 2007 | PMID:17349583	BIOCARTA_GPCR_PATHWAY	LUMINAL_Cluster :: median || BMC Med Genomics. 2011 | PMID:21214954														ST_T_CELL_SIGNAL_TRANSDUCTION	KEGG_CELL_CYCLE	KEGG_CELL_CYCLE
BIOCARTA_FCER1_PATHWAY	Molecular Signature Database (MSigDB) - Canonical Pathways											REACTOME_REV_MEDIATED_NUCLEAR_EXPORT_OF_HIV1_RNA	REACTOME_HIV_INFECTION	REACTOME_UNWINDING_OF_DNA			REACTOME_HOMOLOGOUS_RECOMBINATION_REPAIR	KEGG_SPLICEOSOME		SIG_IL4RECEPTOR_IN_B_LYPHOCYTES	KEGG_PEROXISOME	KEGG_ENDOMETRIAL_CANCER														TP53 Mutation :: median || BMC Cancer 2006 | PMCID: PMC1764759	REACTOME_HIV_LIFE_CYCLE	REACTOME_HIV_LIFE_CYCLE
BIOCARTA_FEEDER_PATHWAY	Molecular Signature Database (MSigDB) - Canonical Pathways											REACTOME_RNA_POLYMERASE_I_TRANSCRIPTION_INITIATION	REACTOME_NEP_NS2_INTERACTS_WITH_THE_CELLULAR_EXPORT_MACHINERY	REACTOME_G2_M_CHECKPOINTS			REACTOME_LATE_PHASE_OF_HIV_LIFE_CYCLE	REACTOME_RNA_POLYMERASE_I_TRANSCRIPTION_INITIATION		ST_ADRENERGIC	KEGG_PHOSPHATIDYLINOSITOL_SIGNALING_SYSTEM	REACTOME_GLUTAMATE_NEUROTRANSMITTER_RELEASE_CYCLE														Wirapati_Proliferation :: median || Breast Cancer Res. 2008 | PMID:18662380	BIOCARTA_ARENRF2_PATHWAY	REACTOME_APOPTOSIS_INDUCED_DNA_FRAGMENTATION
BIOCARTA_FIBRINOLYSIS_PATHWAY	Molecular Signature Database (MSigDB) - Canonical Pathways											REACTOME_RNA_POLYMERASE_II_TRANSCRIPTION	REACTOME_UNWINDING_OF_DNA	BIOCARTA_RANMS_PATHWAY			KEGG_OXIDATIVE_PHOSPHORYLATION	REACTOME_TRANSPORT_OF_THE_SLBP_INDEPENDENT_MATURE_MRNA		ST_DIFFERENTIATION_PATHWAY_IN_PC12_CELLS	BIOCARTA_MCALPAIN_PATHWAY	KEGG_PRIMARY_BILE_ACID_BIOSYNTHESIS															KEGG_PROGESTERONE_MEDIATED_OOCYTE_MATURATION	KEGG_PROGESTERONE_MEDIATED_OOCYTE_MATURATION
BIOCARTA_FMLP_PATHWAY	Molecular Signature Database (MSigDB) - Canonical Pathways											REACTOME_S_PHASE	REACTOME_G2_M_CHECKPOINTS	REACTOME_E2F_MEDIATED_REGULATION_OF_DNA_REPLICATION			REACTOME_INTEGRATION_OF_ENERGY_METABOLISM	REACTOME_HOST_INTERACTIONS_OF_HIV_FACTORS		ST_WNT_CA2_CYCLIC_GMP_PATHWAY	KEGG_RIBOFLAVIN_METABOLISM	REACTOME_REGULATION_OF_INSULIN_SECRETION_BY_ACETYLCHOLINE
BIOCARTA_FREE_PATHWAY	Molecular Signature Database (MSigDB) - Canonical Pathways											REACTOME_SNRNP_ASSEMBLY	BIOCARTA_RANMS_PATHWAY	KEGG_PENTOSE_PHOSPHATE_PATHWAY			REACTOME_HIV1_TRANSCRIPTION_INITIATION	MITO1 :: median || BMC Med Genomics. 2011 | PMID:21214954			REACTOME_PLC_BETA_MEDIATED_EVENTS	574-MCF7-E2-repressed-genes :: Median || JCO 2006 | PMID:16505416
BIOCARTA_G1_PATHWAY	Molecular Signature Database (MSigDB) - Canonical Pathways											REACTOME_SYNTHESIS_OF_DNA	REACTOME_E2F_MEDIATED_REGULATION_OF_DNA_REPLICATION	REACTOME_RNA_POLYMERASE_III_CHAIN_ELONGATION			REACTOME_METABOLISM_OF_MRNA	REACTOME_HOMOLOGOUS_RECOMBINATION_REPAIR			BIOCARTA_EDG1_PATHWAY	ST_DIFFERENTIATION_PATHWAY_IN_PC12_CELLS
BIOCARTA_G2_PATHWAY	Molecular Signature Database (MSigDB) - Canonical Pathways											REACTOME_TELOMERE_MAINTENANCE	KEGG_PENTOSE_PHOSPHATE_PATHWAY	REACTOME_PURINE_METABOLISM			BIOCARTA_EIF2_PATHWAY	REACTOME_LATE_PHASE_OF_HIV_LIFE_CYCLE			KEGG_OTHER_GLYCAN_DEGRADATION	SIG_IL4RECEPTOR_IN_B_LYPHOCYTES
BIOCARTA_GABA_PATHWAY	Molecular Signature Database (MSigDB) - Canonical Pathways											REACTOME_TRANSCRIPTION	REACTOME_PURINE_METABOLISM	MDACC_P53_ER.Pos :: Median || CCR. 2011 | PMID:21248301			BIOCARTA_PTC1_PATHWAY	KEGG_OXIDATIVE_PHOSPHORYLATION			REACTOME_JNK_PHOSPHORYLATION_AND_ACTIVATION_MEDIATED_BY_ACTIVATED_HUMAN_TAK1	BIOCARTA_PDGF_PATHWAY
BIOCARTA_GATA3_PATHWAY	Molecular Signature Database (MSigDB) - Canonical Pathways											REACTOME_TRANSCRIPTION_OF_THE_HIV_GENOME	MDACC_P53_ER.Pos :: Median || CCR. 2011 | PMID:21248301	REACTOME_S_PHASE			REACTOME_REGULATION_OF_INSULIN_SECRETION	REACTOME_INTEGRATION_OF_ENERGY_METABOLISM			KEGG_LIMONENE_AND_PINENE_DEGRADATION	KEGG_ALDOSTERONE_REGULATED_SODIUM_REABSORPTION
BIOCARTA_GCR_PATHWAY	Molecular Signature Database (MSigDB) - Canonical Pathways											REACTOME_TRANSPORT_OF_MATURE_MRNA_DERIVED_FROM_AN_INTRON_CONTAINING_TRANSCRIPT	Core Myc :: median || PLoS One 2009 | PMCID: PMC2723908	KEGG_CELL_CYCLE			REACTOME_BASE_EXCISION_REPAIR	REACTOME_HIV1_TRANSCRIPTION_INITIATION			REACTOME_REGULATION_OF_INSULIN_SECRETION_BY_FREE_FATTY_ACIDS	BIOCARTA_EGF_PATHWAY
BIOCARTA_GH_PATHWAY	Molecular Signature Database (MSigDB) - Canonical Pathways											REACTOME_TRANSPORT_OF_RIBONUCLEOPROTEINS_INTO_THE_HOST_NUCLEUS	REACTOME_S_PHASE	REACTOME_HIV_LIFE_CYCLE			REACTOME_REMOVAL_OF_THE_FLAP_INTERMEDIATE	REACTOME_METABOLISM_OF_MRNA			REACTOME_GOLGI_ASSOCIATED_VESICLE_BIOGENESIS	MProtocadherin :: median || BMC Med Genomics. 2011 | PMID:21214954
BIOCARTA_GLEEVEC_PATHWAY	Molecular Signature Database (MSigDB) - Canonical Pathways											REACTOME_TRANSPORT_OF_THE_SLBP_INDEPENDENT_MATURE_MRNA	KEGG_CELL_CYCLE	BIOCARTA_SARS_PATHWAY			KEGG_BASE_EXCISION_REPAIR	BIOCARTA_EIF2_PATHWAY			BIOCARTA_VDR_PATHWAY	BIOCARTA_TPO_PATHWAY
BIOCARTA_GLYCOLYSIS_PATHWAY	Molecular Signature Database (MSigDB) - Canonical Pathways											REACTOME_TRNA_AMINOACYLATION	REACTOME_HIV_LIFE_CYCLE				KEGG_ALZHEIMERS_DISEASE	BIOCARTA_PTC1_PATHWAY			MNB1 :: median || BMC Med Genomics. 2011 | PMID:21214954	Excellent_Pathologic_Response_ER-_55 :: median || JAMA. 2011 | PMID:21558518
BIOCARTA_GPCR_PATHWAY	Molecular Signature Database (MSigDB) - Canonical Pathways											REACTOME_UNWINDING_OF_DNA	BIOCARTA_SARS_PATHWAY				REACTOME_GLUCONEOGENESIS	REACTOME_REGULATION_OF_INSULIN_SECRETION			REACTOME_REGULATION_OF_LIPID_METABOLISM_BY_PEROXISOME_PROLIFERATOR_ACTIVATED_RECEPTOR_ALPHA	REACTOME_PI3K_AKT_SIGNALLING
BIOCARTA_GRANULOCYTES_PATHWAY	Molecular Signature Database (MSigDB) - Canonical Pathways											REACTOME_VPR_MEDIATED_NUCLEAR_IMPORT_OF_PICS					Wirapati_Proliferation :: median || Breast Cancer Res. 2008 | PMID:18662380	REACTOME_BASE_EXCISION_REPAIR			REACTOME_NOREPINEPHRINE_NEUROTRANSMITTER_RELEASE_CYCLE	REACTOME_SYNTHESIS_OF_BILE_ACIDS_AND_BILE_SALTS_VIA_7ALPHA_HYDROXYCHOLESTEROL
BIOCARTA_GSK3_PATHWAY	Molecular Signature Database (MSigDB) - Canonical Pathways											Wirapati_Proliferation :: median || Breast Cancer Res. 2008 | PMID:18662380					REACTOME_TRANSCRIPTION_OF_THE_HIV_GENOME	REACTOME_REMOVAL_OF_THE_FLAP_INTERMEDIATE			KEGG_LONG_TERM_DEPRESSION	REACTOME_SIGNALLING_BY_NGF
BIOCARTA_HCMV_PATHWAY	Molecular Signature Database (MSigDB) - Canonical Pathways																REACTOME_ABORTIVE_ELONGATION_OF_HIV1_TRANSCRIPT_IN_THE_ABSENCE_OF_TAT	REACTOME_ASSOCIATION_OF_LICENSING_FACTORS_WITH_THE_PREREPLICATIVE_COMPLEX			BIOCARTA_PAR1_PATHWAY	KEGG_GLYCEROPHOSPHOLIPID_METABOLISM
BIOCARTA_HDAC_PATHWAY	Molecular Signature Database (MSigDB) - Canonical Pathways																REACTOME_RNA_POLYMERASE_I_III_AND_MITOCHONDRIAL_TRANSCRIPTION	KEGG_BASE_EXCISION_REPAIR			BIOCARTA_HDAC_PATHWAY	BIOCARTA_LONGEVITY_PATHWAY
BIOCARTA_HER2_PATHWAY	Molecular Signature Database (MSigDB) - Canonical Pathways																KEGG_PURINE_METABOLISM	KEGG_ALZHEIMERS_DISEASE			REACTOME_BOTULINUM_NEUROTOXICITY	BIOCARTA_CFTR_PATHWAY
BIOCARTA_HIF_PATHWAY	Molecular Signature Database (MSigDB) - Canonical Pathways																REACTOME_EARLY_PHASE_OF_HIV_LIFE_CYCLE	REACTOME_GLUCONEOGENESIS			BIOCARTA_AGR_PATHWAY	BIOCARTA_P35ALZHEIMERS_PATHWAY
BIOCARTA_HIVNEF_PATHWAY	Molecular Signature Database (MSigDB) - Canonical Pathways																b-MYB Activation :: median || Oncogene 2009 | PMID:19043454	Wirapati_Proliferation :: median || Breast Cancer Res. 2008 | PMID:18662380			REACTOME_SIGNALING_BY_NOTCH	BIOCARTA_CK1_PATHWAY
BIOCARTA_HSP27_PATHWAY	Molecular Signature Database (MSigDB) - Canonical Pathways																REACTOME_DOUBLE_STRAND_BREAK_REPAIR	REACTOME_PURINE_RIBONUCLEOSIDE_MONOPHOSPHATE_BIOSYNTHESIS			REACTOME_REGULATION_OF_RHEB_GTPASE_ACTIVITY_BY_AMPK	KEGG_VALINE_LEUCINE_AND_ISOLEUCINE_DEGRADATION
BIOCARTA_IGF1_PATHWAY	Molecular Signature Database (MSigDB) - Canonical Pathways																REACTOME_TRANSCRIPTION_COUPLED_NER	REACTOME_TRANSCRIPTION_OF_THE_HIV_GENOME			KEGG_ABC_TRANSPORTERS	BIOCARTA_AT1R_PATHWAY
BIOCARTA_IGF1MTOR_PATHWAY	Molecular Signature Database (MSigDB) - Canonical Pathways																REACTOME_VIRAL_MESSENGER_RNA_SYNTHESIS	REACTOME_ABORTIVE_ELONGATION_OF_HIV1_TRANSCRIPT_IN_THE_ABSENCE_OF_TAT			KEGG_PANTOTHENATE_AND_COA_BIOSYNTHESIS	REACTOME_EFFECTS_OF_PIP2_HYDROLYSIS
BIOCARTA_IGF1R_PATHWAY	Molecular Signature Database (MSigDB) - Canonical Pathways																REACTOME_DNA_REPAIR	REACTOME_RNA_POLYMERASE_I_III_AND_MITOCHONDRIAL_TRANSCRIPTION			BIOCARTA_MTOR_PATHWAY	BIOCARTA_BAD_PATHWAY
BIOCARTA_IL10_PATHWAY	Molecular Signature Database (MSigDB) - Canonical Pathways																REACTOME_TRANSPORT_OF_MATURE_MRNA_DERIVED_FROM_AN_INTRON_CONTAINING_TRANSCRIPT	KEGG_PURINE_METABOLISM			BIOCARTA_CERAMIDE_PATHWAY	407-GATA3-induced-genes :: Median || JCO 2006 | PMID:16505416
BIOCARTA_IL12_PATHWAY	Molecular Signature Database (MSigDB) - Canonical Pathways																REACTOME_METABOLISM_OF_RNA	REACTOME_EARLY_PHASE_OF_HIV_LIFE_CYCLE			KEGG_FATTY_ACID_METABOLISM	KEGG_PORPHYRIN_AND_CHLOROPHYLL_METABOLISM
BIOCARTA_IL17_PATHWAY	Molecular Signature Database (MSigDB) - Canonical Pathways																KEGG_DRUG_METABOLISM_OTHER_ENZYMES	b-MYB Activation :: median || Oncogene 2009 | PMID:19043454			KEGG_REGULATION_OF_AUTOPHAGY	KEGG_AMYOTROPHIC_LATERAL_SCLEROSIS_ALS
BIOCARTA_IL1R_PATHWAY	Molecular Signature Database (MSigDB) - Canonical Pathways																REACTOME_CYCLIN_A1_ASSOCIATED_EVENTS_DURING_G2_M_TRANSITION	REACTOME_PREFOLDIN_MEDIATED_TRANSFER_OF_SUBSTRATE_TO_CCT_TRIC			REACTOME_DOPAMINE_NEUROTRANSMITTER_RELEASE_CYCLE	REACTOME_ACTIVATED_TAK1_MEDIATES_P38_MAPK_ACTIVATION
BIOCARTA_IL2_PATHWAY	Molecular Signature Database (MSigDB) - Canonical Pathways																REACTOME_HIV_INFECTION	REACTOME_DOUBLE_STRAND_BREAK_REPAIR			REACTOME_P75_NTR_RECEPTOR_MEDIATED_SIGNALLING	BIOCARTA_GSK3_PATHWAY
BIOCARTA_IL22BP_PATHWAY	Molecular Signature Database (MSigDB) - Canonical Pathways																REACTOME_UNWINDING_OF_DNA	REACTOME_TRANSCRIPTION_COUPLED_NER			REACTOME_PEROXISOMAL_LIPID_METABOLISM	REACTOME_NF_KB_IS_ACTIVATED_AND_SIGNALS_SURVIVAL
BIOCARTA_IL2RB_PATHWAY	Molecular Signature Database (MSigDB) - Canonical Pathways																REACTOME_RNA_POLYMERASE_III_TRANSCRIPTION_INITIATION_FROM_TYPE_2_PROMOTER	KEGG_VALINE_LEUCINE_AND_ISOLEUCINE_BIOSYNTHESIS			KEGG_GLYCOSAMINOGLYCAN_DEGRADATION	REACTOME_MITOCHONDRIAL_FATTY_ACID_BETA_OXIDATION
BIOCARTA_IL3_PATHWAY	Molecular Signature Database (MSigDB) - Canonical Pathways																REACTOME_G2_M_CHECKPOINTS	REACTOME_CDC6_ASSOCIATION_WITH_THE_ORC:ORIGIN_COMPLEX			KEGG_ENDOCYTOSIS	REACTOME_METABOLISM_OF_BILE_ACIDS_AND_BILE_SALTS
BIOCARTA_IL4_PATHWAY	Molecular Signature Database (MSigDB) - Canonical Pathways																BIOCARTA_IGF1MTOR_PATHWAY	REACTOME_VIRAL_MESSENGER_RNA_SYNTHESIS			KEGG_PHENYLALANINE_METABOLISM	C_MYB_Signature :: median || PLoS One. 2010 | PMID:20949095
BIOCARTA_IL5_PATHWAY	Molecular Signature Database (MSigDB) - Canonical Pathways																BIOCARTA_RANMS_PATHWAY	REACTOME_DNA_REPAIR			ST_TYPE_I_INTERFERON_PATHWAY	REACTOME_REGULATION_OF_INSULIN_SECRETION_BY_GLUCAGON_LIKE_PEPTIDE_1
BIOCARTA_IL6_PATHWAY	Molecular Signature Database (MSigDB) - Canonical Pathways																REACTOME_E2F_MEDIATED_REGULATION_OF_DNA_REPLICATION	REACTOME_TRANSPORT_OF_MATURE_MRNA_DERIVED_FROM_AN_INTRON_CONTAINING_TRANSCRIPT			LUMINAL_Cluster :: median || BMC Med Genomics. 2011 | PMID:21214954	KEGG_LONG_TERM_POTENTIATION
BIOCARTA_IL7_PATHWAY	Molecular Signature Database (MSigDB) - Canonical Pathways																REACTOME_RESOLUTION_OF_AP_SITES_VIA_THE_SINGLE_NUCLEOTIDE_REPLACEMENT_PATHWAY	REACTOME_METABOLISM_OF_RNA			KEGG_ENDOMETRIAL_CANCER	Murat_G18 :: median || J Clin Oncol. 2008 | PMID:18565887
BIOCARTA_INFLAM_PATHWAY	Molecular Signature Database (MSigDB) - Canonical Pathways																KEGG_HUNTINGTONS_DISEASE	REACTOME_CYCLIN_A1_ASSOCIATED_EVENTS_DURING_G2_M_TRANSITION			REACTOME_REGULATION_OF_INSULIN_SECRETION_BY_ACETYLCHOLINE	ST_MYOCYTE_AD_PATHWAY
BIOCARTA_INSULIN_PATHWAY	Molecular Signature Database (MSigDB) - Canonical Pathways																REACTOME_RNA_POLYMERASE_III_CHAIN_ELONGATION	REACTOME_HIV_INFECTION			ST_DIFFERENTIATION_PATHWAY_IN_PC12_CELLS	KEGG_STARCH_AND_SUCROSE_METABOLISM
BIOCARTA_INTEGRIN_PATHWAY	Molecular Signature Database (MSigDB) - Canonical Pathways																MDACC_P53_ER.Pos :: Median || CCR. 2011 | PMID:21248301	REACTOME_NEP_NS2_INTERACTS_WITH_THE_CELLULAR_EXPORT_MACHINERY			MClaudin_Cluster :: median || BMC Med Genomics. 2011 | PMID:21214954	REACTOME_METABOLISM_OF_LIPIDS_AND_LIPOPROTEINS
BIOCARTA_INTRINSIC_PATHWAY	Molecular Signature Database (MSigDB) - Canonical Pathways																REACTOME_S_PHASE	REACTOME_UNWINDING_OF_DNA			BIOCARTA_PDGF_PATHWAY	KEGG_GLYCOSAMINOGLYCAN_BIOSYNTHESIS_HEPARAN_SULFATE
BIOCARTA_KERATINOCYTE_PATHWAY	Molecular Signature Database (MSigDB) - Canonical Pathways																KEGG_CELL_CYCLE	REACTOME_G2_M_CHECKPOINTS			REACTOME_PI3K_AKT_SIGNALLING	BIOCARTA_VIP_PATHWAY
BIOCARTA_KREB_PATHWAY	Molecular Signature Database (MSigDB) - Canonical Pathways																BIOCARTA_ETC_PATHWAY	BIOCARTA_RANMS_PATHWAY			REACTOME_SYNTHESIS_OF_BILE_ACIDS_AND_BILE_SALTS_VIA_7ALPHA_HYDROXYCHOLESTEROL	REACTOME_NRIF_SIGNALS_CELL_DEATH_FROM_THE_NUCLEUS
BIOCARTA_LAIR_PATHWAY	Molecular Signature Database (MSigDB) - Canonical Pathways																REACTOME_DUAL_INCISION_REACTION_IN_TC_NER	REACTOME_E2F_MEDIATED_REGULATION_OF_DNA_REPLICATION			KEGG_ERBB_SIGNALING_PATHWAY	REACTOME_OPIOID_SIGNALLING
BIOCARTA_LECTIN_PATHWAY	Molecular Signature Database (MSigDB) - Canonical Pathways																REACTOME_HIV_LIFE_CYCLE	REACTOME_RESOLUTION_OF_AP_SITES_VIA_THE_SINGLE_NUCLEOTIDE_REPLACEMENT_PATHWAY			REACTOME_SIGNALLING_BY_NGF
BIOCARTA_LEPTIN_PATHWAY	Molecular Signature Database (MSigDB) - Canonical Pathways																REACTOME_RNA_POLYMERASE_I_CHAIN_ELONGATION	KEGG_HUNTINGTONS_DISEASE			KEGG_GLYCEROPHOSPHOLIPID_METABOLISM
BIOCARTA_LONGEVITY_PATHWAY	Molecular Signature Database (MSigDB) - Canonical Pathways																REACTOME_DUAL_INCISION_REACTION_IN_GG_NER	REACTOME_PURINE_METABOLISM			KEGG_BUTANOATE_METABOLISM
BIOCARTA_LYM_PATHWAY	Molecular Signature Database (MSigDB) - Canonical Pathways																	MDACC_P53_ER.Pos :: Median || CCR. 2011 | PMID:21248301			KEGG_VALINE_LEUCINE_AND_ISOLEUCINE_DEGRADATION
BIOCARTA_MAL_PATHWAY	Molecular Signature Database (MSigDB) - Canonical Pathways																	REACTOME_S_PHASE			BIOCARTA_CK1_PATHWAY
BIOCARTA_MAPK_PATHWAY	Molecular Signature Database (MSigDB) - Canonical Pathways																	KEGG_CELL_CYCLE			BIOCARTA_AT1R_PATHWAY
BIOCARTA_MCALPAIN_PATHWAY	Molecular Signature Database (MSigDB) - Canonical Pathways																	BIOCARTA_ETC_PATHWAY			407-GATA3-induced-genes :: Median || JCO 2006 | PMID:16505416
BIOCARTA_MCM_PATHWAY	Molecular Signature Database (MSigDB) - Canonical Pathways																	REACTOME_DUAL_INCISION_REACTION_IN_TC_NER			REACTOME_COPI_MEDIATED_TRANSPORT
BIOCARTA_MEF2D_PATHWAY	Molecular Signature Database (MSigDB) - Canonical Pathways																	REACTOME_HIV_LIFE_CYCLE			KEGG_AMYOTROPHIC_LATERAL_SCLEROSIS_ALS
BIOCARTA_MET_PATHWAY	Molecular Signature Database (MSigDB) - Canonical Pathways																	REACTOME_RNA_POLYMERASE_I_CHAIN_ELONGATION			REACTOME_ACTIVATION_OF_KAINATE_RECEPTORS_UPON_GLUTAMATE_BINDING
BIOCARTA_MITOCHONDRIA_PATHWAY	Molecular Signature Database (MSigDB) - Canonical Pathways																	REACTOME_DUAL_INCISION_REACTION_IN_GG_NER			BIOCARTA_ERK5_PATHWAY
BIOCARTA_MONOCYTE_PATHWAY	Molecular Signature Database (MSigDB) - Canonical Pathways																				REACTOME_MITOCHONDRIAL_FATTY_ACID_BETA_OXIDATION
BIOCARTA_MPR_PATHWAY	Molecular Signature Database (MSigDB) - Canonical Pathways																				C_MYB_Signature :: median || PLoS One. 2010 | PMID:20949095
BIOCARTA_MTA3_PATHWAY	Molecular Signature Database (MSigDB) - Canonical Pathways																				REACTOME_REGULATION_OF_INSULIN_SECRETION_BY_GLUCAGON_LIKE_PEPTIDE_1
BIOCARTA_MTOR_PATHWAY	Molecular Signature Database (MSigDB) - Canonical Pathways																				BIOCARTA_CALCINEURIN_PATHWAY
BIOCARTA_MYOSIN_PATHWAY	Molecular Signature Database (MSigDB) - Canonical Pathways																				KEGG_LONG_TERM_POTENTIATION
BIOCARTA_NDKDYNAMIN_PATHWAY	Molecular Signature Database (MSigDB) - Canonical Pathways																				REACTOME_METABOLISM_OF_LIPIDS_AND_LIPOPROTEINS
BIOCARTA_NEUROTRANSMITTERS_PATHWAY	Molecular Signature Database (MSigDB) - Canonical Pathways																				REACTOME_NRIF_SIGNALS_CELL_DEATH_FROM_THE_NUCLEUS
BIOCARTA_NFAT_PATHWAY	Molecular Signature Database (MSigDB) - Canonical Pathways																				REACTOME_OPIOID_SIGNALLING
BIOCARTA_NFKB_PATHWAY	Molecular Signature Database (MSigDB) - Canonical Pathways
BIOCARTA_NGF_PATHWAY	Molecular Signature Database (MSigDB) - Canonical Pathways
BIOCARTA_NKCELLS_PATHWAY	Molecular Signature Database (MSigDB) - Canonical Pathways
BIOCARTA_NKT_PATHWAY	Molecular Signature Database (MSigDB) - Canonical Pathways
BIOCARTA_NO1_PATHWAY	Molecular Signature Database (MSigDB) - Canonical Pathways
BIOCARTA_NO2IL12_PATHWAY	Molecular Signature Database (MSigDB) - Canonical Pathways
BIOCARTA_NOS1_PATHWAY	Molecular Signature Database (MSigDB) - Canonical Pathways
BIOCARTA_NTHI_PATHWAY	Molecular Signature Database (MSigDB) - Canonical Pathways
BIOCARTA_NUCLEARRS_PATHWAY	Molecular Signature Database (MSigDB) - Canonical Pathways
BIOCARTA_P27_PATHWAY	Molecular Signature Database (MSigDB) - Canonical Pathways
BIOCARTA_P35ALZHEIMERS_PATHWAY	Molecular Signature Database (MSigDB) - Canonical Pathways
BIOCARTA_P38MAPK_PATHWAY	Molecular Signature Database (MSigDB) - Canonical Pathways
BIOCARTA_P53_PATHWAY	Molecular Signature Database (MSigDB) - Canonical Pathways
BIOCARTA_P53HYPOXIA_PATHWAY	Molecular Signature Database (MSigDB) - Canonical Pathways
BIOCARTA_PAR1_PATHWAY	Molecular Signature Database (MSigDB) - Canonical Pathways
BIOCARTA_PARKIN_PATHWAY	Molecular Signature Database (MSigDB) - Canonical Pathways
BIOCARTA_PDGF_PATHWAY	Molecular Signature Database (MSigDB) - Canonical Pathways
BIOCARTA_PGC1A_PATHWAY	Molecular Signature Database (MSigDB) - Canonical Pathways
BIOCARTA_PITX2_PATHWAY	Molecular Signature Database (MSigDB) - Canonical Pathways
BIOCARTA_PLATELETAPP_PATHWAY	Molecular Signature Database (MSigDB) - Canonical Pathways
BIOCARTA_PLCE_PATHWAY	Molecular Signature Database (MSigDB) - Canonical Pathways
BIOCARTA_PML_PATHWAY	Molecular Signature Database (MSigDB) - Canonical Pathways
BIOCARTA_PPARA_PATHWAY	Molecular Signature Database (MSigDB) - Canonical Pathways
BIOCARTA_PROTEASOME_PATHWAY	Molecular Signature Database (MSigDB) - Canonical Pathways
BIOCARTA_PS1_PATHWAY	Molecular Signature Database (MSigDB) - Canonical Pathways
BIOCARTA_PTC1_PATHWAY	Molecular Signature Database (MSigDB) - Canonical Pathways
BIOCARTA_PTDINS_PATHWAY	Molecular Signature Database (MSigDB) - Canonical Pathways
BIOCARTA_PTEN_PATHWAY	Molecular Signature Database (MSigDB) - Canonical Pathways
BIOCARTA_PYK2_PATHWAY	Molecular Signature Database (MSigDB) - Canonical Pathways
BIOCARTA_RAB_PATHWAY	Molecular Signature Database (MSigDB) - Canonical Pathways
BIOCARTA_RAC1_PATHWAY	Molecular Signature Database (MSigDB) - Canonical Pathways
BIOCARTA_RACCYCD_PATHWAY	Molecular Signature Database (MSigDB) - Canonical Pathways
BIOCARTA_RANKL_PATHWAY	Molecular Signature Database (MSigDB) - Canonical Pathways
BIOCARTA_RANMS_PATHWAY	Molecular Signature Database (MSigDB) - Canonical Pathways
BIOCARTA_RARRXR_PATHWAY	Molecular Signature Database (MSigDB) - Canonical Pathways
BIOCARTA_RAS_PATHWAY	Molecular Signature Database (MSigDB) - Canonical Pathways
BIOCARTA_RB_PATHWAY	Molecular Signature Database (MSigDB) - Canonical Pathways
BIOCARTA_RELA_PATHWAY	Molecular Signature Database (MSigDB) - Canonical Pathways
BIOCARTA_RHO_PATHWAY	Molecular Signature Database (MSigDB) - Canonical Pathways
BIOCARTA_RNA_PATHWAY	Molecular Signature Database (MSigDB) - Canonical Pathways
BIOCARTA_SALMONELLA_PATHWAY	Molecular Signature Database (MSigDB) - Canonical Pathways
BIOCARTA_SARS_PATHWAY	Molecular Signature Database (MSigDB) - Canonical Pathways
BIOCARTA_SET_PATHWAY	Molecular Signature Database (MSigDB) - Canonical Pathways
BIOCARTA_SHH_PATHWAY	Molecular Signature Database (MSigDB) - Canonical Pathways
BIOCARTA_SKP2E2F_PATHWAY	Molecular Signature Database (MSigDB) - Canonical Pathways
BIOCARTA_SODD_PATHWAY	Molecular Signature Database (MSigDB) - Canonical Pathways
BIOCARTA_SPPA_PATHWAY	Molecular Signature Database (MSigDB) - Canonical Pathways
BIOCARTA_SPRY_PATHWAY	Molecular Signature Database (MSigDB) - Canonical Pathways
BIOCARTA_SRCRPTP_PATHWAY	Molecular Signature Database (MSigDB) - Canonical Pathways
BIOCARTA_STATHMIN_PATHWAY	Molecular Signature Database (MSigDB) - Canonical Pathways
BIOCARTA_STEM_PATHWAY	Molecular Signature Database (MSigDB) - Canonical Pathways
BIOCARTA_STRESS_PATHWAY	Molecular Signature Database (MSigDB) - Canonical Pathways
BIOCARTA_TALL1_PATHWAY	Molecular Signature Database (MSigDB) - Canonical Pathways
BIOCARTA_TCAPOPTOSIS_PATHWAY	Molecular Signature Database (MSigDB) - Canonical Pathways
BIOCARTA_TCR_PATHWAY	Molecular Signature Database (MSigDB) - Canonical Pathways
BIOCARTA_TCRA_PATHWAY	Molecular Signature Database (MSigDB) - Canonical Pathways
BIOCARTA_TCYTOTOXIC_PATHWAY	Molecular Signature Database (MSigDB) - Canonical Pathways
BIOCARTA_TEL_PATHWAY	Molecular Signature Database (MSigDB) - Canonical Pathways
BIOCARTA_TFF_PATHWAY	Molecular Signature Database (MSigDB) - Canonical Pathways
BIOCARTA_TGFB_PATHWAY	Molecular Signature Database (MSigDB) - Canonical Pathways
BIOCARTA_TH1TH2_PATHWAY	Molecular Signature Database (MSigDB) - Canonical Pathways
BIOCARTA_THELPER_PATHWAY	Molecular Signature Database (MSigDB) - Canonical Pathways
BIOCARTA_TID_PATHWAY	Molecular Signature Database (MSigDB) - Canonical Pathways
BIOCARTA_TNFR1_PATHWAY	Molecular Signature Database (MSigDB) - Canonical Pathways
BIOCARTA_TNFR2_PATHWAY	Molecular Signature Database (MSigDB) - Canonical Pathways
BIOCARTA_TOB1_PATHWAY	Molecular Signature Database (MSigDB) - Canonical Pathways
BIOCARTA_TOLL_PATHWAY	Molecular Signature Database (MSigDB) - Canonical Pathways
BIOCARTA_TPO_PATHWAY	Molecular Signature Database (MSigDB) - Canonical Pathways
BIOCARTA_TRKA_PATHWAY	Molecular Signature Database (MSigDB) - Canonical Pathways
BIOCARTA_UCALPAIN_PATHWAY	Molecular Signature Database (MSigDB) - Canonical Pathways
BIOCARTA_VDR_PATHWAY	Molecular Signature Database (MSigDB) - Canonical Pathways
BIOCARTA_VEGF_PATHWAY	Molecular Signature Database (MSigDB) - Canonical Pathways
BIOCARTA_VIP_PATHWAY	Molecular Signature Database (MSigDB) - Canonical Pathways
BIOCARTA_VITCB_PATHWAY	Molecular Signature Database (MSigDB) - Canonical Pathways
BIOCARTA_WNT_PATHWAY	Molecular Signature Database (MSigDB) - Canonical Pathways
b-MYB Activation :: median || Oncogene 2009 | PMID:19043454	PMID:1943454
C_MYB_Signature :: median || PLoS One. 2010 | PMID:20949095	PMID:294995
CD34_CD36_Cluster :: median || BMC Med Genomics. 2011 | PMID:21214954	PMID:21214954
Chromogramin :: median || BMC Med Genomics. 2011 | PMID:21214954	PMID:21214954
CIN70 :: median || Nat. Genet. 2006 | PMID:16921376	PMID:16921376
Claudin_High :: median || Genome Biol. 2007 | PMID:17493263	PMID:17493263
Claudin_Low :: median || Genome Biol. 2007 | PMID:17493263	PMID:17493263
Claudin_Low_29 :: median || Cancer Res. 2009 | PMID:19435916	PMID:19435916
Core Myc :: median || PLoS One 2009 | PMCID: PMC2723908	PMCID: PMC272398
Early_Relapse_ER+_33 :: median || JAMA. 2011 | PMID:21558518	PMID:21558518
Early_Response_ER-_27 :: median || JAMA. 2011 | PMID:21558518	PMID:21558518
Excellent_Pathologic_Response_ER-_55 :: median || JAMA. 2011 | PMID:21558518	PMID:21558518
Excellent_Pathologic_Response_ER+_39 :: median || JAMA. 2011 | PMID:21558518	PMID:21558518
Extensive_Residual_Diesase_ER-_54 :: median || JAMA. 2011 | PMID:21558518	PMID:21558518
Extensive_Residual_Diesase_ER+_73 :: median || JAMA. 2011 | PMID:21558518	PMID:21558518
Fibrinogen_Cluster :: median || BMC Med Genomics. 2011 | PMID:21214954	PMID:21214954
Fibroblast_Cluster :: median || BMC Med Genomics. 2011 | PMID:21214954	PMID:21214954
Fibromatosis :: median || Lab Invest. 2008 | PMID:18414401	PMID:1841441
FOS_JUN_Cluster :: median || BMC Med Genomics. 2011 | PMID:21214954	PMID:21214954
HCK :: Median || Breast Cancer Research 2008 | PMID:19272155	PMID:19272155
HER1_Cluster1 :: median || BMC Genomics. 2007 | PMID:17663798	PMID:17663798
HER1_Cluster2 :: median || BMC Genomics. 2007 | PMID:17663798	PMID:17663798
HER1_Cluster3 :: median || BMC Genomics. 2007 | PMID:17663798	PMID:17663798
HER2_Amplicon :: median || BMC Med Genomics. 2011 | PMID:21214954	PMID:21214954
HISTONE :: median || BMC Med Genomics. 2011 | PMID:21214954	PMID:21214954
IGG_Cluster :: median || BMC Med Genomics. 2011 | PMID:21214954	PMID:21214954
Immune_cell_Cluster :: median || BMC Med Genomics. 2011 | PMID:21214954	PMID:21214954
Interferon :: Median || Breast Cancer Research 2008 | PMID:19272155	PMID:19272155
Interferon_Cluster :: median || BMC Med Genomics. 2011 | PMID:21214954	PMID:21214954
KEGG_ABC_TRANSPORTERS	Molecular Signature Database (MSigDB) - Canonical Pathways
KEGG_ACUTE_MYELOID_LEUKEMIA	Molecular Signature Database (MSigDB) - Canonical Pathways
KEGG_ADHERENS_JUNCTION	Molecular Signature Database (MSigDB) - Canonical Pathways
KEGG_ADIPOCYTOKINE_SIGNALING_PATHWAY	Molecular Signature Database (MSigDB) - Canonical Pathways
KEGG_ALANINE_ASPARTATE_AND_GLUTAMATE_METABOLISM	Molecular Signature Database (MSigDB) - Canonical Pathways
KEGG_ALDOSTERONE_REGULATED_SODIUM_REABSORPTION	Molecular Signature Database (MSigDB) - Canonical Pathways
KEGG_ALLOGRAFT_REJECTION	Molecular Signature Database (MSigDB) - Canonical Pathways
KEGG_ALPHA_LINOLENIC_ACID_METABOLISM	Molecular Signature Database (MSigDB) - Canonical Pathways
KEGG_ALZHEIMERS_DISEASE	Molecular Signature Database (MSigDB) - Canonical Pathways
KEGG_AMINO_SUGAR_AND_NUCLEOTIDE_SUGAR_METABOLISM	Molecular Signature Database (MSigDB) - Canonical Pathways
KEGG_AMINOACYL_TRNA_BIOSYNTHESIS	Molecular Signature Database (MSigDB) - Canonical Pathways
KEGG_AMYOTROPHIC_LATERAL_SCLEROSIS_ALS	Molecular Signature Database (MSigDB) - Canonical Pathways
KEGG_ANTIGEN_PROCESSING_AND_PRESENTATION	Molecular Signature Database (MSigDB) - Canonical Pathways
KEGG_APOPTOSIS	Molecular Signature Database (MSigDB) - Canonical Pathways
KEGG_ARACHIDONIC_ACID_METABOLISM	Molecular Signature Database (MSigDB) - Canonical Pathways
KEGG_ARGININE_AND_PROLINE_METABOLISM	Molecular Signature Database (MSigDB) - Canonical Pathways
KEGG_ARRHYTHMOGENIC_RIGHT_VENTRICULAR_CARDIOMYOPATHY_ARVC	Molecular Signature Database (MSigDB) - Canonical Pathways
KEGG_ASCORBATE_AND_ALDARATE_METABOLISM	Molecular Signature Database (MSigDB) - Canonical Pathways
KEGG_ASTHMA	Molecular Signature Database (MSigDB) - Canonical Pathways
KEGG_AUTOIMMUNE_THYROID_DISEASE	Molecular Signature Database (MSigDB) - Canonical Pathways
KEGG_AXON_GUIDANCE	Molecular Signature Database (MSigDB) - Canonical Pathways
KEGG_B_CELL_RECEPTOR_SIGNALING_PATHWAY	Molecular Signature Database (MSigDB) - Canonical Pathways
KEGG_BASAL_CELL_CARCINOMA	Molecular Signature Database (MSigDB) - Canonical Pathways
KEGG_BASAL_TRANSCRIPTION_FACTORS	Molecular Signature Database (MSigDB) - Canonical Pathways
KEGG_BASE_EXCISION_REPAIR	Molecular Signature Database (MSigDB) - Canonical Pathways
KEGG_BETA_ALANINE_METABOLISM	Molecular Signature Database (MSigDB) - Canonical Pathways
KEGG_BIOSYNTHESIS_OF_UNSATURATED_FATTY_ACIDS	Molecular Signature Database (MSigDB) - Canonical Pathways
KEGG_BLADDER_CANCER	Molecular Signature Database (MSigDB) - Canonical Pathways
KEGG_BUTANOATE_METABOLISM	Molecular Signature Database (MSigDB) - Canonical Pathways
KEGG_CALCIUM_SIGNALING_PATHWAY	Molecular Signature Database (MSigDB) - Canonical Pathways
KEGG_CARDIAC_MUSCLE_CONTRACTION	Molecular Signature Database (MSigDB) - Canonical Pathways
KEGG_CELL_ADHESION_MOLECULES_CAMS	Molecular Signature Database (MSigDB) - Canonical Pathways
KEGG_CELL_CYCLE	Molecular Signature Database (MSigDB) - Canonical Pathways
KEGG_CHEMOKINE_SIGNALING_PATHWAY	Molecular Signature Database (MSigDB) - Canonical Pathways
KEGG_CHRONIC_MYELOID_LEUKEMIA	Molecular Signature Database (MSigDB) - Canonical Pathways
KEGG_CIRCADIAN_RHYTHM_MAMMAL	Molecular Signature Database (MSigDB) - Canonical Pathways
KEGG_CITRATE_CYCLE_TCA_CYCLE	Molecular Signature Database (MSigDB) - Canonical Pathways
KEGG_COLORECTAL_CANCER	Molecular Signature Database (MSigDB) - Canonical Pathways
KEGG_COMPLEMENT_AND_COAGULATION_CASCADES	Molecular Signature Database (MSigDB) - Canonical Pathways
KEGG_CYSTEINE_AND_METHIONINE_METABOLISM	Molecular Signature Database (MSigDB) - Canonical Pathways
KEGG_CYTOKINE_CYTOKINE_RECEPTOR_INTERACTION	Molecular Signature Database (MSigDB) - Canonical Pathways
KEGG_CYTOSOLIC_DNA_SENSING_PATHWAY	Molecular Signature Database (MSigDB) - Canonical Pathways
KEGG_DILATED_CARDIOMYOPATHY	Molecular Signature Database (MSigDB) - Canonical Pathways
KEGG_DNA_REPLICATION	Molecular Signature Database (MSigDB) - Canonical Pathways
KEGG_DORSO_VENTRAL_AXIS_FORMATION	Molecular Signature Database (MSigDB) - Canonical Pathways
KEGG_DRUG_METABOLISM_CYTOCHROME_P450	Molecular Signature Database (MSigDB) - Canonical Pathways
KEGG_DRUG_METABOLISM_OTHER_ENZYMES	Molecular Signature Database (MSigDB) - Canonical Pathways
KEGG_ECM_RECEPTOR_INTERACTION	Molecular Signature Database (MSigDB) - Canonical Pathways
KEGG_ENDOCYTOSIS	Molecular Signature Database (MSigDB) - Canonical Pathways
KEGG_ENDOMETRIAL_CANCER	Molecular Signature Database (MSigDB) - Canonical Pathways
KEGG_EPITHELIAL_CELL_SIGNALING_IN_HELICOBACTER_PYLORI_INFECTION	Molecular Signature Database (MSigDB) - Canonical Pathways
KEGG_ERBB_SIGNALING_PATHWAY	Molecular Signature Database (MSigDB) - Canonical Pathways
KEGG_ETHER_LIPID_METABOLISM	Molecular Signature Database (MSigDB) - Canonical Pathways
KEGG_FATTY_ACID_METABOLISM	Molecular Signature Database (MSigDB) - Canonical Pathways
KEGG_FC_EPSILON_RI_SIGNALING_PATHWAY	Molecular Signature Database (MSigDB) - Canonical Pathways
KEGG_FC_GAMMA_R_MEDIATED_PHAGOCYTOSIS	Molecular Signature Database (MSigDB) - Canonical Pathways
KEGG_FOCAL_ADHESION	Molecular Signature Database (MSigDB) - Canonical Pathways
KEGG_FOLATE_BIOSYNTHESIS	Molecular Signature Database (MSigDB) - Canonical Pathways
KEGG_FRUCTOSE_AND_MANNOSE_METABOLISM	Molecular Signature Database (MSigDB) - Canonical Pathways
KEGG_GALACTOSE_METABOLISM	Molecular Signature Database (MSigDB) - Canonical Pathways
KEGG_GAP_JUNCTION	Molecular Signature Database (MSigDB) - Canonical Pathways
KEGG_GLIOMA	Molecular Signature Database (MSigDB) - Canonical Pathways
KEGG_GLUTATHIONE_METABOLISM	Molecular Signature Database (MSigDB) - Canonical Pathways
KEGG_GLYCEROLIPID_METABOLISM	Molecular Signature Database (MSigDB) - Canonical Pathways
KEGG_GLYCEROPHOSPHOLIPID_METABOLISM	Molecular Signature Database (MSigDB) - Canonical Pathways
KEGG_GLYCINE_SERINE_AND_THREONINE_METABOLISM	Molecular Signature Database (MSigDB) - Canonical Pathways
KEGG_GLYCOLYSIS_GLUCONEOGENESIS	Molecular Signature Database (MSigDB) - Canonical Pathways
KEGG_GLYCOSAMINOGLYCAN_BIOSYNTHESIS_CHONDROITIN_SULFATE	Molecular Signature Database (MSigDB) - Canonical Pathways
KEGG_GLYCOSAMINOGLYCAN_BIOSYNTHESIS_HEPARAN_SULFATE	Molecular Signature Database (MSigDB) - Canonical Pathways
KEGG_GLYCOSAMINOGLYCAN_BIOSYNTHESIS_KERATAN_SULFATE	Molecular Signature Database (MSigDB) - Canonical Pathways
KEGG_GLYCOSAMINOGLYCAN_DEGRADATION	Molecular Signature Database (MSigDB) - Canonical Pathways
KEGG_GLYCOSPHINGOLIPID_BIOSYNTHESIS_GANGLIO_SERIES	Molecular Signature Database (MSigDB) - Canonical Pathways
KEGG_GLYCOSPHINGOLIPID_BIOSYNTHESIS_GLOBO_SERIES	Molecular Signature Database (MSigDB) - Canonical Pathways
KEGG_GLYCOSPHINGOLIPID_BIOSYNTHESIS_LACTO_AND_NEOLACTO_SERIES	Molecular Signature Database (MSigDB) - Canonical Pathways
KEGG_GLYCOSYLPHOSPHATIDYLINOSITOL_GPI_ANCHOR_BIOSYNTHESIS	Molecular Signature Database (MSigDB) - Canonical Pathways
KEGG_GLYOXYLATE_AND_DICARBOXYLATE_METABOLISM	Molecular Signature Database (MSigDB) - Canonical Pathways
KEGG_GNRH_SIGNALING_PATHWAY	Molecular Signature Database (MSigDB) - Canonical Pathways
KEGG_GRAFT_VERSUS_HOST_DISEASE	Molecular Signature Database (MSigDB) - Canonical Pathways
KEGG_HEDGEHOG_SIGNALING_PATHWAY	Molecular Signature Database (MSigDB) - Canonical Pathways
KEGG_HEMATOPOIETIC_CELL_LINEAGE	Molecular Signature Database (MSigDB) - Canonical Pathways
KEGG_HISTIDINE_METABOLISM	Molecular Signature Database (MSigDB) - Canonical Pathways
KEGG_HOMOLOGOUS_RECOMBINATION	Molecular Signature Database (MSigDB) - Canonical Pathways
KEGG_HUNTINGTONS_DISEASE	Molecular Signature Database (MSigDB) - Canonical Pathways
KEGG_HYPERTROPHIC_CARDIOMYOPATHY_HCM	Molecular Signature Database (MSigDB) - Canonical Pathways
KEGG_INOSITOL_PHOSPHATE_METABOLISM	Molecular Signature Database (MSigDB) - Canonical Pathways
KEGG_INSULIN_SIGNALING_PATHWAY	Molecular Signature Database (MSigDB) - Canonical Pathways
KEGG_INTESTINAL_IMMUNE_NETWORK_FOR_IGA_PRODUCTION	Molecular Signature Database (MSigDB) - Canonical Pathways
KEGG_JAK_STAT_SIGNALING_PATHWAY	Molecular Signature Database (MSigDB) - Canonical Pathways
KEGG_LEISHMANIA_INFECTION	Molecular Signature Database (MSigDB) - Canonical Pathways
KEGG_LEUKOCYTE_TRANSENDOTHELIAL_MIGRATION	Molecular Signature Database (MSigDB) - Canonical Pathways
KEGG_LIMONENE_AND_PINENE_DEGRADATION	Molecular Signature Database (MSigDB) - Canonical Pathways
KEGG_LINOLEIC_ACID_METABOLISM	Molecular Signature Database (MSigDB) - Canonical Pathways
KEGG_LONG_TERM_DEPRESSION	Molecular Signature Database (MSigDB) - Canonical Pathways
KEGG_LONG_TERM_POTENTIATION	Molecular Signature Database (MSigDB) - Canonical Pathways
KEGG_LYSINE_DEGRADATION	Molecular Signature Database (MSigDB) - Canonical Pathways
KEGG_LYSOSOME	Molecular Signature Database (MSigDB) - Canonical Pathways
KEGG_MAPK_SIGNALING_PATHWAY	Molecular Signature Database (MSigDB) - Canonical Pathways
KEGG_MATURITY_ONSET_DIABETES_OF_THE_YOUNG	Molecular Signature Database (MSigDB) - Canonical Pathways
KEGG_MELANOGENESIS	Molecular Signature Database (MSigDB) - Canonical Pathways
KEGG_MELANOMA	Molecular Signature Database (MSigDB) - Canonical Pathways
KEGG_METABOLISM_OF_XENOBIOTICS_BY_CYTOCHROME_P450	Molecular Signature Database (MSigDB) - Canonical Pathways
KEGG_MISMATCH_REPAIR	Molecular Signature Database (MSigDB) - Canonical Pathways
KEGG_MTOR_SIGNALING_PATHWAY	Molecular Signature Database (MSigDB) - Canonical Pathways
KEGG_N_GLYCAN_BIOSYNTHESIS	Molecular Signature Database (MSigDB) - Canonical Pathways
KEGG_NATURAL_KILLER_CELL_MEDIATED_CYTOTOXICITY	Molecular Signature Database (MSigDB) - Canonical Pathways
KEGG_NEUROACTIVE_LIGAND_RECEPTOR_INTERACTION	Molecular Signature Database (MSigDB) - Canonical Pathways
KEGG_NEUROTROPHIN_SIGNALING_PATHWAY	Molecular Signature Database (MSigDB) - Canonical Pathways
KEGG_NICOTINATE_AND_NICOTINAMIDE_METABOLISM	Molecular Signature Database (MSigDB) - Canonical Pathways
KEGG_NITROGEN_METABOLISM	Molecular Signature Database (MSigDB) - Canonical Pathways
KEGG_NOD_LIKE_RECEPTOR_SIGNALING_PATHWAY	Molecular Signature Database (MSigDB) - Canonical Pathways
KEGG_NON_HOMOLOGOUS_END_JOINING	Molecular Signature Database (MSigDB) - Canonical Pathways
KEGG_NON_SMALL_CELL_LUNG_CANCER	Molecular Signature Database (MSigDB) - Canonical Pathways
KEGG_NOTCH_SIGNALING_PATHWAY	Molecular Signature Database (MSigDB) - Canonical Pathways
KEGG_NUCLEOTIDE_EXCISION_REPAIR	Molecular Signature Database (MSigDB) - Canonical Pathways
KEGG_O_GLYCAN_BIOSYNTHESIS	Molecular Signature Database (MSigDB) - Canonical Pathways
KEGG_OLFACTORY_TRANSDUCTION	Molecular Signature Database (MSigDB) - Canonical Pathways
KEGG_ONE_CARBON_POOL_BY_FOLATE	Molecular Signature Database (MSigDB) - Canonical Pathways
KEGG_OOCYTE_MEIOSIS	Molecular Signature Database (MSigDB) - Canonical Pathways
KEGG_OTHER_GLYCAN_DEGRADATION	Molecular Signature Database (MSigDB) - Canonical Pathways
KEGG_OXIDATIVE_PHOSPHORYLATION	Molecular Signature Database (MSigDB) - Canonical Pathways
KEGG_P53_SIGNALING_PATHWAY	Molecular Signature Database (MSigDB) - Canonical Pathways
KEGG_PANCREATIC_CANCER	Molecular Signature Database (MSigDB) - Canonical Pathways
KEGG_PANTOTHENATE_AND_COA_BIOSYNTHESIS	Molecular Signature Database (MSigDB) - Canonical Pathways
KEGG_PARKINSONS_DISEASE	Molecular Signature Database (MSigDB) - Canonical Pathways
KEGG_PATHOGENIC_ESCHERICHIA_COLI_INFECTION	Molecular Signature Database (MSigDB) - Canonical Pathways
KEGG_PATHWAYS_IN_CANCER	Molecular Signature Database (MSigDB) - Canonical Pathways
KEGG_PENTOSE_AND_GLUCURONATE_INTERCONVERSIONS	Molecular Signature Database (MSigDB) - Canonical Pathways
KEGG_PENTOSE_PHOSPHATE_PATHWAY	Molecular Signature Database (MSigDB) - Canonical Pathways
KEGG_PEROXISOME	Molecular Signature Database (MSigDB) - Canonical Pathways
KEGG_PHENYLALANINE_METABOLISM	Molecular Signature Database (MSigDB) - Canonical Pathways
KEGG_PHOSPHATIDYLINOSITOL_SIGNALING_SYSTEM	Molecular Signature Database (MSigDB) - Canonical Pathways
KEGG_PORPHYRIN_AND_CHLOROPHYLL_METABOLISM	Molecular Signature Database (MSigDB) - Canonical Pathways
KEGG_PPAR_SIGNALING_PATHWAY	Molecular Signature Database (MSigDB) - Canonical Pathways
KEGG_PRIMARY_BILE_ACID_BIOSYNTHESIS	Molecular Signature Database (MSigDB) - Canonical Pathways
KEGG_PRIMARY_IMMUNODEFICIENCY	Molecular Signature Database (MSigDB) - Canonical Pathways
KEGG_PRION_DISEASES	Molecular Signature Database (MSigDB) - Canonical Pathways
KEGG_PROGESTERONE_MEDIATED_OOCYTE_MATURATION	Molecular Signature Database (MSigDB) - Canonical Pathways
KEGG_PROPANOATE_METABOLISM	Molecular Signature Database (MSigDB) - Canonical Pathways
KEGG_PROSTATE_CANCER	Molecular Signature Database (MSigDB) - Canonical Pathways
KEGG_PROTEASOME	Molecular Signature Database (MSigDB) - Canonical Pathways
KEGG_PROTEIN_EXPORT	Molecular Signature Database (MSigDB) - Canonical Pathways
KEGG_PROXIMAL_TUBULE_BICARBONATE_RECLAMATION	Molecular Signature Database (MSigDB) - Canonical Pathways
KEGG_PURINE_METABOLISM	Molecular Signature Database (MSigDB) - Canonical Pathways
KEGG_PYRIMIDINE_METABOLISM	Molecular Signature Database (MSigDB) - Canonical Pathways
KEGG_PYRUVATE_METABOLISM	Molecular Signature Database (MSigDB) - Canonical Pathways
KEGG_REGULATION_OF_ACTIN_CYTOSKELETON	Molecular Signature Database (MSigDB) - Canonical Pathways
KEGG_REGULATION_OF_AUTOPHAGY	Molecular Signature Database (MSigDB) - Canonical Pathways
KEGG_RENAL_CELL_CARCINOMA	Molecular Signature Database (MSigDB) - Canonical Pathways
KEGG_RENIN_ANGIOTENSIN_SYSTEM	Molecular Signature Database (MSigDB) - Canonical Pathways
KEGG_RETINOL_METABOLISM	Molecular Signature Database (MSigDB) - Canonical Pathways
KEGG_RIBOFLAVIN_METABOLISM	Molecular Signature Database (MSigDB) - Canonical Pathways
KEGG_RIBOSOME	Molecular Signature Database (MSigDB) - Canonical Pathways
KEGG_RIG_I_LIKE_RECEPTOR_SIGNALING_PATHWAY	Molecular Signature Database (MSigDB) - Canonical Pathways
KEGG_RNA_DEGRADATION	Molecular Signature Database (MSigDB) - Canonical Pathways
KEGG_RNA_POLYMERASE	Molecular Signature Database (MSigDB) - Canonical Pathways
KEGG_SELENOAMINO_ACID_METABOLISM	Molecular Signature Database (MSigDB) - Canonical Pathways
KEGG_SMALL_CELL_LUNG_CANCER	Molecular Signature Database (MSigDB) - Canonical Pathways
KEGG_SNARE_INTERACTIONS_IN_VESICULAR_TRANSPORT	Molecular Signature Database (MSigDB) - Canonical Pathways
KEGG_SPHINGOLIPID_METABOLISM	Molecular Signature Database (MSigDB) - Canonical Pathways
KEGG_SPLICEOSOME	Molecular Signature Database (MSigDB) - Canonical Pathways
KEGG_STARCH_AND_SUCROSE_METABOLISM	Molecular Signature Database (MSigDB) - Canonical Pathways
KEGG_STEROID_BIOSYNTHESIS	Molecular Signature Database (MSigDB) - Canonical Pathways
KEGG_STEROID_HORMONE_BIOSYNTHESIS	Molecular Signature Database (MSigDB) - Canonical Pathways
KEGG_SULFUR_METABOLISM	Molecular Signature Database (MSigDB) - Canonical Pathways
KEGG_SYSTEMIC_LUPUS_ERYTHEMATOSUS	Molecular Signature Database (MSigDB) - Canonical Pathways
KEGG_T_CELL_RECEPTOR_SIGNALING_PATHWAY	Molecular Signature Database (MSigDB) - Canonical Pathways
KEGG_TASTE_TRANSDUCTION	Molecular Signature Database (MSigDB) - Canonical Pathways
KEGG_TAURINE_AND_HYPOTAURINE_METABOLISM	Molecular Signature Database (MSigDB) - Canonical Pathways
KEGG_TERPENOID_BACKBONE_BIOSYNTHESIS	Molecular Signature Database (MSigDB) - Canonical Pathways
KEGG_TGF_BETA_SIGNALING_PATHWAY	Molecular Signature Database (MSigDB) - Canonical Pathways
KEGG_THYROID_CANCER	Molecular Signature Database (MSigDB) - Canonical Pathways
KEGG_TIGHT_JUNCTION	Molecular Signature Database (MSigDB) - Canonical Pathways
KEGG_TOLL_LIKE_RECEPTOR_SIGNALING_PATHWAY	Molecular Signature Database (MSigDB) - Canonical Pathways
KEGG_TRYPTOPHAN_METABOLISM	Molecular Signature Database (MSigDB) - Canonical Pathways
KEGG_TYPE_I_DIABETES_MELLITUS	Molecular Signature Database (MSigDB) - Canonical Pathways
KEGG_TYPE_II_DIABETES_MELLITUS	Molecular Signature Database (MSigDB) - Canonical Pathways
KEGG_TYROSINE_METABOLISM	Molecular Signature Database (MSigDB) - Canonical Pathways
KEGG_UBIQUITIN_MEDIATED_PROTEOLYSIS	Molecular Signature Database (MSigDB) - Canonical Pathways
KEGG_VALINE_LEUCINE_AND_ISOLEUCINE_BIOSYNTHESIS	Molecular Signature Database (MSigDB) - Canonical Pathways
KEGG_VALINE_LEUCINE_AND_ISOLEUCINE_DEGRADATION	Molecular Signature Database (MSigDB) - Canonical Pathways
KEGG_VASCULAR_SMOOTH_MUSCLE_CONTRACTION	Molecular Signature Database (MSigDB) - Canonical Pathways
KEGG_VASOPRESSIN_REGULATED_WATER_REABSORPTION	Molecular Signature Database (MSigDB) - Canonical Pathways
KEGG_VEGF_SIGNALING_PATHWAY	Molecular Signature Database (MSigDB) - Canonical Pathways
KEGG_VIBRIO_CHOLERAE_INFECTION	Molecular Signature Database (MSigDB) - Canonical Pathways
KEGG_VIRAL_MYOCARDITIS	Molecular Signature Database (MSigDB) - Canonical Pathways
KEGG_WNT_SIGNALING_PATHWAY	Molecular Signature Database (MSigDB) - Canonical Pathways
KRAS_amplicon :: median || Genome Biology 2007 | PMID:17493263	PMID:17493263
LCK :: Median || Breast Cancer Research 2008 | PMID:19272155	PMID:19272155
LUMINAL_Cluster :: median || BMC Med Genomics. 2011 | PMID:21214954	PMID:21214954
MBASAL :: median || BMC Med Genomics. 2011 | PMID:21214954	PMID:21214954
MCD3_CD8 :: median || BMC Med Genomics. 2011 | PMID:21214954	PMID:21214954
MClaudin_Cluster :: median || BMC Med Genomics. 2011 | PMID:21214954	PMID:21214954
MDACC_P53_ER.Pos :: Median || CCR. 2011 | PMID:21248301	PMID:2124831
MDACC-FNA-1 :: Median || J. Clin. Oncol. 2010 | PMID:20805453	PMID:285453
MDACC-FNA-2 :: Median || J. Clin. Oncol. 2010 | PMID:20805453	PMID:285453
MECM :: median || BMC Med Genomics. 2011 | PMID:21214954	PMID:21214954
METAPLASTIC_Up :: Median || CanRes-2009 | PMID:19435916	PMID:19435916
MFGFR2 :: median || BMC Med Genomics. 2011 | PMID:21214954	PMID:21214954
MHC-II :: Median || Breast Cancer Research 2008 | PMID:19272155	PMID:19272155
MInterferon_Cluster :: median || BMC Med Genomics. 2011 | PMID:21214954	PMID:21214954
MITO1 :: median || BMC Med Genomics. 2011 | PMID:21214954	PMID:21214954
MITO2 :: median || BMC Med Genomics. 2011 | PMID:21214954	PMID:21214954
MK14_K17 :: median || BMC Med Genomics. 2011 | PMID:21214954	PMID:21214954
MKRAS_amplicon :: median || BMC Med Genomics. 2011 | PMID:21214954	PMID:21214954
Mmyosin :: median || BMC Med Genomics. 2011 | PMID:21214954	PMID:21214954
MNADH_CYTochrome :: median || BMC Med Genomics. 2011 | PMID:21214954	PMID:21214954
MNB1 :: median || BMC Med Genomics. 2011 | PMID:21214954	PMID:21214954
MNB2 :: median || BMC Med Genomics. 2011 | PMID:21214954	PMID:21214954
MNB3 :: median || BMC Med Genomics. 2011 | PMID:21214954	PMID:21214954
MProliferation :: median || BMC Med Genomics. 2011 | PMID:21214954	PMID:21214954
MProtocadherin :: median || BMC Med Genomics. 2011 | PMID:21214954	PMID:21214954
MRibosomal :: median || BMC Med Genomics. 2011 | PMID:21214954	PMID:21214954
MS_CD44_UP :: Median || PNAS 2009 | PMID:19666588	PMID:19666588
MSquamous :: median || BMC Med Genomics. 2011 | PMID:21214954	PMID:21214954
Murat_G07 :: median || J Clin Oncol. 2008 | PMID:18565887	PMID:18565887
Murat_G18 :: median || J Clin Oncol. 2008 | PMID:18565887	PMID:18565887
Murat_G24 :: median || J Clin Oncol. 2008 | PMID:18565887	PMID:18565887
MVEGFC :: median || BMC Med Genomics. 2011 | PMID:21214954	PMID:21214954
PAM50_Proliferation :: median || J. Clin. Oncol. 2009 | PMID:19204204	PMID:192424
PIK3CA Hutti || Cancer Res 2012 :: median | PMID:22552288	PMID:22552288
Proliferation_Cluster :: median || BMC Med Genomics. 2011 | PMID:21214954	PMID:21214954
RB_LOH :: median || Breast Cancer Res. 2008 | PMID:18782450	PMID:1878245
RB_LOSS :: median || J. Clin. Invest. 2007 | PMID:17160137	PMID:1716137
REACTOME_A_THIRD_PROTEOLYTIC_CLEAVAGE_RELEASES_NICD	Molecular Signature Database (MSigDB) - Canonical Pathways
REACTOME_ABORTIVE_ELONGATION_OF_HIV1_TRANSCRIPT_IN_THE_ABSENCE_OF_TAT	Molecular Signature Database (MSigDB) - Canonical Pathways
REACTOME_ACETYLCHOLINE_NEUROTRANSMITTER_RELEASE_CYCLE	Molecular Signature Database (MSigDB) - Canonical Pathways
REACTOME_ACTIVATED_AMPK_STIMULATES_FATTY_ACID_OXIDATION_IN_MUSCLE	Molecular Signature Database (MSigDB) - Canonical Pathways
REACTOME_ACTIVATED_TAK1_MEDIATES_P38_MAPK_ACTIVATION	Molecular Signature Database (MSigDB) - Canonical Pathways
REACTOME_ACTIVATED_TLR4_SIGNALLING	Molecular Signature Database (MSigDB) - Canonical Pathways
REACTOME_ACTIVATION_OF_ATR_IN_RESPONSE_TO_REPLICATION_STRESS	Molecular Signature Database (MSigDB) - Canonical Pathways
REACTOME_ACTIVATION_OF_BH3_ONLY_PROTEINS	Molecular Signature Database (MSigDB) - Canonical Pathways
REACTOME_ACTIVATION_OF_CHAPERONES_BY_IRE1_ALPHA	Molecular Signature Database (MSigDB) - Canonical Pathways
REACTOME_ACTIVATION_OF_KAINATE_RECEPTORS_UPON_GLUTAMATE_BINDING	Molecular Signature Database (MSigDB) - Canonical Pathways
REACTOME_ACTIVATION_OF_NMDA_RECEPTOR_UPON_GLUTAMATE_BINDING_AND_POSTSYNAPTIC_EVENTS	Molecular Signature Database (MSigDB) - Canonical Pathways
REACTOME_ACTIVATION_OF_RAC	Molecular Signature Database (MSigDB) - Canonical Pathways
REACTOME_ACTIVATION_OF_THE_AP1_FAMILY_OF_TRANSCRIPTION_FACTORS	Molecular Signature Database (MSigDB) - Canonical Pathways
REACTOME_ACTIVATION_OF_THE_PRE_REPLICATIVE_COMPLEX	Molecular Signature Database (MSigDB) - Canonical Pathways
REACTOME_ADENYLATE_CYCLASE_ACTIVATING_PATHWAY	Molecular Signature Database (MSigDB) - Canonical Pathways
REACTOME_ADHERENS_JUNCTIONS_INTERACTIONS	Molecular Signature Database (MSigDB) - Canonical Pathways
REACTOME_ADP_SIGNALLING_THROUGH_P2Y_PURINOCEPTOR_1	Molecular Signature Database (MSigDB) - Canonical Pathways
REACTOME_ADP_SIGNALLING_THROUGH_P2Y_PURINOCEPTOR_12	Molecular Signature Database (MSigDB) - Canonical Pathways
REACTOME_AKT_PHOSPHORYLATES_TARGETS_IN_THE_CYTOSOL	Molecular Signature Database (MSigDB) - Canonical Pathways
REACTOME_AMINE_COMPOUND_SLC_TRANSPORTERS	Molecular Signature Database (MSigDB) - Canonical Pathways
REACTOME_AMINE_DERIVED_HORMONES	Molecular Signature Database (MSigDB) - Canonical Pathways
REACTOME_AMINE_LIGAND_BINDING_RECEPTORS	Molecular Signature Database (MSigDB) - Canonical Pathways
REACTOME_AMINO_ACID_AND_OLIGOPEPTIDE_SLC_TRANSPORTERS	Molecular Signature Database (MSigDB) - Canonical Pathways
REACTOME_AMINO_ACID_SYNTHESIS_AND_INTERCONVERSION	Molecular Signature Database (MSigDB) - Canonical Pathways
REACTOME_AMINO_ACID_TRANSPORT_ACROSS_THE_PLASMA_MEMBRANE	Molecular Signature Database (MSigDB) - Canonical Pathways
REACTOME_APCDC20_MEDIATED_DEGRADATION_OF_CYCLIN_B	Molecular Signature Database (MSigDB) - Canonical Pathways
REACTOME_APOPTOSIS	Molecular Signature Database (MSigDB) - Canonical Pathways
REACTOME_APOPTOSIS_INDUCED_DNA_FRAGMENTATION	Molecular Signature Database (MSigDB) - Canonical Pathways
REACTOME_APOPTOTIC_CLEAVAGE_OF_CELL_ADHESION_PROTEINS	Molecular Signature Database (MSigDB) - Canonical Pathways
REACTOME_APOPTOTIC_EXECUTION_PHASE	Molecular Signature Database (MSigDB) - Canonical Pathways
REACTOME_ASSOCIATION_OF_LICENSING_FACTORS_WITH_THE_PREREPLICATIVE_COMPLEX	Molecular Signature Database (MSigDB) - Canonical Pathways
REACTOME_ASSOCIATION_OF_TRIC_CCT_WITH_TARGET_PROTEINS_DURING_BIOSYNTHESIS	Molecular Signature Database (MSigDB) - Canonical Pathways
REACTOME_AUTODEGRADATION_OF_CDH1_BY_CDH1_APC	Molecular Signature Database (MSigDB) - Canonical Pathways
REACTOME_AXON_GUIDANCE	Molecular Signature Database (MSigDB) - Canonical Pathways
REACTOME_BASE_EXCISION_REPAIR	Molecular Signature Database (MSigDB) - Canonical Pathways
REACTOME_BASE_FREE_SUGAR_PHOSPHATE_REMOVAL_VIA_THE_SINGLE_NUCLEOTIDE_REPLACEMENT_PATHWAY	Molecular Signature Database (MSigDB) - Canonical Pathways
REACTOME_BASIGIN_INTERACTIONS	Molecular Signature Database (MSigDB) - Canonical Pathways
REACTOME_BETACATENIN_PHOSPHORYLATION_CASCADE	Molecular Signature Database (MSigDB) - Canonical Pathways
REACTOME_BILE_SALT_AND_ORGANIC_ANION_SLC_TRANSPORTERS	Molecular Signature Database (MSigDB) - Canonical Pathways
REACTOME_BIOLOGICAL_OXIDATIONS	Molecular Signature Database (MSigDB) - Canonical Pathways
REACTOME_BOTULINUM_NEUROTOXICITY	Molecular Signature Database (MSigDB) - Canonical Pathways
REACTOME_BRANCHED_CHAIN_AMINO_ACID_CATABOLISM	Molecular Signature Database (MSigDB) - Canonical Pathways
REACTOME_CALCITONIN_LIKE_LIGAND_RECEPTORS	Molecular Signature Database (MSigDB) - Canonical Pathways
REACTOME_CAM_PATHWAY	Molecular Signature Database (MSigDB) - Canonical Pathways
REACTOME_CASPASE_MEDIATED_CLEAVAGE_OF_CYTOSKELETAL_PROTEINS	Molecular Signature Database (MSigDB) - Canonical Pathways
REACTOME_CD28_CO_STIMULATION	Molecular Signature Database (MSigDB) - Canonical Pathways
REACTOME_CD28_DEPENDENT_PI3K_AKT_SIGNALING	Molecular Signature Database (MSigDB) - Canonical Pathways
REACTOME_CD28_DEPENDENT_VAV1_PATHWAY	Molecular Signature Database (MSigDB) - Canonical Pathways
REACTOME_CDC20_PHOSPHO_APC_MEDIATED_DEGRADATION_OF_CYCLIN_A	Molecular Signature Database (MSigDB) - Canonical Pathways
REACTOME_CDC6_ASSOCIATION_WITH_THE_ORC:ORIGIN_COMPLEX	Molecular Signature Database (MSigDB) - Canonical Pathways
REACTOME_CDT1_ASSOCIATION_WITH_THE_CDC6_ORC_ORIGIN_COMPLEX	Molecular Signature Database (MSigDB) - Canonical Pathways
REACTOME_CELL_CELL_ADHESION_SYSTEMS	Molecular Signature Database (MSigDB) - Canonical Pathways
REACTOME_CELL_CYCLE_CHECKPOINTS	Molecular Signature Database (MSigDB) - Canonical Pathways
REACTOME_CELL_CYCLE_MITOTIC	Molecular Signature Database (MSigDB) - Canonical Pathways
REACTOME_CELL_DEATH_SIGNALLING_VIA_NRAGE_NRIF_AND_NADE	Molecular Signature Database (MSigDB) - Canonical Pathways
REACTOME_CELL_JUNCTION_ORGANIZATION	Molecular Signature Database (MSigDB) - Canonical Pathways
REACTOME_CELL_SURFACE_INTERACTIONS_AT_THE_VASCULAR_WALL	Molecular Signature Database (MSigDB) - Canonical Pathways
REACTOME_CELLEXTRACELLULAR_MATRIX_INTERACTIONS	Molecular Signature Database (MSigDB) - Canonical Pathways
REACTOME_CENTROSOME_MATURATION	Molecular Signature Database (MSigDB) - Canonical Pathways
REACTOME_CHAPERONIN_MEDIATED_PROTEIN_FOLDING	Molecular Signature Database (MSigDB) - Canonical Pathways
REACTOME_CHEMOKINE_RECEPTORS_BIND_CHEMOKINES	Molecular Signature Database (MSigDB) - Canonical Pathways
REACTOME_CHOLESTEROL_BIOSYNTHESIS	Molecular Signature Database (MSigDB) - Canonical Pathways
REACTOME_CHYLOMICRON_MEDIATED_LIPID_TRANSPORT	Molecular Signature Database (MSigDB) - Canonical Pathways
REACTOME_CITRIC_ACID_CYCLE	Molecular Signature Database (MSigDB) - Canonical Pathways
REACTOME_CLASS_A1_RHODOPSIN_LIKE_RECEPTORS	Molecular Signature Database (MSigDB) - Canonical Pathways
REACTOME_CLASS_B2_SECRETIN_FAMILY_RECEPTORS	Molecular Signature Database (MSigDB) - Canonical Pathways
REACTOME_CLASS_C3_METABOTROPIC_GLUTAMATE_PHEROMONE_RECEPTORS	Molecular Signature Database (MSigDB) - Canonical Pathways
REACTOME_CLASSICAL_ANTIBODY_MEDIATED_COMPLEMENT_ACTIVATION	Molecular Signature Database (MSigDB) - Canonical Pathways
REACTOME_CLATHRIN_DERIVED_VESICLE_BUDDING	Molecular Signature Database (MSigDB) - Canonical Pathways
REACTOME_COLLAGEN_MEDIATED_ACTIVATION_CASCADE	Molecular Signature Database (MSigDB) - Canonical Pathways
REACTOME_COMMON_PATHWAY	Molecular Signature Database (MSigDB) - Canonical Pathways
REACTOME_COMPLEMENT_CASCADE	Molecular Signature Database (MSigDB) - Canonical Pathways
REACTOME_CONVERSION_FROM_APC_CDC20_TO_APC_CDH1_IN_LATE_ANAPHASE	Molecular Signature Database (MSigDB) - Canonical Pathways
REACTOME_COPI_MEDIATED_TRANSPORT	Molecular Signature Database (MSigDB) - Canonical Pathways
REACTOME_COSTIMULATION_BY_THE_CD28_FAMILY	Molecular Signature Database (MSigDB) - Canonical Pathways
REACTOME_CREB_PHOPHORYLATION_THROUGH_THE_ACTIVATION_OF_RAS	Molecular Signature Database (MSigDB) - Canonical Pathways
REACTOME_CREB_PHOSPHORYLATION_THROUGH_THE_ACTIVATION_OF_CAMKII	Molecular Signature Database (MSigDB) - Canonical Pathways
REACTOME_CRMPS_IN_SEMA3A_SIGNALING	Molecular Signature Database (MSigDB) - Canonical Pathways
REACTOME_CTLA4_INHIBITORY_SIGNALING	Molecular Signature Database (MSigDB) - Canonical Pathways
REACTOME_CYCLIN_A1_ASSOCIATED_EVENTS_DURING_G2_M_TRANSITION	Molecular Signature Database (MSigDB) - Canonical Pathways
REACTOME_CYCLIN_E_ASSOCIATED_EVENTS_DURING_G1_S_TRANSITION_	Molecular Signature Database (MSigDB) - Canonical Pathways
REACTOME_CYTOCHROME_P450_ARRANGED_BY_SUBSTRATE_TYPE	Molecular Signature Database (MSigDB) - Canonical Pathways
REACTOME_CYTOSOLIC_SULFONATION_OF_SMALL_MOLECULES	Molecular Signature Database (MSigDB) - Canonical Pathways
REACTOME_CYTOSOLIC_TRNA_AMINOACYLATION	Molecular Signature Database (MSigDB) - Canonical Pathways
REACTOME_DARPP32_EVENTS	Molecular Signature Database (MSigDB) - Canonical Pathways
REACTOME_DEADENYLATION_OF_MRNA	Molecular Signature Database (MSigDB) - Canonical Pathways
REACTOME_DEATH_RECEPTOR_SIGNALLING	Molecular Signature Database (MSigDB) - Canonical Pathways
REACTOME_DEPOLARIZATION_OF_THE_PRESYNAPTIC_TERMINAL_TRIGGERS_THE_OPENING_OF_CALCIUM_CHANNELS	Molecular Signature Database (MSigDB) - Canonical Pathways
REACTOME_DIABETES_PATHWAYS	Molecular Signature Database (MSigDB) - Canonical Pathways
REACTOME_DNA_REPAIR	Molecular Signature Database (MSigDB) - Canonical Pathways
REACTOME_DNA_REPLICATION_PRE_INITIATION	Molecular Signature Database (MSigDB) - Canonical Pathways
REACTOME_DNA_STRAND_ELONGATION	Molecular Signature Database (MSigDB) - Canonical Pathways
REACTOME_DOPAMINE_NEUROTRANSMITTER_RELEASE_CYCLE	Molecular Signature Database (MSigDB) - Canonical Pathways
REACTOME_DOUBLE_STRAND_BREAK_REPAIR	Molecular Signature Database (MSigDB) - Canonical Pathways
REACTOME_DOWN_STREAM_SIGNAL_TRANSDUCTION	Molecular Signature Database (MSigDB) - Canonical Pathways
REACTOME_DOWNSTREAM_EVENTS_IN_GPCR_SIGNALING	Molecular Signature Database (MSigDB) - Canonical Pathways
REACTOME_DOWNSTREAM_SIGNALING_OF_ACTIVATED_FGFR	Molecular Signature Database (MSigDB) - Canonical Pathways
REACTOME_DOWNSTREAM_TCR_SIGNALING	Molecular Signature Database (MSigDB) - Canonical Pathways
REACTOME_DUAL_INCISION_REACTION_IN_GG_NER	Molecular Signature Database (MSigDB) - Canonical Pathways
REACTOME_DUAL_INCISION_REACTION_IN_TC_NER	Molecular Signature Database (MSigDB) - Canonical Pathways
REACTOME_E2F_ENABLED_INHIBITION_OF_PRE_REPLICATION_COMPLEX_FORMATION	Molecular Signature Database (MSigDB) - Canonical Pathways
REACTOME_E2F_MEDIATED_REGULATION_OF_DNA_REPLICATION	Molecular Signature Database (MSigDB) - Canonical Pathways
REACTOME_E2F_TRANSCRIPTIONAL_TARGETS_AT_G1_S	Molecular Signature Database (MSigDB) - Canonical Pathways
REACTOME_EARLY_PHASE_OF_HIV_LIFE_CYCLE	Molecular Signature Database (MSigDB) - Canonical Pathways
REACTOME_EFFECTS_OF_PIP2_HYDROLYSIS	Molecular Signature Database (MSigDB) - Canonical Pathways
REACTOME_EGFR_DOWNREGULATION	Molecular Signature Database (MSigDB) - Canonical Pathways
REACTOME_EICOSANOID_LIGAND_BINDING_RECEPTORS	Molecular Signature Database (MSigDB) - Canonical Pathways
REACTOME_ELECTRON_TRANSPORT_CHAIN	Molecular Signature Database (MSigDB) - Canonical Pathways
REACTOME_ELONGATION_AND_PROCESSING_OF_CAPPED_TRANSCRIPTS	Molecular Signature Database (MSigDB) - Canonical Pathways
REACTOME_ENDOGENOUS_STEROLS	Molecular Signature Database (MSigDB) - Canonical Pathways
REACTOME_ENERGY_DEPENDENT_REGULATION_OF_MTOR_BY_LKB1_AMPK	Molecular Signature Database (MSigDB) - Canonical Pathways
REACTOME_ERK_MAPK_TARGETS	Molecular Signature Database (MSigDB) - Canonical Pathways
REACTOME_ERKS_ARE_INACTIVATED	Molecular Signature Database (MSigDB) - Canonical Pathways
REACTOME_ETHANOL_OXIDATION	Molecular Signature Database (MSigDB) - Canonical Pathways
REACTOME_EXTENSION_OF_TELOMERES	Molecular Signature Database (MSigDB) - Canonical Pathways
REACTOME_FACILITATIVE_NA_INDEPENDENT_GLUCOSE_TRANSPORTERS	Molecular Signature Database (MSigDB) - Canonical Pathways
REACTOME_FANCONI_ANEMIA_PATHWAY	Molecular Signature Database (MSigDB) - Canonical Pathways
REACTOME_FGFR_LIGAND_BINDING_AND_ACTIVATION	Molecular Signature Database (MSigDB) - Canonical Pathways
REACTOME_FORMATION_AND_MATURATION_OF_MRNA_TRANSCRIPT	Molecular Signature Database (MSigDB) - Canonical Pathways
REACTOME_FORMATION_OF_A_POOL_OF_FREE_40S_SUBUNITS	Molecular Signature Database (MSigDB) - Canonical Pathways
REACTOME_FORMATION_OF_ATP_BY_CHEMIOSMOTIC_COUPLING	Molecular Signature Database (MSigDB) - Canonical Pathways
REACTOME_FORMATION_OF_FIBRIN_CLOT_CLOTTING_CASCADE	Molecular Signature Database (MSigDB) - Canonical Pathways
REACTOME_FORMATION_OF_PLATELET_PLUG	Molecular Signature Database (MSigDB) - Canonical Pathways
REACTOME_FORMATION_OF_THE_EARLY_ELONGATION_COMPLEX	Molecular Signature Database (MSigDB) - Canonical Pathways
REACTOME_FORMATION_OF_THE_TERNARY_COMPLEX_AND_SUBSEQUENTLY_THE_43S_COMPLEX	Molecular Signature Database (MSigDB) - Canonical Pathways
REACTOME_FORMATION_OF_TUBULIN_FOLDING_INTERMEDIATES_BY_CCT_TRIC	Molecular Signature Database (MSigDB) - Canonical Pathways
REACTOME_FRS2_MEDIATED_ACTIVATION	Molecular Signature Database (MSigDB) - Canonical Pathways
REACTOME_FRS2MEDIATED_CASCADE	Molecular Signature Database (MSigDB) - Canonical Pathways
REACTOME_FURTHER_PLATELET_RELEASATE	Molecular Signature Database (MSigDB) - Canonical Pathways
REACTOME_G_ALPHA_12_13_SIGNALLING_EVENTS	Molecular Signature Database (MSigDB) - Canonical Pathways
REACTOME_G_ALPHA_I_SIGNALLING_EVENTS	Molecular Signature Database (MSigDB) - Canonical Pathways
REACTOME_G_ALPHA_Q_SIGNALLING_EVENTS	Molecular Signature Database (MSigDB) - Canonical Pathways
REACTOME_G_ALPHA_S_SIGNALLING_EVENTS	Molecular Signature Database (MSigDB) - Canonical Pathways
REACTOME_G_ALPHA_Z_SIGNALLING_EVENTS	Molecular Signature Database (MSigDB) - Canonical Pathways
REACTOME_G_BETA_GAMMA_SIGNALLING_THROUGH_PI3KGAMMA	Molecular Signature Database (MSigDB) - Canonical Pathways
REACTOME_G_BETA_GAMMA_SIGNALLING_THROUGH_PLC_BETA	Molecular Signature Database (MSigDB) - Canonical Pathways
REACTOME_G_PROTEIN_ACTIVATION	Molecular Signature Database (MSigDB) - Canonical Pathways
REACTOME_G_PROTEIN_BETA_GAMMA_SIGNALLING	Molecular Signature Database (MSigDB) - Canonical Pathways
REACTOME_G1_PHASE	Molecular Signature Database (MSigDB) - Canonical Pathways
REACTOME_G1_S_TRANSITION	Molecular Signature Database (MSigDB) - Canonical Pathways
REACTOME_G2_M_CHECKPOINTS	Molecular Signature Database (MSigDB) - Canonical Pathways
REACTOME_G2_M_TRANSITION	Molecular Signature Database (MSigDB) - Canonical Pathways
REACTOME_GAB1_SIGNALOSOME	Molecular Signature Database (MSigDB) - Canonical Pathways
REACTOME_GAMMA_CARBOXYLATION_TRANSPORT_AND_AMINO_TERMINAL_CLEAVAGE_OF_PROTEINS	Molecular Signature Database (MSigDB) - Canonical Pathways
REACTOME_GAP_JUNCTION_ASSEMBLY	Molecular Signature Database (MSigDB) - Canonical Pathways
REACTOME_GAP_JUNCTION_DEGRADATION	Molecular Signature Database (MSigDB) - Canonical Pathways
REACTOME_GAP_JUNCTION_TRAFFICKING	Molecular Signature Database (MSigDB) - Canonical Pathways
REACTOME_GENE_EXPRESSION	Molecular Signature Database (MSigDB) - Canonical Pathways
REACTOME_GENERATION_OF_SECOND_MESSENGER_MOLECULES	Molecular Signature Database (MSigDB) - Canonical Pathways
REACTOME_GENERIC_TRANSCRIPTION_PATHWAY	Molecular Signature Database (MSigDB) - Canonical Pathways
REACTOME_GENES_INVOLVED_IN_APOPTOTIC_CLEAVAGE_OF_CELLULAR_PROTEINS	Molecular Signature Database (MSigDB) - Canonical Pathways
REACTOME_GLOBAL_GENOMIC_NER	Molecular Signature Database (MSigDB) - Canonical Pathways
REACTOME_GLUCAGON_SIGNALING_IN_METABOLIC_REGULATION	Molecular Signature Database (MSigDB) - Canonical Pathways
REACTOME_GLUCAGON_TYPE_LIGAND_RECEPTORS	Molecular Signature Database (MSigDB) - Canonical Pathways
REACTOME_GLUCONEOGENESIS	Molecular Signature Database (MSigDB) - Canonical Pathways
REACTOME_GLUCOSE_AND_OTHER_SUGAR_SLC_TRANSPORTERS	Molecular Signature Database (MSigDB) - Canonical Pathways
REACTOME_GLUCOSE_METABOLISM	Molecular Signature Database (MSigDB) - Canonical Pathways
REACTOME_GLUCOSE_REGULATION_OF_INSULIN_SECRETION	Molecular Signature Database (MSigDB) - Canonical Pathways
REACTOME_GLUCOSE_TRANSPORT	Molecular Signature Database (MSigDB) - Canonical Pathways
REACTOME_GLUCURONIDATION	Molecular Signature Database (MSigDB) - Canonical Pathways
REACTOME_GLUTAMATE_NEUROTRANSMITTER_RELEASE_CYCLE	Molecular Signature Database (MSigDB) - Canonical Pathways
REACTOME_GLUTATHIONE_CONJUGATION	Molecular Signature Database (MSigDB) - Canonical Pathways
REACTOME_GLYCOGEN_BREAKDOWN_GLYCOGENOLYSIS	Molecular Signature Database (MSigDB) - Canonical Pathways
REACTOME_GLYCOLYSIS	Molecular Signature Database (MSigDB) - Canonical Pathways
REACTOME_GOLGI_ASSOCIATED_VESICLE_BIOGENESIS	Molecular Signature Database (MSigDB) - Canonical Pathways
REACTOME_GPCR_LIGAND_BINDING	Molecular Signature Database (MSigDB) - Canonical Pathways
REACTOME_GRB2_EVENTS_IN_EGFR_SIGNALING	Molecular Signature Database (MSigDB) - Canonical Pathways
REACTOME_GRB2_SOS_PROVIDES_LINKAGE_TO_MAPK_SIGNALING_FOR_INTERGRINS_	Molecular Signature Database (MSigDB) - Canonical Pathways
REACTOME_GS_ALPHA_MEDIATED_EVENTS_IN_GLUCAGON_SIGNALLING	Molecular Signature Database (MSigDB) - Canonical Pathways
REACTOME_GTP_HYDROLYSIS_AND_JOINING_OF_THE_60S_RIBOSOMAL_SUBUNIT	Molecular Signature Database (MSigDB) - Canonical Pathways
REACTOME_HDL_MEDIATED_LIPID_TRANSPORT	Molecular Signature Database (MSigDB) - Canonical Pathways
REACTOME_HEMOSTASIS	Molecular Signature Database (MSigDB) - Canonical Pathways
REACTOME_HIV_INFECTION	Molecular Signature Database (MSigDB) - Canonical Pathways
REACTOME_HIV_LIFE_CYCLE	Molecular Signature Database (MSigDB) - Canonical Pathways
REACTOME_HIV1_TRANSCRIPTION_ELONGATION	Molecular Signature Database (MSigDB) - Canonical Pathways
REACTOME_HIV1_TRANSCRIPTION_INITIATION	Molecular Signature Database (MSigDB) - Canonical Pathways
REACTOME_HOMOLOGOUS_RECOMBINATION_REPAIR	Molecular Signature Database (MSigDB) - Canonical Pathways
REACTOME_HORMONE_BIOSYNTHESIS	Molecular Signature Database (MSigDB) - Canonical Pathways
REACTOME_HORMONE_LIGAND_BINDING_RECEPTORS	Molecular Signature Database (MSigDB) - Canonical Pathways
REACTOME_HORMONE_SENSITIVE_LIPASE_HSL_MEDIATED_TRIACYLGLYCEROL_HYDROLYSIS	Molecular Signature Database (MSigDB) - Canonical Pathways
REACTOME_HOST_INTERACTIONS_OF_HIV_FACTORS	Molecular Signature Database (MSigDB) - Canonical Pathways
REACTOME_HUMAN_TAK1_ACTIVATES_NFKB_BY_PHOSPHORYLATION_AND_ACTIVATION_OF_IKKS_COMPLEX	Molecular Signature Database (MSigDB) - Canonical Pathways
REACTOME_IMMUNOREGULATORY_INTERACTIONS_BETWEEN_A_LYMPHOID_AND_A_NON_LYMPHOID_CELL	Molecular Signature Database (MSigDB) - Canonical Pathways
REACTOME_INACTIVATION_OF_APC_VIA_DIRECT_INHIBITION_OF_THE_APCOMPLEX	Molecular Signature Database (MSigDB) - Canonical Pathways
REACTOME_INFLUENZA_LIFE_CYCLE	Molecular Signature Database (MSigDB) - Canonical Pathways
REACTOME_INFLUENZA_VIRAL_RNA_TRANSCRIPTION_AND_REPLICATION	Molecular Signature Database (MSigDB) - Canonical Pathways
REACTOME_INHIBITION_OF_INSULIN_SECRETION_BY_ADRENALINE_NORADRENALINE	Molecular Signature Database (MSigDB) - Canonical Pathways
REACTOME_INITIAL_TRIGGERING_OF_COMPLEMENT	Molecular Signature Database (MSigDB) - Canonical Pathways
REACTOME_INNATE_IMMUNITY_SIGNALING	Molecular Signature Database (MSigDB) - Canonical Pathways
REACTOME_INORGANIC_CATION_ANION_SLC_TRANSPORTERS	Molecular Signature Database (MSigDB) - Canonical Pathways
REACTOME_INSULIN_SYNTHESIS_AND_SECRETION	Molecular Signature Database (MSigDB) - Canonical Pathways
REACTOME_INTEGRATION_OF_ENERGY_METABOLISM	Molecular Signature Database (MSigDB) - Canonical Pathways
REACTOME_INTEGRIN_ALPHAIIBBETA3_SIGNALING	Molecular Signature Database (MSigDB) - Canonical Pathways
REACTOME_INTEGRIN_CELL_SURFACE_INTERACTIONS	Molecular Signature Database (MSigDB) - Canonical Pathways
REACTOME_INTRINSIC_PATHWAY	Molecular Signature Database (MSigDB) - Canonical Pathways
REACTOME_INTRINSIC_PATHWAY_FOR_APOPTOSIS	Molecular Signature Database (MSigDB) - Canonical Pathways
REACTOME_IONOTROPIC_ACTIVITY_OF_KAINATE_RECEPTORS	Molecular Signature Database (MSigDB) - Canonical Pathways
REACTOME_IRS_RELATED_EVENTS	Molecular Signature Database (MSigDB) - Canonical Pathways
REACTOME_JNK_PHOSPHORYLATION_AND_ACTIVATION_MEDIATED_BY_ACTIVATED_HUMAN_TAK1	Molecular Signature Database (MSigDB) - Canonical Pathways
REACTOME_LAGGING_STRAND_SYNTHESIS	Molecular Signature Database (MSigDB) - Canonical Pathways
REACTOME_LATE_PHASE_OF_HIV_LIFE_CYCLE	Molecular Signature Database (MSigDB) - Canonical Pathways
REACTOME_LIPOPROTEIN_METABOLISM	Molecular Signature Database (MSigDB) - Canonical Pathways
REACTOME_LOSS_OF_NLP_FROM_MITOTIC_CENTROSOMES	Molecular Signature Database (MSigDB) - Canonical Pathways
REACTOME_LYSOSOME_VESICLE_BIOGENESIS	Molecular Signature Database (MSigDB) - Canonical Pathways
REACTOME_M_G1_TRANSITION	Molecular Signature Database (MSigDB) - Canonical Pathways
REACTOME_MAP_KINASES_ACTIVATION_IN_TLR_CASCADE	Molecular Signature Database (MSigDB) - Canonical Pathways
REACTOME_MAPK_TARGETS_NUCLEAR_EVENTS_MEDIATED_BY_MAP_KINASES	Molecular Signature Database (MSigDB) - Canonical Pathways
REACTOME_MEMBRANE_TRAFFICKING	Molecular Signature Database (MSigDB) - Canonical Pathways
REACTOME_METABLISM_OF_NUCLEOTIDES	Molecular Signature Database (MSigDB) - Canonical Pathways
REACTOME_METABOLISM_OF_AMINO_ACIDS	Molecular Signature Database (MSigDB) - Canonical Pathways
REACTOME_METABOLISM_OF_BILE_ACIDS_AND_BILE_SALTS	Molecular Signature Database (MSigDB) - Canonical Pathways
REACTOME_METABOLISM_OF_CARBOHYDRATES	Molecular Signature Database (MSigDB) - Canonical Pathways
REACTOME_METABOLISM_OF_LIPIDS_AND_LIPOPROTEINS	Molecular Signature Database (MSigDB) - Canonical Pathways
REACTOME_METABOLISM_OF_MRNA	Molecular Signature Database (MSigDB) - Canonical Pathways
REACTOME_METABOLISM_OF_NITRIC_OXIDE	Molecular Signature Database (MSigDB) - Canonical Pathways
REACTOME_METABOLISM_OF_PROTEINS	Molecular Signature Database (MSigDB) - Canonical Pathways
REACTOME_METABOLISM_OF_RNA	Molecular Signature Database (MSigDB) - Canonical Pathways
REACTOME_METABOLISM_OF_VITAMINS_AND_COFACTORS	Molecular Signature Database (MSigDB) - Canonical Pathways
REACTOME_METAL_ION_SLC_TRANSPORTERS	Molecular Signature Database (MSigDB) - Canonical Pathways
REACTOME_MICRORNA_BIOGENESIS	Molecular Signature Database (MSigDB) - Canonical Pathways
REACTOME_MITOCHONDRIAL_FATTY_ACID_BETA_OXIDATION	Molecular Signature Database (MSigDB) - Canonical Pathways
REACTOME_MITOCHONDRIAL_TRNA_AMINOACYLATION	Molecular Signature Database (MSigDB) - Canonical Pathways
REACTOME_MITOTIC_M_M_G1_PHASES	Molecular Signature Database (MSigDB) - Canonical Pathways
REACTOME_MITOTIC_PROMETAPHASE	Molecular Signature Database (MSigDB) - Canonical Pathways
REACTOME_MRNA_3_END_PROCESSING	Molecular Signature Database (MSigDB) - Canonical Pathways
REACTOME_MRNA_DECAY_BY_3_TO_5_EXORIBONUCLEASE	Molecular Signature Database (MSigDB) - Canonical Pathways
REACTOME_MRNA_DECAY_BY_5_TO_3_EXORIBONUCLEASE	Molecular Signature Database (MSigDB) - Canonical Pathways
REACTOME_MRNA_PROCESSING	Molecular Signature Database (MSigDB) - Canonical Pathways
REACTOME_MRNA_SPLICING	Molecular Signature Database (MSigDB) - Canonical Pathways
REACTOME_MRNA_SPLICING_MINOR_PATHWAY	Molecular Signature Database (MSigDB) - Canonical Pathways
REACTOME_MTOR_SIGNALLING	Molecular Signature Database (MSigDB) - Canonical Pathways
REACTOME_MTORC1_MEDIATED_SIGNALLING	Molecular Signature Database (MSigDB) - Canonical Pathways
REACTOME_MUSCLE_CONTRACTION	Molecular Signature Database (MSigDB) - Canonical Pathways
REACTOME_MYD88_CASCADE	Molecular Signature Database (MSigDB) - Canonical Pathways
REACTOME_MYOGENESSIS	Molecular Signature Database (MSigDB) - Canonical Pathways
REACTOME_NA_CL_DEPENDENT_NEUROTRANSMITTER_TRANSPORTERS	Molecular Signature Database (MSigDB) - Canonical Pathways
REACTOME_NCAM_SIGNALING_FOR_NEURITE_OUT_GROWTH	Molecular Signature Database (MSigDB) - Canonical Pathways
REACTOME_NCAM1_INTERACTIONS	Molecular Signature Database (MSigDB) - Canonical Pathways
REACTOME_NEF_MEDIATED_DOWNREGULATION_OF_MHC_CLASS_I_COMPLEX_CELL_SURFACE_EXPRESSION	Molecular Signature Database (MSigDB) - Canonical Pathways
REACTOME_NEF_MEDIATES_DOWN_MODULATION_OF_CELL_SURFACE_RECEPTORS_BY_RECRUITING_THEM_TO_CLATHRIN_ADAPTERS	Molecular Signature Database (MSigDB) - Canonical Pathways
REACTOME_NEP_NS2_INTERACTS_WITH_THE_CELLULAR_EXPORT_MACHINERY	Molecular Signature Database (MSigDB) - Canonical Pathways
REACTOME_NEURORANSMITTER_RECEPTOR_BINDING_AND_DOWNSTREAM_TRANSMISSION_IN_THE_POSTSYNAPTIC_CELL	Molecular Signature Database (MSigDB) - Canonical Pathways
REACTOME_NEUROTRANSMITTER_RELEASE_CYCLE	Molecular Signature Database (MSigDB) - Canonical Pathways
REACTOME_NF_KB_IS_ACTIVATED_AND_SIGNALS_SURVIVAL	Molecular Signature Database (MSigDB) - Canonical Pathways
REACTOME_NOREPINEPHRINE_NEUROTRANSMITTER_RELEASE_CYCLE	Molecular Signature Database (MSigDB) - Canonical Pathways
REACTOME_NOTCH_HLH_TRANSCRIPTION_PATHWAY	Molecular Signature Database (MSigDB) - Canonical Pathways
REACTOME_NRAGE_SIGNALS_DEATH_THROUGH_JNK	Molecular Signature Database (MSigDB) - Canonical Pathways
REACTOME_NRIF_SIGNALS_CELL_DEATH_FROM_THE_NUCLEUS	Molecular Signature Database (MSigDB) - Canonical Pathways
REACTOME_NUCLEAR_EVENTS_KINASE_AND_TRANSCRIPTION_FACTOR_ACTIVATION	Molecular Signature Database (MSigDB) - Canonical Pathways
REACTOME_NUCLEAR_IMPORT_OF_REV_PROTEIN	Molecular Signature Database (MSigDB) - Canonical Pathways
REACTOME_NUCLEAR_RECEPTOR_TRANSCRIPTION_PATHWAY	Molecular Signature Database (MSigDB) - Canonical Pathways
REACTOME_NUCLEOTIDE_EXCISION_REPAIR	Molecular Signature Database (MSigDB) - Canonical Pathways
REACTOME_NUCLEOTIDE_LIKE_PURINERGIC_RECEPTORS	Molecular Signature Database (MSigDB) - Canonical Pathways
REACTOME_OLFACTORY_SIGNALING_PATHWAY	Molecular Signature Database (MSigDB) - Canonical Pathways
REACTOME_OPIOID_SIGNALLING	Molecular Signature Database (MSigDB) - Canonical Pathways
REACTOME_ORC1_REMOVAL_FROM_CHROMATIN	Molecular Signature Database (MSigDB) - Canonical Pathways
REACTOME_OTHER_SEMAPHORIN_INTERACTIONS	Molecular Signature Database (MSigDB) - Canonical Pathways
REACTOME_P130CAS_LINKAGE_TO_MAPK_SIGNALING_FOR_INTEGRINS	Molecular Signature Database (MSigDB) - Canonical Pathways
REACTOME_P2Y_RECEPTORS	Molecular Signature Database (MSigDB) - Canonical Pathways
REACTOME_P38MAPK_EVENTS	Molecular Signature Database (MSigDB) - Canonical Pathways
REACTOME_P53_INDEPENDENT_DNA_DAMAGE_RESPONSE	Molecular Signature Database (MSigDB) - Canonical Pathways
REACTOME_P75_NTR_RECEPTOR_MEDIATED_SIGNALLING	Molecular Signature Database (MSigDB) - Canonical Pathways
REACTOME_P75NTR_RECRUITS_SIGNALLING_COMPLEXES	Molecular Signature Database (MSigDB) - Canonical Pathways
REACTOME_P75NTR_SIGNALS_VIA_NFKB	Molecular Signature Database (MSigDB) - Canonical Pathways
REACTOME_PACKAGING_OF_TELOMERE_ENDS	Molecular Signature Database (MSigDB) - Canonical Pathways
REACTOME_PD1_SIGNALING	Molecular Signature Database (MSigDB) - Canonical Pathways
REACTOME_PECAM1_INTERACTIONS	Molecular Signature Database (MSigDB) - Canonical Pathways
REACTOME_PEPTIDE_CHAIN_ELONGATION	Molecular Signature Database (MSigDB) - Canonical Pathways
REACTOME_PEPTIDE_LIGAND_BINDING_RECEPTORS	Molecular Signature Database (MSigDB) - Canonical Pathways
REACTOME_PEROXISOMAL_LIPID_METABOLISM	Molecular Signature Database (MSigDB) - Canonical Pathways
REACTOME_PHASE_1_FUNCTIONALIZATION	Molecular Signature Database (MSigDB) - Canonical Pathways
REACTOME_PHASE_1_FUNCTIONALIZATION_OF_COMPOUNDS	Molecular Signature Database (MSigDB) - Canonical Pathways
REACTOME_PHASE_II_CONJUGATION	Molecular Signature Database (MSigDB) - Canonical Pathways
REACTOME_PHOSPHOLIPASE_CMEDIATED_CASCADE	Molecular Signature Database (MSigDB) - Canonical Pathways
REACTOME_PHOSPHORYLATION_OF_CD3_AND_TCR_ZETA_CHAINS	Molecular Signature Database (MSigDB) - Canonical Pathways
REACTOME_PHOSPHORYLATION_OF_THE_APC	Molecular Signature Database (MSigDB) - Canonical Pathways
REACTOME_PI3K_AKT_SIGNALLING	Molecular Signature Database (MSigDB) - Canonical Pathways
REACTOME_PI3K_CASCADE	Molecular Signature Database (MSigDB) - Canonical Pathways
REACTOME_PKA_ACTIVATION	Molecular Signature Database (MSigDB) - Canonical Pathways
REACTOME_PLATELET_ACTIVATION	Molecular Signature Database (MSigDB) - Canonical Pathways
REACTOME_PLATELET_ACTIVATION_TRIGGERS	Molecular Signature Database (MSigDB) - Canonical Pathways
REACTOME_PLATELET_ADHESION_TO_EXPOSED_COLLAGEN	Molecular Signature Database (MSigDB) - Canonical Pathways
REACTOME_PLATELET_AGGREGATION_PLUG_FORMATION	Molecular Signature Database (MSigDB) - Canonical Pathways
REACTOME_PLATELET_DEGRANULATION	Molecular Signature Database (MSigDB) - Canonical Pathways
REACTOME_PLC_BETA_MEDIATED_EVENTS	Molecular Signature Database (MSigDB) - Canonical Pathways
REACTOME_PLC_GAMMA1_SIGNALLING	Molecular Signature Database (MSigDB) - Canonical Pathways
REACTOME_POLYMERASE_SWITCHING	Molecular Signature Database (MSigDB) - Canonical Pathways
REACTOME_POST_CHAPERONIN_TUBULIN_FOLDING_PATHWAY	Molecular Signature Database (MSigDB) - Canonical Pathways
REACTOME_POST_NMDA_RECEPTOR_ACTIVATION_EVENTS	Molecular Signature Database (MSigDB) - Canonical Pathways
REACTOME_POST_TRANSLATIONAL_PROTEIN_MODIFICATION	Molecular Signature Database (MSigDB) - Canonical Pathways
REACTOME_PP2A_MEDIATED_DEPHOSPHORYLATION_OF_KEY_METABOLIC_FACTORS	Molecular Signature Database (MSigDB) - Canonical Pathways
REACTOME_PREFOLDIN_MEDIATED_TRANSFER_OF_SUBSTRATE_TO_CCT_TRIC	Molecular Signature Database (MSigDB) - Canonical Pathways
REACTOME_PROCESSING_OF_CAPPED_INTRON_CONTAINING_PRE_MRNA	Molecular Signature Database (MSigDB) - Canonical Pathways
REACTOME_PROSTANOID_HORMONES	Molecular Signature Database (MSigDB) - Canonical Pathways
REACTOME_PROTEOLYTIC_CLEAVAGE_OF_SNARE_COMPLEX_PROTEINS	Molecular Signature Database (MSigDB) - Canonical Pathways
REACTOME_PURINE_METABOLISM	Molecular Signature Database (MSigDB) - Canonical Pathways
REACTOME_PURINE_RIBONUCLEOSIDE_MONOPHOSPHATE_BIOSYNTHESIS	Molecular Signature Database (MSigDB) - Canonical Pathways
REACTOME_PURINE_SALVAGE_REACTIONS	Molecular Signature Database (MSigDB) - Canonical Pathways
REACTOME_PYRIMIDINE_CATABOLISM	Molecular Signature Database (MSigDB) - Canonical Pathways
REACTOME_PYRIMIDINE_METABOLISM	Molecular Signature Database (MSigDB) - Canonical Pathways
REACTOME_PYRUVATE_METABOLISM	Molecular Signature Database (MSigDB) - Canonical Pathways
REACTOME_PYRUVATE_METABOLISM_AND_TCA_CYCLE	Molecular Signature Database (MSigDB) - Canonical Pathways
REACTOME_RAS_ACTIVATION_UOPN_CA2_INFUX_THROUGH_NMDA_RECEPTOR	Molecular Signature Database (MSigDB) - Canonical Pathways
REACTOME_RECRUITMENT_OF_NUMA_TO_MITOTIC_CENTROSOMES	Molecular Signature Database (MSigDB) - Canonical Pathways
REACTOME_RECYCLING_OF_BILE_ACIDS_AND_SALTS	Molecular Signature Database (MSigDB) - Canonical Pathways
REACTOME_REGULATED_PROTEOLYSIS_OF_P75NTR	Molecular Signature Database (MSigDB) - Canonical Pathways
REACTOME_REGULATION_OF_AMPK_ACTIVITY_VIA_LKB1	Molecular Signature Database (MSigDB) - Canonical Pathways
REACTOME_REGULATION_OF_APC_ACTIVATORS_BETWEEN_G1_S_AND_EARLY_ANAPHASE	Molecular Signature Database (MSigDB) - Canonical Pathways
REACTOME_REGULATION_OF_BETA_CELL_DEVELOPMENT	Molecular Signature Database (MSigDB) - Canonical Pathways
REACTOME_REGULATION_OF_GENE_EXPRESSION_IN_BETA_CELLS	Molecular Signature Database (MSigDB) - Canonical Pathways
REACTOME_REGULATION_OF_GLUCOKINASE_BY_GLUCOKINASE_REGULATORY_PROTEIN	Molecular Signature Database (MSigDB) - Canonical Pathways
REACTOME_REGULATION_OF_INSULIN_LIKE_GROWTH_FACTOR_ACTIVITY_BY_INSULIN_LIKE_GROWTH_FACTOR_BINDING_PROTEINS	Molecular Signature Database (MSigDB) - Canonical Pathways
REACTOME_REGULATION_OF_INSULIN_SECRETION	Molecular Signature Database (MSigDB) - Canonical Pathways
REACTOME_REGULATION_OF_INSULIN_SECRETION_BY_ACETYLCHOLINE	Molecular Signature Database (MSigDB) - Canonical Pathways
REACTOME_REGULATION_OF_INSULIN_SECRETION_BY_FREE_FATTY_ACIDS	Molecular Signature Database (MSigDB) - Canonical Pathways
REACTOME_REGULATION_OF_INSULIN_SECRETION_BY_GLUCAGON_LIKE_PEPTIDE_1	Molecular Signature Database (MSigDB) - Canonical Pathways
REACTOME_REGULATION_OF_LIPID_METABOLISM_BY_PEROXISOME_PROLIFERATOR_ACTIVATED_RECEPTOR_ALPHA	Molecular Signature Database (MSigDB) - Canonical Pathways
REACTOME_REGULATION_OF_ORNITHINE_DECARBOXYLASE	Molecular Signature Database (MSigDB) - Canonical Pathways
REACTOME_REGULATION_OF_PYRUVATE_DEHYDROGENASE_COMPLEX	Molecular Signature Database (MSigDB) - Canonical Pathways
REACTOME_REGULATION_OF_RHEB_GTPASE_ACTIVITY_BY_AMPK	Molecular Signature Database (MSigDB) - Canonical Pathways
REACTOME_REMOVAL_OF_DNA_PATCH_CONTAINING_ABASIC_RESIDUE	Molecular Signature Database (MSigDB) - Canonical Pathways
REACTOME_REMOVAL_OF_THE_FLAP_INTERMEDIATE	Molecular Signature Database (MSigDB) - Canonical Pathways
REACTOME_REMOVAL_OF_THE_FLAP_INTERMEDIATE_FROM_THE_C_STRAND	Molecular Signature Database (MSigDB) - Canonical Pathways
REACTOME_REPAIR_SYNTHESIS_OF_PATCH_27_30_BASES_LONG_BY_DNA_POLYMERASE	Molecular Signature Database (MSigDB) - Canonical Pathways
REACTOME_RESOLUTION_OF_AP_SITES_VIA_THE_SINGLE_NUCLEOTIDE_REPLACEMENT_PATHWAY	Molecular Signature Database (MSigDB) - Canonical Pathways
REACTOME_RETROGRADE_NEUROTROPHIN_SIGNALLING	Molecular Signature Database (MSigDB) - Canonical Pathways
REACTOME_REV_MEDIATED_NUCLEAR_EXPORT_OF_HIV1_RNA	Molecular Signature Database (MSigDB) - Canonical Pathways
REACTOME_RHO_GTPASE_CYCLE	Molecular Signature Database (MSigDB) - Canonical Pathways
REACTOME_RNA_POL_II_CTD_PHOSPHORYLATION_AND_INTERACTION_WITH_CE	Molecular Signature Database (MSigDB) - Canonical Pathways
REACTOME_RNA_POLYMERASE_I_CHAIN_ELONGATION	Molecular Signature Database (MSigDB) - Canonical Pathways
REACTOME_RNA_POLYMERASE_I_III_AND_MITOCHONDRIAL_TRANSCRIPTION	Molecular Signature Database (MSigDB) - Canonical Pathways
REACTOME_RNA_POLYMERASE_I_PROMOTER_CLEARANCE	Molecular Signature Database (MSigDB) - Canonical Pathways
REACTOME_RNA_POLYMERASE_I_PROMOTER_ESCAPE	Molecular Signature Database (MSigDB) - Canonical Pathways
REACTOME_RNA_POLYMERASE_I_PROMOTER_OPENING	Molecular Signature Database (MSigDB) - Canonical Pathways
REACTOME_RNA_POLYMERASE_I_TRANSCRIPTION_INITIATION	Molecular Signature Database (MSigDB) - Canonical Pathways
REACTOME_RNA_POLYMERASE_I_TRANSCRIPTION_TERMINATION	Molecular Signature Database (MSigDB) - Canonical Pathways
REACTOME_RNA_POLYMERASE_II_TRANSCRIPTION	Molecular Signature Database (MSigDB) - Canonical Pathways
REACTOME_RNA_POLYMERASE_III_CHAIN_ELONGATION	Molecular Signature Database (MSigDB) - Canonical Pathways
REACTOME_RNA_POLYMERASE_III_TRANSCRIPTION	Molecular Signature Database (MSigDB) - Canonical Pathways
REACTOME_RNA_POLYMERASE_III_TRANSCRIPTION_INITIATION	Molecular Signature Database (MSigDB) - Canonical Pathways
REACTOME_RNA_POLYMERASE_III_TRANSCRIPTION_INITIATION_FROM_TYPE_2_PROMOTER	Molecular Signature Database (MSigDB) - Canonical Pathways
REACTOME_RNA_POLYMERASE_III_TRANSCRIPTION_INITIATION_FROM_TYPE_3_PROMOTER	Molecular Signature Database (MSigDB) - Canonical Pathways
REACTOME_RNA_POLYMERASE_III_TRANSCRIPTION_TERMINATION	Molecular Signature Database (MSigDB) - Canonical Pathways
REACTOME_S_PHASE	Molecular Signature Database (MSigDB) - Canonical Pathways
REACTOME_SCF_BETA_TRCP_MEDIATED_DEGRADATION_OF_EMI1	Molecular Signature Database (MSigDB) - Canonical Pathways
REACTOME_SCF_SKP2_MEDIATED_DEGRADATION_OF_P27_P21	Molecular Signature Database (MSigDB) - Canonical Pathways
REACTOME_SEMA3A_PAK_DEPENDENT_AXON_REPULSION	Molecular Signature Database (MSigDB) - Canonical Pathways
REACTOME_SEMA3A_PLEXIN_REPULSION_SIGNALING_BY_INHIBITING_INTEGRIN_ADHESION	Molecular Signature Database (MSigDB) - Canonical Pathways
REACTOME_SEMA4D_IN_SEMAPHORIN_SIGNALING	Molecular Signature Database (MSigDB) - Canonical Pathways
REACTOME_SEMA4D_INDUCED_CELL_MIGRATION_AND_GROWTH_CONE_COLLAPSE	Molecular Signature Database (MSigDB) - Canonical Pathways
REACTOME_SEMAPHORIN_INTERACTIONS	Molecular Signature Database (MSigDB) - Canonical Pathways
REACTOME_SEROTONIN_NEUROTRANSMITTER_RELEASE_CYCLE	Molecular Signature Database (MSigDB) - Canonical Pathways
REACTOME_SEROTONIN_RECEPTORS	Molecular Signature Database (MSigDB) - Canonical Pathways
REACTOME_SHC_MEDIATED_SIGNALLING	Molecular Signature Database (MSigDB) - Canonical Pathways
REACTOME_SHC_RELATED_EVENTS	Molecular Signature Database (MSigDB) - Canonical Pathways
REACTOME_SHCMEDIATED_CASCADE	Molecular Signature Database (MSigDB) - Canonical Pathways
REACTOME_SIGNAL_AMPLIFICATION	Molecular Signature Database (MSigDB) - Canonical Pathways
REACTOME_SIGNAL_ATTENUATION	Molecular Signature Database (MSigDB) - Canonical Pathways
REACTOME_SIGNALING_BY_BMP	Molecular Signature Database (MSigDB) - Canonical Pathways
REACTOME_SIGNALING_BY_EGFR	Molecular Signature Database (MSigDB) - Canonical Pathways
REACTOME_SIGNALING_BY_NOTCH	Molecular Signature Database (MSigDB) - Canonical Pathways
REACTOME_SIGNALING_BY_PDGF	Molecular Signature Database (MSigDB) - Canonical Pathways
REACTOME_SIGNALING_BY_ROBO_RECEPTOR	Molecular Signature Database (MSigDB) - Canonical Pathways
REACTOME_SIGNALING_BY_TGF_BETA	Molecular Signature Database (MSigDB) - Canonical Pathways
REACTOME_SIGNALING_BY_VEGF	Molecular Signature Database (MSigDB) - Canonical Pathways
REACTOME_SIGNALING_BY_WNT	Molecular Signature Database (MSigDB) - Canonical Pathways
REACTOME_SIGNALING_IN_IMMUNE_SYSTEM	Molecular Signature Database (MSigDB) - Canonical Pathways
REACTOME_SIGNALLING_BY_NGF	Molecular Signature Database (MSigDB) - Canonical Pathways
REACTOME_SIGNALLING_TO_ERKS	Molecular Signature Database (MSigDB) - Canonical Pathways
REACTOME_SIGNALLING_TO_P38_VIA_RIT_AND_RIN	Molecular Signature Database (MSigDB) - Canonical Pathways
REACTOME_SIGNALLING_TO_RAS	Molecular Signature Database (MSigDB) - Canonical Pathways
REACTOME_SLC_MEDIATED_TRANSMEMBRANE_TRANSPORT	Molecular Signature Database (MSigDB) - Canonical Pathways
REACTOME_SMOOTH_MUSCLE_CONTRACTION	Molecular Signature Database (MSigDB) - Canonical Pathways
REACTOME_SNRNP_ASSEMBLY	Molecular Signature Database (MSigDB) - Canonical Pathways
REACTOME_SOS_MEDIATED_SIGNALLING	Molecular Signature Database (MSigDB) - Canonical Pathways
REACTOME_SPHINGOLIPID_METABOLISM	Molecular Signature Database (MSigDB) - Canonical Pathways
REACTOME_STABILIZATION_OF_P53	Molecular Signature Database (MSigDB) - Canonical Pathways
REACTOME_STEROID_HORMONE_BIOSYNTHESIS	Molecular Signature Database (MSigDB) - Canonical Pathways
REACTOME_STEROID_HORMONES	Molecular Signature Database (MSigDB) - Canonical Pathways
REACTOME_STEROID_METABOLISM	Molecular Signature Database (MSigDB) - Canonical Pathways
REACTOME_STRIATED_MUSCLE_CONTRACTION	Molecular Signature Database (MSigDB) - Canonical Pathways
REACTOME_SYNTHESIS_AND_INTERCONVERSION_OF_NUCLEOTIDE_DI_AND_TRIPHOSPHATES	Molecular Signature Database (MSigDB) - Canonical Pathways
REACTOME_SYNTHESIS_OF_BILE_ACIDS_AND_BILE_SALTS	Molecular Signature Database (MSigDB) - Canonical Pathways
REACTOME_SYNTHESIS_OF_BILE_ACIDS_AND_BILE_SALTS_VIA_24_HYDROXYCHOLESTEROL	Molecular Signature Database (MSigDB) - Canonical Pathways
REACTOME_SYNTHESIS_OF_BILE_ACIDS_AND_BILE_SALTS_VIA_7ALPHA_HYDROXYCHOLESTEROL	Molecular Signature Database (MSigDB) - Canonical Pathways
REACTOME_SYNTHESIS_OF_DNA	Molecular Signature Database (MSigDB) - Canonical Pathways
REACTOME_SYNTHESIS_OF_GLYCOSYLPHOSPHATIDYLINOSITOL	Molecular Signature Database (MSigDB) - Canonical Pathways
REACTOME_SYNTHESIS_OF_GPI_ANCHORED_PROTEINS	Molecular Signature Database (MSigDB) - Canonical Pathways
REACTOME_TAT_MEDIATED_HIV1_ELONGATION_ARREST_AND_RECOVERY	Molecular Signature Database (MSigDB) - Canonical Pathways
REACTOME_TCR_SIGNALING	Molecular Signature Database (MSigDB) - Canonical Pathways
REACTOME_TELOMERE_MAINTENANCE	Molecular Signature Database (MSigDB) - Canonical Pathways
REACTOME_THE_ROLE_OF_NEF_IN_HIV1_REPLICATION_AND_DISEASE_PATHOGENESIS	Molecular Signature Database (MSigDB) - Canonical Pathways
REACTOME_THROMBIN_SIGNALLING_THROUGH_PROTEINASE_ACTIVATED_RECEPTORS	Molecular Signature Database (MSigDB) - Canonical Pathways
REACTOME_THROMBOXANE_SIGNALLING_THROUGH_TP_RECEPTOR	Molecular Signature Database (MSigDB) - Canonical Pathways
REACTOME_TIE2_SIGNALING	Molecular Signature Database (MSigDB) - Canonical Pathways
REACTOME_TIGHT_JUNCTION_INTERACTIONS	Molecular Signature Database (MSigDB) - Canonical Pathways
REACTOME_TOLL_LIKE_RECEPTOR_3_CASCADE	Molecular Signature Database (MSigDB) - Canonical Pathways
REACTOME_TOLL_LIKE_RECEPTOR_4_CASCADE	Molecular Signature Database (MSigDB) - Canonical Pathways
REACTOME_TOLL_LIKE_RECEPTOR_9_CASCADE	Molecular Signature Database (MSigDB) - Canonical Pathways
REACTOME_TOLL_RECEPTOR_CASCADES	Molecular Signature Database (MSigDB) - Canonical Pathways
REACTOME_TRAF6_MEDIATED_INDUCTION_OF_THE_ANTIVIRAL_CYTOKINE_IFN_ALPHA_BETA_CASCADE	Molecular Signature Database (MSigDB) - Canonical Pathways
REACTOME_TRAFFICKING_OF_AMPA_RECEPTORS	Molecular Signature Database (MSigDB) - Canonical Pathways
REACTOME_TRAFFICKING_OF_GLUR2_CONTAINING_AMPA_RECEPTORS	Molecular Signature Database (MSigDB) - Canonical Pathways
REACTOME_TRANSCRIPTION	Molecular Signature Database (MSigDB) - Canonical Pathways
REACTOME_TRANSCRIPTION_COUPLED_NER	Molecular Signature Database (MSigDB) - Canonical Pathways
REACTOME_TRANSCRIPTION_OF_THE_HIV_GENOME	Molecular Signature Database (MSigDB) - Canonical Pathways
REACTOME_TRANSFORMATION_OF_LANOSTEROL_TO_CHOLESTEROL	Molecular Signature Database (MSigDB) - Canonical Pathways
REACTOME_TRANSLATION	Molecular Signature Database (MSigDB) - Canonical Pathways
REACTOME_TRANSLATION_INITIATION_COMPLEX_FORMATION	Molecular Signature Database (MSigDB) - Canonical Pathways
REACTOME_TRANSLOCATION_OF_ZAP70_TO_IMMUNOLOGICAL_SYNAPSE	Molecular Signature Database (MSigDB) - Canonical Pathways
REACTOME_TRANSMEMBRANE_TRANSPORT_OF_SMALL_MOLECULES	Molecular Signature Database (MSigDB) - Canonical Pathways
REACTOME_TRANSMISSION_ACROSS_CHEMICAL_SYNAPSES	Molecular Signature Database (MSigDB) - Canonical Pathways
REACTOME_TRANSPORT_OF_MATURE_MRNA_DERIVED_FROM_AN_INTRON_CONTAINING_TRANSCRIPT	Molecular Signature Database (MSigDB) - Canonical Pathways
REACTOME_TRANSPORT_OF_RIBONUCLEOPROTEINS_INTO_THE_HOST_NUCLEUS	Molecular Signature Database (MSigDB) - Canonical Pathways
REACTOME_TRANSPORT_OF_THE_SLBP_INDEPENDENT_MATURE_MRNA	Molecular Signature Database (MSigDB) - Canonical Pathways
REACTOME_TRIACYLGLYCERIDE_BIOSYNTHESIS	Molecular Signature Database (MSigDB) - Canonical Pathways
REACTOME_TRKA_SIGNALLING_FROM_THE_PLASMA_MEMBRANE	Molecular Signature Database (MSigDB) - Canonical Pathways
REACTOME_TRNA_AMINOACYLATION	Molecular Signature Database (MSigDB) - Canonical Pathways
REACTOME_UNFOLDED_PROTEIN_RESPONSE	Molecular Signature Database (MSigDB) - Canonical Pathways
REACTOME_UNWINDING_OF_DNA	Molecular Signature Database (MSigDB) - Canonical Pathways
REACTOME_VIF_MEDIATED_DEGRADATION_OF_APOBEC3G	Molecular Signature Database (MSigDB) - Canonical Pathways
REACTOME_VIRAL_DSRNA_TLR3_TRIF_COMPLEX_ACTIVATES_RIP1	Molecular Signature Database (MSigDB) - Canonical Pathways
REACTOME_VIRAL_MESSENGER_RNA_SYNTHESIS	Molecular Signature Database (MSigDB) - Canonical Pathways
REACTOME_VIRAL_MRNA_TRANSLATION	Molecular Signature Database (MSigDB) - Canonical Pathways
REACTOME_VITAMIN_B5_(PANTOTHENATE)_METABOLISM	Molecular Signature Database (MSigDB) - Canonical Pathways
REACTOME_VPR_MEDIATED_NUCLEAR_IMPORT_OF_PICS	Molecular Signature Database (MSigDB) - Canonical Pathways
REACTOME_XENOBIOTICS	Molecular Signature Database (MSigDB) - Canonical Pathways
REACTOME_ZINC_INFLUX_INTO_CELLS_BY_THE_SLC39_GENES_FAMILY	Molecular Signature Database (MSigDB) - Canonical Pathways
REACTOME_ZINC_TRANSPORTATION	Molecular Signature Database (MSigDB) - Canonical Pathways
Ribosomal_Cluster :: median || BMC Med Genomics. 2011 | PMID:21214954	PMID:21214954
S100A9_A8 :: median || BMC Med Genomics. 2011 | PMID:21214954	PMID:21214954
SA_B_CELL_RECEPTOR_COMPLEXES	Molecular Signature Database (MSigDB) - Canonical Pathways
SA_CASPASE_CASCADE	Molecular Signature Database (MSigDB) - Canonical Pathways
SA_FAS_SIGNALING	Molecular Signature Database (MSigDB) - Canonical Pathways
SA_G1_AND_S_PHASES	Molecular Signature Database (MSigDB) - Canonical Pathways
SA_G2_AND_M_PHASES	Molecular Signature Database (MSigDB) - Canonical Pathways
SA_MMP_CYTOKINE_CONNECTION	Molecular Signature Database (MSigDB) - Canonical Pathways
SA_PROGRAMMED_CELL_DEATH	Molecular Signature Database (MSigDB) - Canonical Pathways
SA_PTEN_PATHWAY	Molecular Signature Database (MSigDB) - Canonical Pathways
SA_REG_CASCADE_OF_CYCLIN_EXPR	Molecular Signature Database (MSigDB) - Canonical Pathways
SA_TRKA_RECEPTOR	Molecular Signature Database (MSigDB) - Canonical Pathways
Shipitsin_CD44_A :: Median || Cancer Cell 2007 | PMID:17349583	PMID:17349583
Shipitsin_CD44_B :: Median || Cancer Cell 2007 | PMID:17349583	PMID:17349583
SIG_BCR_SIGNALING_PATHWAY	Molecular Signature Database (MSigDB) - Canonical Pathways
SIG_CD40PATHWAYMAP	Molecular Signature Database (MSigDB) - Canonical Pathways
SIG_CHEMOTAXIS	Molecular Signature Database (MSigDB) - Canonical Pathways
SIG_IL4RECEPTOR_IN_B_LYPHOCYTES	Molecular Signature Database (MSigDB) - Canonical Pathways
SIG_INSULIN_RECEPTOR_PATHWAY_IN_CARDIAC_MYOCYTES	Molecular Signature Database (MSigDB) - Canonical Pathways
SIG_PIP3_SIGNALING_IN_B_LYMPHOCYTES	Molecular Signature Database (MSigDB) - Canonical Pathways
SIG_PIP3_SIGNALING_IN_CARDIAC_MYOCTES	Molecular Signature Database (MSigDB) - Canonical Pathways
SIG_REGULATION_OF_THE_ACTIN_CYTOSKELETON_BY_RHO_GTPASES	Molecular Signature Database (MSigDB) - Canonical Pathways
ST_ADRENERGIC	Molecular Signature Database (MSigDB) - Canonical Pathways
ST_B_CELL_ANTIGEN_RECEPTOR	Molecular Signature Database (MSigDB) - Canonical Pathways
ST_DIFFERENTIATION_PATHWAY_IN_PC12_CELLS	Molecular Signature Database (MSigDB) - Canonical Pathways
ST_ERK1_ERK2_MAPK_PATHWAY	Molecular Signature Database (MSigDB) - Canonical Pathways
ST_FAS_SIGNALING_PATHWAY	Molecular Signature Database (MSigDB) - Canonical Pathways
ST_G_ALPHA_I_PATHWAY	Molecular Signature Database (MSigDB) - Canonical Pathways
ST_G_ALPHA_S_PATHWAY	Molecular Signature Database (MSigDB) - Canonical Pathways
ST_GA12_PATHWAY	Molecular Signature Database (MSigDB) - Canonical Pathways
ST_GA13_PATHWAY	Molecular Signature Database (MSigDB) - Canonical Pathways
ST_GAQ_PATHWAY	Molecular Signature Database (MSigDB) - Canonical Pathways
ST_GRANULE_CELL_SURVIVAL_PATHWAY	Molecular Signature Database (MSigDB) - Canonical Pathways
ST_IL_13_PATHWAY	Molecular Signature Database (MSigDB) - Canonical Pathways
ST_INTEGRIN_SIGNALING_PATHWAY	Molecular Signature Database (MSigDB) - Canonical Pathways
ST_INTERFERON_GAMMA_PATHWAY	Molecular Signature Database (MSigDB) - Canonical Pathways
ST_INTERLEUKIN_13_PATHWAY	Molecular Signature Database (MSigDB) - Canonical Pathways
ST_INTERLEUKIN_4_PATHWAY	Molecular Signature Database (MSigDB) - Canonical Pathways
ST_JAK_STAT_PATHWAY	Molecular Signature Database (MSigDB) - Canonical Pathways
ST_JNK_MAPK_PATHWAY	Molecular Signature Database (MSigDB) - Canonical Pathways
ST_MYOCYTE_AD_PATHWAY	Molecular Signature Database (MSigDB) - Canonical Pathways
ST_P38_MAPK_PATHWAY	Molecular Signature Database (MSigDB) - Canonical Pathways
ST_PAC1_RECEPTOR_PATHWAY	Molecular Signature Database (MSigDB) - Canonical Pathways
ST_PHOSPHOINOSITIDE_3_KINASE_PATHWAY	Molecular Signature Database (MSigDB) - Canonical Pathways
ST_STAT3_PATHWAY	Molecular Signature Database (MSigDB) - Canonical Pathways
ST_T_CELL_SIGNAL_TRANSDUCTION	Molecular Signature Database (MSigDB) - Canonical Pathways
ST_TUMOR_NECROSIS_FACTOR_PATHWAY	Molecular Signature Database (MSigDB) - Canonical Pathways
ST_TYPE_I_INTERFERON_PATHWAY	Molecular Signature Database (MSigDB) - Canonical Pathways
ST_WNT_BETA_CATENIN_PATHWAY	Molecular Signature Database (MSigDB) - Canonical Pathways
ST_WNT_CA2_CYCLIC_GMP_PATHWAY	Molecular Signature Database (MSigDB) - Canonical Pathways
STAT1 :: Median || Breast Cancer Research 2008 | PMID:19272155	PMID:19272155
Stromal_Up :: Median || Nat. Med. 2009 | PMID:19648928	PMID:19648928
Taube_EMT_up :: Median || PNAS 2010 | PMID:20713713	PMID:2713713
TP53 Mutation :: median || BMC Cancer 2006 | PMCID: PMC1764759	PMCID: PMC1764759
Troester_Wound_Signature :: median || Clin Cancer Res 2009 | PMID:19887484	PMID:19887484
VEGF_13genes :: median || From Zhiyuan Hu | PMID:19291283	PMID:19291283
Wirapati_Proliferation :: median || Breast Cancer Res. 2008 | PMID:18662380	PMID:1866238
WNT_SIGNALING	Molecular Signature Database (MSigDB) - Canonical Pathways

## Sheet: Supplemental Table S4
Gene ID	Gene Name	SAM Fold Change	SAM q-value(%)			Module Name	SAM Fold Change	SAM q-value(%)
AGI_MM_OLIGO_A_51_P195875	Notch4	7.09797	0			REACTOME_INFLUENZA_LIFE_CYCLE	2.69488	0
AGI_MM_OLIGO_A_51_P370996	Ptprz1	5.60529	0			REACTOME_REGULATION_OF_BETA_CELL_DEVELOPMENT	2.58678	0
AGI_MM_OLIGO_A_51_P258409	Hey1	5.14991	0			REACTOME_TIGHT_JUNCTION_INTERACTIONS	2.57748	0
AGI_MM_OLIGO_A_51_P518001	Creb3l3	4.93364	0			REACTOME_GENE_EXPRESSION	2.5543	0
AGI_MM_OLIGO_A_51_P357983	Sin3b	4.91615	0			REACTOME_MRNA_SPLICING	2.52697	0
AGI_MM_OLIGO_A_51_P354642	Ero1lb	4.8971	0			REACTOME_SYNTHESIS_OF_BILE_ACIDS_AND_BILE_SALTS_VIA_24_HYDROXYCHOLESTEROL	2.51403	0
AGI_MM_OLIGO_A_51_P479519	Itgb8	4.66732	0			REACTOME_REGULATION_OF_GENE_EXPRESSION_IN_BETA_CELLS	2.46189	0
AGI_MM_OLIGO_A_51_P444645	Lect1	4.62444	0			REACTOME_INFLUENZA_VIRAL_RNA_TRANSCRIPTION_AND_REPLICATION	2.44572	0
AGI_MM_OLIGO_A_51_P239386	Ppp1r14c	4.51961	0			REACTOME_CELL_CELL_ADHESION_SYSTEMS	2.4345	0
AGI_MM_OLIGO_A_51_P367530	Syt6	4.49654	0			REACTOME_TRANSMISSION_ACROSS_CHEMICAL_SYNAPSES	2.42228	0
AGI_MM_OLIGO_A_51_P346634	Armcx4	4.26109	0			REACTOME_AMINE_DERIVED_HORMONES	2.40205	0
AGI_MM_OLIGO_A_51_P368394	Dnajb8	4.1073	0			REACTOME_TRANSLATION	2.38644	0
AGI_MM_OLIGO_A_51_P433789	Agr3	4.08511	0			REACTOME_GTP_HYDROLYSIS_AND_JOINING_OF_THE_60S_RIBOSOMAL_SUBUNIT	2.38128	0
AGI_MM_OLIGO_A_51_P255312	5330420P17Rik	3.97995	0			KEGG_SPLICEOSOME	2.38051	0
AGI_MM_OLIGO_A_51_P421724	St6galnac5	3.90213	0			REACTOME_FORMATION_OF_A_POOL_OF_FREE_40S_SUBUNITS	2.35637	0
AGI_MM_OLIGO_A_51_P114772	Cpne1	3.83175	0			KEGG_RIBOSOME	2.34694	0
AGI_MM_OLIGO_A_51_P421680	Zfp383	3.77736	0			REACTOME_VIRAL_MRNA_TRANSLATION	2.33204	0
AGI_MM_OLIGO_A_51_P379341	Neurod2	3.7616	0			REACTOME_PEPTIDE_CHAIN_ELONGATION	2.31357	0
AGI_MM_OLIGO_A_51_P474053	Erv3	3.67919	0			KEGG_BIOSYNTHESIS_OF_UNSATURATED_FATTY_ACIDS	2.30295	0
AGI_MM_OLIGO_A_51_P433540	Plekhn1	3.64445	0			MVEGFC :: median || BMC Med Genomics. 2011 | PMID:21214954	2.28458	0
AGI_MM_OLIGO_A_51_P494125	Alpl	3.60785	0			REACTOME_METABOLISM_OF_PROTEINS	2.26541	0
AGI_MM_OLIGO_A_51_P199987	Gucy1a3	3.576	0			REACTOME_ELONGATION_AND_PROCESSING_OF_CAPPED_TRANSCRIPTS	2.25737	0
AGI_MM_OLIGO_A_51_P471791	St8sia6	3.55902	0			REACTOME_PROCESSING_OF_CAPPED_INTRON_CONTAINING_PRE_MRNA	2.25211	0
AGI_MM_OLIGO_A_51_P117385	Slc26a7	3.50155	0			Ribosomal_Cluster :: median || BMC Med Genomics. 2011 | PMID:21214954	2.23529	0
AGI_MM_OLIGO_A_51_P128283	Sdk2	3.49871	0			BIOCARTA_PLCE_PATHWAY	2.18091	0
AGI_MM_OLIGO_A_51_P455866	Elf5	3.48714	0			REACTOME_TRANSLATION_INITIATION_COMPLEX_FORMATION	2.17721	0
AGI_MM_OLIGO_A_51_P436977	Duox2	3.47552	0			REACTOME_INACTIVATION_OF_APC_VIA_DIRECT_INHIBITION_OF_THE_APCOMPLEX	2.171	0
AGI_MM_OLIGO_A_51_P504354	Nrarp	3.47073	0			BIOCARTA_BARRESTIN_PATHWAY	2.14379	0
AGI_MM_OLIGO_A_51_P214302	Evx2	3.42262	0			REACTOME_FORMATION_OF_THE_TERNARY_COMPLEX_AND_SUBSEQUENTLY_THE_43S_COMPLEX	2.14323	0
AGI_MM_OLIGO_A_51_P118902	Mapkapk2	3.32111	0			REACTOME_DEADENYLATION_OF_MRNA	2.12689	0
AGI_MM_OLIGO_A_51_P244020	Rtbdn	3.28361	0			REACTOME_TRAFFICKING_OF_AMPA_RECEPTORS	2.11124	0
AGI_MM_OLIGO_A_51_P121397	Mrps17	3.27861	0			REACTOME_INSULIN_SYNTHESIS_AND_SECRETION	2.10314	0
AGI_MM_OLIGO_A_51_P214837	Arhgap12	3.19898	0			C_MYB_Signature :: median || PLoS One. 2010 | PMID:20949095	2.06208	0
AGI_MM_OLIGO_A_51_P490678	Trim68	3.13028	0			KEGG_ASCORBATE_AND_ALDARATE_METABOLISM	2.0534	0
AGI_MM_OLIGO_A_51_P452659	A430110N23Rik	3.1263	0			BIOCARTA_GCR_PATHWAY	2.05244	0
AGI_MM_OLIGO_A_51_P283384	Vmn1r237	3.05804	0			REACTOME_HOMOLOGOUS_RECOMBINATION_REPAIR	2.0508	0
AGI_MM_OLIGO_A_51_P261051	Dlx5	3.02675	0			REACTOME_FORMATION_AND_MATURATION_OF_MRNA_TRANSCRIPT	2.02911	0
AGI_MM_OLIGO_A_51_P470989	Paip1	3.01639	0			REACTOME_ACTIVATION_OF_NMDA_RECEPTOR_UPON_GLUTAMATE_BINDING_AND_POSTSYNAPTIC_EVENTS	2.02446	0
AGI_MM_OLIGO_A_51_P436559	Igdcc3	2.99747	0			REACTOME_TRAFFICKING_OF_GLUR2_CONTAINING_AMPA_RECEPTORS	2.02093	0
AGI_MM_OLIGO_A_51_P222773	Foxa2	2.98777	0			REACTOME_UNWINDING_OF_DNA	2.01798	0
AGI_MM_OLIGO_A_51_P423608	Tmem20	2.97554	0			REACTOME_ENDOGENOUS_STEROLS	2.00868	0
AGI_MM_OLIGO_A_51_P437176	Trim47	2.95655	0			REACTOME_DOPAMINE_NEUROTRANSMITTER_RELEASE_CYCLE	2.00567	0
AGI_MM_OLIGO_A_51_P499201	Npm3	2.95562	0			BIOCARTA_41BB_PATHWAY	1.97811	0
AGI_MM_OLIGO_A_51_P110323	Gna14	2.90498	0			REACTOME_MRNA_3_END_PROCESSING	1.97233	0
AGI_MM_OLIGO_A_51_P140964	Olfr1359	2.86417	0			REACTOME_NEURORANSMITTER_RECEPTOR_BINDING_AND_DOWNSTREAM_TRANSMISSION_IN_THE_POSTSYNAPTIC_CELL	1.95589	0
AGI_MM_OLIGO_A_51_P374878	D330045A20Rik	2.8346	0			REACTOME_TELOMERE_MAINTENANCE	1.95122	0
AGI_MM_OLIGO_A_51_P286978	1700034O15Rik	2.82527	0			BIOCARTA_CFTR_PATHWAY	1.94964	0
AGI_MM_OLIGO_A_51_P402913	Fam113b	2.81028	0			KEGG_DNA_REPLICATION	1.94044	0
AGI_MM_OLIGO_A_51_P356512	Armcx2	2.78031	0			MRibosomal :: median || BMC Med Genomics. 2011 | PMID:21214954	1.93942	0
AGI_MM_OLIGO_A_51_P119932	Arhgap26	2.77777	0			REACTOME_DNA_STRAND_ELONGATION	1.9371	0
AGI_MM_OLIGO_A_51_P311038	Adamts15	2.76695	0			REACTOME_EXTENSION_OF_TELOMERES	1.93466	0
AGI_MM_OLIGO_A_51_P234944	Adamts4	2.74417	0			REACTOME_GLUCOSE_TRANSPORT	1.92327	0
AGI_MM_OLIGO_A_51_P307082	Hey2	2.70181	0			REACTOME_APCDC20_MEDIATED_DEGRADATION_OF_CYCLIN_B	1.92284	0
AGI_MM_OLIGO_A_51_P519354	Ryr3	2.69552	0			KEGG_MISMATCH_REPAIR	1.90976	0
AGI_MM_OLIGO_A_51_P433778	Tert	2.69432	0			REACTOME_METABOLISM_OF_MRNA	1.90811	0
AGI_MM_OLIGO_A_51_P249821	Smap1	2.67342	0			REACTOME_CONVERSION_FROM_APC_CDC20_TO_APC_CDH1_IN_LATE_ANAPHASE	1.89652	0
AGI_MM_OLIGO_A_51_P355906	Kit	2.65436	0			REACTOME_CLASS_C3_METABOTROPIC_GLUTAMATE_PHEROMONE_RECEPTORS	1.88681	0
AGI_MM_OLIGO_A_51_P166155	Gmnn	2.65204	0			KEGG_LEISHMANIA_INFECTION	0.527878	0
AGI_MM_OLIGO_A_51_P341336	Bcl2l14	2.64966	0			BIOCARTA_BCR_PATHWAY	0.526233	0
AGI_MM_OLIGO_A_51_P259876	Dock9	2.6381	0			REACTOME_COMMON_PATHWAY	0.525166	0
AGI_MM_OLIGO_A_51_P379318	Olfr127	2.61023	0			Taube_EMT_up :: Median || PNAS 2010 | PMID:20713713	0.52423	0
AGI_MM_OLIGO_A_51_P307168	Ddah1	2.60004	0			BIOCARTA_RAS_PATHWAY	0.523785	0
AGI_MM_OLIGO_A_51_P187491	Epgn	2.59528	0			REACTOME_TCR_SIGNALING	0.520805	0
AGI_MM_OLIGO_A_51_P435830	Ccdc33	2.59279	0			HCK :: Median || Breast Cancer Research 2008 | PMID:19272155	0.514812	0
AGI_MM_OLIGO_A_51_P284476	Gpm6b	2.58952	0			KEGG_CHEMOKINE_SIGNALING_PATHWAY	0.514281	0
AGI_MM_OLIGO_A_51_P402193	Map3k1	2.57394	0			KEGG_PHENYLALANINE_METABOLISM	0.514134	0
AGI_MM_OLIGO_A_51_P458262	Ccl19	2.53835	0			KEGG_VIBRIO_CHOLERAE_INFECTION	0.513979	0
AGI_MM_OLIGO_A_51_P358112	Fads1	2.5225	0			KEGG_OTHER_GLYCAN_DEGRADATION	0.513106	0
AGI_MM_OLIGO_A_51_P158678	Fam181b	2.51456	0			BIOCARTA_SPPA_PATHWAY	0.511077	0
AGI_MM_OLIGO_A_51_P520849	Sfrp2	2.50508	0			BIOCARTA_ECM_PATHWAY	0.509031	0
AGI_MM_OLIGO_A_51_P432924	Ugt2b34	2.49694	0			BIOCARTA_SALMONELLA_PATHWAY	0.505933	0
AGI_MM_OLIGO_A_51_P363461	4833414E09Rik	2.47484	0			LCK :: Median || Breast Cancer Research 2008 | PMID:19272155	0.505571	0
AGI_MM_OLIGO_A_51_P316951	Wipf3	2.46739	0			REACTOME_MEMBRANE_TRAFFICKING	0.505093	0
AGI_MM_OLIGO_A_51_P401501	Tmem213	2.46693	0			BIOCARTA_P53HYPOXIA_PATHWAY	0.49919	0
AGI_MM_OLIGO_A_51_P484054	F7	2.44914	0			ADM_S100A10_A110NDGR1_Cluster :: median || BMC Med Genomics. 2011 | PMID:21214954	0.495414	0
AGI_MM_OLIGO_A_51_P241213	A030005L19Rik	2.43386	0			Claudin_High :: median || Genome Biol. 2007 | PMID:17493263	0.494369	0
AGI_MM_OLIGO_A_51_P455657	Dennd1b	2.43048	0			KEGG_STEROID_BIOSYNTHESIS	0.493274	0
AGI_MM_OLIGO_A_51_P325904	Inhbb	2.41731	0			BIOCARTA_AHSP_PATHWAY	0.490893	0
AGI_MM_OLIGO_A_51_P279038	Ppargc1a	2.41345	0			REACTOME_METAL_ION_SLC_TRANSPORTERS	0.487933	0
AGI_MM_OLIGO_A_51_P508510	Notch1	2.41337	0			KEGG_AMINO_SUGAR_AND_NUCLEOTIDE_SUGAR_METABOLISM	0.4866	0
AGI_MM_OLIGO_A_51_P364609	Fads2	2.41056	0			REACTOME_OTHER_SEMAPHORIN_INTERACTIONS	0.486442	0
AGI_MM_OLIGO_A_51_P111462	Arl15	2.40101	0			BIOCARTA_MAL_PATHWAY	0.484637	0
AGI_MM_OLIGO_A_51_P110471	Ddah1	2.38551	0			KEGG_FC_GAMMA_R_MEDIATED_PHAGOCYTOSIS	0.48421	0
AGI_MM_OLIGO_A_51_P232858	Rpl14	2.37172	0			REACTOME_GRB2_SOS_PROVIDES_LINKAGE_TO_MAPK_SIGNALING_FOR_INTERGRINS_	0.484028	0
AGI_MM_OLIGO_A_51_P472829	Aif1l	2.36067	0			KEGG_B_CELL_RECEPTOR_SIGNALING_PATHWAY	0.483788	0
AGI_MM_OLIGO_A_51_P464661	Acsf2	2.3514	0			BIOCARTA_RAB_PATHWAY	0.472101	0
AGI_MM_OLIGO_A_51_P333622	2010300C02Rik	2.33473	0			REACTOME_INNATE_IMMUNITY_SIGNALING	0.46966	0
AGI_MM_OLIGO_A_51_P373599	Slc9a4	2.3302	0			KEGG_TOLL_LIKE_RECEPTOR_SIGNALING_PATHWAY	0.467375	0
AGI_MM_OLIGO_A_51_P478722	Tgtp1	2.30998	0			KEGG_GRAFT_VERSUS_HOST_DISEASE	0.458866	0
AGI_MM_OLIGO_A_51_P400463	Agmat	2.29948	0			KEGG_VIRAL_MYOCARDITIS	0.457212	0
AGI_MM_OLIGO_A_51_P263993	Lipc	2.29238	0			KEGG_NATURAL_KILLER_CELL_MEDIATED_CYTOTOXICITY	0.456611	0
AGI_MM_OLIGO_A_51_P353882	Zfp580	2.28482	0			Immune_cell_Cluster :: median || BMC Med Genomics. 2011 | PMID:21214954	0.455391	0
AGI_MM_OLIGO_A_51_P212308	Cxadr	2.28288	0			BIOCARTA_CTL_PATHWAY	0.453169	0
AGI_MM_OLIGO_A_51_P150105	Ppnr	2.27618	0			KEGG_ANTIGEN_PROCESSING_AND_PRESENTATION	0.448357	0
AGI_MM_OLIGO_A_51_P134014	Nfia	2.24239	0			REACTOME_COSTIMULATION_BY_THE_CD28_FAMILY	0.448269	0
AGI_MM_OLIGO_A_51_P268068	Six1	2.22613	0			MHC-II :: Median || Breast Cancer Research 2008 | PMID:19272155	0.447627	0
AGI_MM_OLIGO_A_51_P215038	Tmem59l	2.20952	0			MProtocadherin :: median || BMC Med Genomics. 2011 | PMID:21214954	0.447238	0
AGI_MM_OLIGO_A_51_P309677	Tbc1d19	2.2026	0			REACTOME_THE_ROLE_OF_NEF_IN_HIV1_REPLICATION_AND_DISEASE_PATHOGENESIS	0.43928	0
AGI_MM_OLIGO_A_51_P126437	Enc1	2.20128	0			KEGG_ALLOGRAFT_REJECTION	0.439066	0
AGI_MM_OLIGO_A_51_P208340	Olfr113	2.17434	0			REACTOME_P130CAS_LINKAGE_TO_MAPK_SIGNALING_FOR_INTEGRINS	0.437155	0
AGI_MM_OLIGO_A_51_P155501	Alg3	2.17107	0			REACTOME_SIGNALING_IN_IMMUNE_SYSTEM	0.426203	0
AGI_MM_OLIGO_A_51_P204492	Zfp827	2.16663	0			REACTOME_INTEGRIN_ALPHAIIBBETA3_SIGNALING	0.425477	0
AGI_MM_OLIGO_A_51_P220262	Rnf165	2.15592	0			KEGG_N_GLYCAN_BIOSYNTHESIS	0.424666	0
AGI_MM_OLIGO_A_51_P469188	Zcchc11	2.15171	0			REACTOME_NEF_MEDIATES_DOWN_MODULATION_OF_CELL_SURFACE_RECEPTORS_BY_RECRUITING_THEM_TO_CLATHRIN_ADAPTERS	0.416203	0
AGI_MM_OLIGO_A_51_P137029	Plce1	2.14808	0			REACTOME_PLATELET_AGGREGATION_PLUG_FORMATION	0.414933	0
AGI_MM_OLIGO_A_51_P347169	4921517D21Rik	2.14335	0			BIOCARTA_NKCELLS_PATHWAY	0.412239	0
AGI_MM_OLIGO_A_51_P366986	Glis2	2.13771	0			KEGG_AUTOIMMUNE_THYROID_DISEASE	0.402492	0
AGI_MM_OLIGO_A_51_P445117	Ikzf4	2.13057	0			KEGG_LYSOSOME	0.384567	0
AGI_MM_OLIGO_A_51_P302749	Trpv2	2.121	0			REACTOME_ACTIVATION_OF_CHAPERONES_BY_IRE1_ALPHA	0.366239	0
AGI_MM_OLIGO_A_51_P493558	Rnpep	2.11493	0			REACTOME_NEF_MEDIATED_DOWNREGULATION_OF_MHC_CLASS_I_COMPLEX_CELL_SURFACE_EXPRESSION	0.357753	0
AGI_MM_OLIGO_A_51_P264685	Whrn	2.11447	0			REACTOME_UNFOLDED_PROTEIN_RESPONSE	0.3339	0
AGI_MM_OLIGO_A_51_P124741	Ppp1r14c	2.10634	0			REACTOME_ACTIVATION_OF_THE_PRE_REPLICATIVE_COMPLEX	1.87989	0.350049
AGI_MM_OLIGO_A_51_P141180	Ambra1	2.08684	0			BIOCARTA_PITX2_PATHWAY	1.87459	0.350049
AGI_MM_OLIGO_A_51_P371635	A730081D07Rik	2.07044	0			ST_MYOCYTE_AD_PATHWAY	1.87242	0.350049
AGI_MM_OLIGO_A_51_P375558	Myoc	2.06906	0			REACTOME_PHOSPHORYLATION_OF_THE_APC	1.86859	0.350049
AGI_MM_OLIGO_A_51_P228171	Cenpp	2.06608	0			REACTOME_CREB_PHOSPHORYLATION_THROUGH_THE_ACTIVATION_OF_CAMKII	1.86754	0.350049
AGI_MM_OLIGO_A_51_P207183	Slc35f1	2.05555	0			REACTOME_LAGGING_STRAND_SYNTHESIS	1.86516	0.350049
AGI_MM_OLIGO_A_51_P128056	Olfr248	2.04187	0			BIOCARTA_ALK_PATHWAY	1.8631	0.350049
AGI_MM_OLIGO_A_51_P392577	Ccbl2	2.04034	0			RB_LOH :: median || Breast Cancer Res. 2008 | PMID:18782450	1.86123	0.350049
AGI_MM_OLIGO_A_51_P105927	Rasl12	2.03949	0			ST_ADRENERGIC	1.8482	0.350049
AGI_MM_OLIGO_A_51_P405912	Lmcd1	2.03403	0			KEGG_CALCIUM_SIGNALING_PATHWAY	1.83964	0.350049
AGI_MM_OLIGO_A_51_P264114	Galnt5	2.02254	0			REACTOME_DOUBLE_STRAND_BREAK_REPAIR	1.83785	0.350049
AGI_MM_OLIGO_A_51_P248819	Bambi	2.01349	0			REACTOME_SEROTONIN_NEUROTRANSMITTER_RELEASE_CYCLE	1.83774	0.350049
AGI_MM_OLIGO_A_51_P196925	Cx3cl1	2.01168	0			REACTOME_NEUROTRANSMITTER_RELEASE_CYCLE	1.83265	0.350049
AGI_MM_OLIGO_A_51_P288193	Btg1	2.00898	0			KEGG_RNA_DEGRADATION	1.83191	0.350049
AGI_MM_OLIGO_A_51_P312310	Mtbp	2.00433	0			Chromogramin :: median || BMC Med Genomics. 2011 | PMID:21214954	1.83015	0.350049
AGI_MM_OLIGO_A_51_P425254	Farp2	2.00422	0			KEGG_GLYOXYLATE_AND_DICARBOXYLATE_METABOLISM	1.82058	0.350049
AGI_MM_OLIGO_A_51_P446825	6430573F11Rik	1.99788	0			REACTOME_PD1_SIGNALING	0.547232	0.350049
AGI_MM_OLIGO_A_51_P382204	Pdzd7	1.99548	0			BIOCARTA_P35ALZHEIMERS_PATHWAY	0.546812	0.350049
AGI_MM_OLIGO_A_51_P235977	Prss55	1.99301	0			REACTOME_DOWNSTREAM_TCR_SIGNALING	0.546395	0.350049
AGI_MM_OLIGO_A_51_P113747	Sf3b3	1.98386	0			KEGG_GLYCOSAMINOGLYCAN_DEGRADATION	0.544939	0.350049
AGI_MM_OLIGO_A_51_P451106	Brca2	1.97528	0			KEGG_GALACTOSE_METABOLISM	0.542975	0.350049
AGI_MM_OLIGO_A_51_P479304	Gpm6a	1.95375	0			REACTOME_SEMA4D_INDUCED_CELL_MIGRATION_AND_GROWTH_CONE_COLLAPSE	0.536093	0.350049
AGI_MM_OLIGO_A_51_P153982	Specc1	1.94401	0			REACTOME_GOLGI_ASSOCIATED_VESICLE_BIOGENESIS	0.536067	0.350049
AGI_MM_OLIGO_A_51_P454707	Tbc1d2	1.94276	0			REACTOME_CLATHRIN_DERIVED_VESICLE_BUDDING	0.533629	0.350049
AGI_MM_OLIGO_A_51_P320876	Tomm34	1.93983	0			BIOCARTA_ETC_PATHWAY	0.533019	0.350049
AGI_MM_OLIGO_A_51_P475628	Paqr6	1.93931	0			KEGG_CYSTEINE_AND_METHIONINE_METABOLISM	1.80798	0.567399
AGI_MM_OLIGO_A_51_P371311	Slc1a4	1.92654	0			KEGG_LONG_TERM_DEPRESSION	1.80721	0.567399
AGI_MM_OLIGO_A_51_P299866	Tom1l1	1.9068	0			REACTOME_ASSOCIATION_OF_TRIC_CCT_WITH_TARGET_PROTEINS_DURING_BIOSYNTHESIS	1.80653	0.567399
AGI_MM_OLIGO_A_51_P366867	Gas5	1.90457	0			REACTOME_RNA_POLYMERASE_I_III_AND_MITOCHONDRIAL_TRANSCRIPTION	1.80407	0.567399
AGI_MM_OLIGO_A_51_P196718	Adcy1	1.8992	0			REACTOME_EFFECTS_OF_PIP2_HYDROLYSIS	1.79187	0.567399
AGI_MM_OLIGO_A_51_P520917	Sox13	1.89695	0			REACTOME_REMOVAL_OF_THE_FLAP_INTERMEDIATE	1.79031	0.567399
AGI_MM_OLIGO_A_51_P176231	Stox2	1.89084	0			BIOCARTA_CD40_PATHWAY	1.78974	0.567399
AGI_MM_OLIGO_A_51_P212980	Spata9	1.88649	0			REACTOME_ACTIVATION_OF_ATR_IN_RESPONSE_TO_REPLICATION_STRESS	1.77684	0.567399
AGI_MM_OLIGO_A_51_P430082	Tst	1.88414	0			BIOCARTA_MCM_PATHWAY	1.77201	0.567399
AGI_MM_OLIGO_A_51_P349341	Npc1	1.88246	0			REACTOME_REGULATION_OF_INSULIN_SECRETION_BY_FREE_FATTY_ACIDS	1.77174	0.567399
AGI_MM_OLIGO_A_51_P261648	Olfr1507	1.87502	0			REACTOME_POLYMERASE_SWITCHING	1.76938	0.567399
AGI_MM_OLIGO_A_51_P318618	Anks4b	1.87285	0			KEGG_BASE_EXCISION_REPAIR	1.76811	0.567399
AGI_MM_OLIGO_A_51_P328622	Tlcd2	1.87262	0			REACTOME_GENERIC_TRANSCRIPTION_PATHWAY	1.76439	0.567399
AGI_MM_OLIGO_A_51_P221100	Snph	1.87199	0			REACTOME_FANCONI_ANEMIA_PATHWAY	1.75441	0.567399
AGI_MM_OLIGO_A_51_P498591	1700012A03Rik	1.86605	0			REACTOME_DOWNSTREAM_SIGNALING_OF_ACTIVATED_FGFR	1.75411	0.567399
AGI_MM_OLIGO_A_51_P165834	Dclk2	1.86569	0			REACTOME_COLLAGEN_MEDIATED_ACTIVATION_CASCADE	0.568341	0.567399
AGI_MM_OLIGO_A_51_P479464	Cdk19	1.86269	0			REACTOME_CD28_CO_STIMULATION	0.568335	0.567399
AGI_MM_OLIGO_A_51_P220049	Zfp119a	1.85288	0			BIOCARTA_IL3_PATHWAY	0.568193	0.567399
AGI_MM_OLIGO_A_51_P462385	G6pc	1.85187	0			MECM :: median || BMC Med Genomics. 2011 | PMID:21214954	0.564831	0.567399
AGI_MM_OLIGO_A_51_P169886	Nelf	1.84163	0			REACTOME_ZINC_TRANSPORTATION	0.564752	0.567399
AGI_MM_OLIGO_A_51_P356536	9230110I02Rik	1.83729	0			REACTOME_PHOSPHORYLATION_OF_CD3_AND_TCR_ZETA_CHAINS	0.563132	0.567399
AGI_MM_OLIGO_A_51_P452682	Pou5f2	1.82699	0			BIOCARTA_RHO_PATHWAY	0.55875	0.567399
AGI_MM_OLIGO_A_51_P515446	Cyp39a1	1.82672	0			BIOCARTA_INTEGRIN_PATHWAY	0.557865	0.567399
AGI_MM_OLIGO_A_51_P520426	Gfra3	1.82576	0			BIOCARTA_ARAP_PATHWAY	0.552231	0.567399
AGI_MM_OLIGO_A_51_P171929	Hectd2	1.82359	0			BIOCARTA_IL6_PATHWAY	0.551919	0.567399
AGI_MM_OLIGO_A_51_P325552	Spert	1.81059	0			REACTOME_CELL_SURFACE_INTERACTIONS_AT_THE_VASCULAR_WALL	0.549617	0.567399
AGI_MM_OLIGO_A_51_P362298	Tmprss3	1.80233	0			BIOCARTA_DC_PATHWAY	0.549327	0.567399
AGI_MM_OLIGO_A_51_P446085	4933403G14Rik	1.79727	0			BIOCARTA_IL10_PATHWAY	0.549309	0.567399
AGI_MM_OLIGO_A_51_P272046	Ctnnb1	1.79688	0			REACTOME_IMMUNOREGULATORY_INTERACTIONS_BETWEEN_A_LYMPHOID_AND_A_NON_LYMPHOID_CELL	0.549228	0.567399
AGI_MM_OLIGO_A_51_P430055	Tspan7	1.79428	0			Murat_G24 :: median || J Clin Oncol. 2008 | PMID:18565887	0.548781	0.567399
AGI_MM_OLIGO_A_51_P128595	Mtx3	1.78336	0			REACTOME_TIE2_SIGNALING	0.548047	0.567399
AGI_MM_OLIGO_A_51_P211980	Rgs3	1.7799	0			BIOCARTA_NEUROTRANSMITTERS_PATHWAY	1.74739	0.913811
AGI_MM_OLIGO_A_51_P283708	Msh2	1.77979	0			REACTOME_G2_M_CHECKPOINTS	1.73274	0.913811
AGI_MM_OLIGO_A_51_P165704	Mcm7	1.77431	0			REACTOME_REPAIR_SYNTHESIS_OF_PATCH_27_30_BASES_LONG_BY_DNA_POLYMERASE	1.73239	0.913811
AGI_MM_OLIGO_A_51_P431433	Tmem2	1.77328	0			MProliferation :: median || BMC Med Genomics. 2011 | PMID:21214954	1.72955	0.913811
AGI_MM_OLIGO_A_51_P404755	Armcx3	1.77216	0			REACTOME_PHOSPHOLIPASE_CMEDIATED_CASCADE	1.72822	0.913811
AGI_MM_OLIGO_A_51_P358792	Zfp189	1.77104	0			REACTOME_POST_NMDA_RECEPTOR_ACTIVATION_EVENTS	1.72487	0.913811
AGI_MM_OLIGO_A_51_P143528	Zfp184	1.76991	0			REACTOME_PI3K_CASCADE	1.71865	0.913811
AGI_MM_OLIGO_A_51_P427990	Zc3h15	1.75972	0			KEGG_OOCYTE_MEIOSIS	1.71829	0.913811
AGI_MM_OLIGO_A_51_P272993	Ntm	1.75727	0			BIOCARTA_CREB_PATHWAY	1.71745	0.913811
AGI_MM_OLIGO_A_51_P306608	Taf1d	1.7548	0			MDACC_P53_ER.Pos :: Median || CCR. 2011 | PMID:21248301	1.71745	0.913811
AGI_MM_OLIGO_A_51_P496001	Armcx1	1.75376	0			REACTOME_ASSOCIATION_OF_LICENSING_FACTORS_WITH_THE_PREREPLICATIVE_COMPLEX	1.71519	0.913811
AGI_MM_OLIGO_A_51_P142904	Paics	1.75131	0			REACTOME_METABOLISM_OF_RNA	1.7151	0.913811
AGI_MM_OLIGO_A_51_P265765	Grin2b	1.74808	0			KEGG_CELL_CYCLE	1.70815	0.913811
AGI_MM_OLIGO_A_51_P267740	Zc3h15	1.74371	0			BIOCARTA_AKAP95_PATHWAY	1.70786	0.913811
AGI_MM_OLIGO_A_51_P476091	Hnrpdl	1.74112	0			REACTOME_RNA_POLYMERASE_III_TRANSCRIPTION	1.70639	0.913811
AGI_MM_OLIGO_A_51_P332414	Gm5085	1.73312	0			CIN70 :: median || Nat. Genet. 2006 | PMID:16921376	1.70014	0.913811
AGI_MM_OLIGO_A_51_P183401	Olfr295	1.73248	0			REACTOME_CDC6_ASSOCIATION_WITH_THE_ORC:ORIGIN_COMPLEX	1.69929	0.913811
AGI_MM_OLIGO_A_51_P363564	Trp53bp2	1.72667	0			KEGG_DRUG_METABOLISM_OTHER_ENZYMES	1.69851	0.913811
AGI_MM_OLIGO_A_51_P478688	Samd10	1.72453	0			BIOCARTA_TFF_PATHWAY	1.69726	0.913811
AGI_MM_OLIGO_A_51_P105869	Zfp661	1.71933	0			REACTOME_REGULATION_OF_GLUCOKINASE_BY_GLUCOKINASE_REGULATORY_PROTEIN	1.69351	0.913811
AGI_MM_OLIGO_A_51_P476725	Myl6b	1.71915	0			REACTOME_REGULATION_OF_INSULIN_SECRETION_BY_ACETYLCHOLINE	1.69252	0.913811
AGI_MM_OLIGO_A_51_P339724	2310079G19Rik	1.70815	0			REACTOME_MRNA_SPLICING_MINOR_PATHWAY	1.69138	0.913811
AGI_MM_OLIGO_A_51_P298355	Dek	1.70497	0			KEGG_PYRIMIDINE_METABOLISM	1.68943	0.913811
AGI_MM_OLIGO_A_51_P385178	4922505G16Rik	1.70214	0			KEGG_JAK_STAT_SIGNALING_PATHWAY	0.591515	0.913811
AGI_MM_OLIGO_A_51_P290352	AI452195	1.69589	0			REACTOME_TOLL_LIKE_RECEPTOR_9_CASCADE	0.590573	0.913811
AGI_MM_OLIGO_A_51_P394889	4930573O21Rik	1.69064	0			KEGG_LEUKOCYTE_TRANSENDOTHELIAL_MIGRATION	0.590487	0.913811
AGI_MM_OLIGO_A_51_P193173	Slc25a25	1.69011	0			REACTOME_HEMOSTASIS	0.589549	0.913811
AGI_MM_OLIGO_A_51_P136303	Cyp4f15	1.68995	0			REACTOME_INTEGRIN_CELL_SURFACE_INTERACTIONS	0.588946	0.913811
AGI_MM_OLIGO_A_51_P158388	Cdk19	1.68517	0			BIOCARTA_BLYMPHOCYTE_PATHWAY	0.588464	0.913811
AGI_MM_OLIGO_A_51_P220837	Olfr786	1.6841	0			BIOCARTA_IL22BP_PATHWAY	0.5851	0.913811
AGI_MM_OLIGO_A_51_P231697	Itga10	1.68178	0			REACTOME_CLASSICAL_ANTIBODY_MEDIATED_COMPLEMENT_ACTIVATION	0.583518	0.913811
AGI_MM_OLIGO_A_51_P123795	Zfp637	1.67836	0			KEGG_PROTEIN_EXPORT	0.582668	0.913811
AGI_MM_OLIGO_A_51_P414085	Dis3l2	1.6688	0			BIOCARTA_IL2_PATHWAY	0.582276	0.913811
AGI_MM_OLIGO_A_51_P422429	Meis2	1.66223	0			REACTOME_TRANSFORMATION_OF_LANOSTEROL_TO_CHOLESTEROL	0.581331	0.913811
AGI_MM_OLIGO_A_51_P169047	Tdp2	1.65455	0			BIOCARTA_IL17_PATHWAY	0.578139	0.913811
AGI_MM_OLIGO_A_51_P228604	Ceacam20	1.64759	0			KEGG_FC_EPSILON_RI_SIGNALING_PATHWAY	0.576584	0.913811
AGI_MM_OLIGO_A_51_P173961	Pdrg1	1.64007	0			BIOCARTA_IL4_PATHWAY	0.575413	0.913811
AGI_MM_OLIGO_A_51_P187697	8430406I07Rik	1.63304	0			KEGG_TYPE_I_DIABETES_MELLITUS	0.573566	0.913811
AGI_MM_OLIGO_A_51_P519811	Sult1c1	1.62488	0			BIOCARTA_LYM_PATHWAY	0.571738	0.913811
AGI_MM_OLIGO_A_51_P341465	Csf2ra	1.62335	0			REACTOME_DOWN_STREAM_SIGNAL_TRANSDUCTION	0.571332	0.913811
AGI_MM_OLIGO_A_51_P440865	Fam110b	1.62129	0			REACTOME_ZINC_INFLUX_INTO_CELLS_BY_THE_SLC39_GENES_FAMILY	0.570581	0.913811
AGI_MM_OLIGO_A_51_P293706	2810021B07Rik	1.60539	0			KEGG_CYTOSOLIC_DNA_SENSING_PATHWAY	0.569818	0.913811
AGI_MM_OLIGO_A_51_P139244	Rpl39	1.59324	0			REACTOME_TOLL_RECEPTOR_CASCADES	0.569233	0.913811
AGI_MM_OLIGO_A_51_P249537	Wdr24	1.58411	0			BIOCARTA_LAIR_PATHWAY	0.568986	0.913811
AGI_MM_OLIGO_A_51_P499561	Srek1	1.56143	0			REACTOME_SIGNALING_BY_NOTCH	0.568575	0.913811
AGI_MM_OLIGO_A_51_P369796	Zfp160	1.55193	0			REACTOME_NUCLEOTIDE_EXCISION_REPAIR	1.67474	1.61427
AGI_MM_OLIGO_A_51_P459091	Ybey	1.52953	0			REACTOME_CREB_PHOPHORYLATION_THROUGH_THE_ACTIVATION_OF_RAS	1.67457	1.61427
AGI_MM_OLIGO_A_51_P190849	Prpsap1	1.52813	0			REACTOME_TRANSCRIPTION_COUPLED_NER	1.67277	1.61427
AGI_MM_OLIGO_A_51_P419078	Mdn1	1.51698	0			Wirapati_Proliferation :: median || Breast Cancer Res. 2008 | PMID:18662380	1.67241	1.61427
AGI_MM_OLIGO_A_51_P269029	Rnf112	1.49076	0			BIOCARTA_CARM1_PATHWAY	1.66337	1.61427
AGI_MM_OLIGO_A_51_P299149	Gpx6	1.47709	0			REACTOME_TRANSCRIPTION	1.6617	1.61427
AGI_MM_OLIGO_A_51_P470966	Zfp472	1.47335	0			KEGG_HEDGEHOG_SIGNALING_PATHWAY	1.65478	1.61427
AGI_MM_OLIGO_A_51_P141818	Mrpl32	1.45458	0			REACTOME_TRANSPORT_OF_MATURE_MRNA_DERIVED_FROM_AN_INTRON_CONTAINING_TRANSCRIPT	1.65461	1.61427
AGI_MM_OLIGO_A_51_P249867	Snrnp48	1.44843	0			REACTOME_CELL_CYCLE_MITOTIC	1.65358	1.61427
AGI_MM_OLIGO_A_51_P158552	Zscan12	1.44355	0			KEGG_PROGESTERONE_MEDIATED_OOCYTE_MATURATION	1.64816	1.61427
AGI_MM_OLIGO_A_51_P501815	1500032L24Rik	0.699029	0			REACTOME_INORGANIC_CATION_ANION_SLC_TRANSPORTERS	1.64758	1.61427
AGI_MM_OLIGO_A_51_P174016	Slc39a7	0.676231	0			REACTOME_DNA_REPAIR	1.64737	1.61427
AGI_MM_OLIGO_A_51_P503866	Edem1	0.666548	0			KEGG_HOMOLOGOUS_RECOMBINATION	1.64478	1.61427
AGI_MM_OLIGO_A_51_P195066	Sema4a	0.647115	0			RB_LOSS :: median || J. Clin. Invest. 2007 | PMID:17160137	1.64455	1.61427
AGI_MM_OLIGO_A_51_P449824	Exoc3l2	0.644699	0			KEGG_LONG_TERM_POTENTIATION	1.63819	1.61427
AGI_MM_OLIGO_A_51_P150905	Klhl22	0.637405	0			REACTOME_GLOBAL_GENOMIC_NER	1.63721	1.61427
AGI_MM_OLIGO_A_51_P295701	Slc39a13	0.635419	0			b-MYB Activation :: median || Oncogene 2009 | PMID:19043454	1.63118	1.61427
AGI_MM_OLIGO_A_51_P452227	Parp11	0.625294	0			REACTOME_FRS2MEDIATED_CASCADE	1.62957	1.61427
AGI_MM_OLIGO_A_51_P228883	Htatip2	0.621691	0			ST_GAQ_PATHWAY	1.62763	1.61427
AGI_MM_OLIGO_A_51_P122582	Daglb	0.614443	0			KEGG_MATURITY_ONSET_DIABETES_OF_THE_YOUNG	1.62406	1.61427
AGI_MM_OLIGO_A_51_P385952	Man2a2	0.613663	0			REACTOME_APOPTOSIS	0.614118	1.61427
AGI_MM_OLIGO_A_51_P466371	Pitpna	0.612166	0			REACTOME_BASIGIN_INTERACTIONS	0.610974	1.61427
AGI_MM_OLIGO_A_51_P410918	A830007P12Rik	0.609526	0			REACTOME_CHOLESTEROL_BIOSYNTHESIS	0.609176	1.61427
AGI_MM_OLIGO_A_51_P114049	Tmem109	0.609075	0			MS_CD44_UP :: Median || PNAS 2009 | PMID:19666588	0.605366	1.61427
AGI_MM_OLIGO_A_51_P297968	Pdia6	0.607773	0			BIOCARTA_FMLP_PATHWAY	0.605129	1.61427
AGI_MM_OLIGO_A_51_P401193	Gale	0.606263	0			ST_ERK1_ERK2_MAPK_PATHWAY	0.605106	1.61427
AGI_MM_OLIGO_A_51_P320888	Cln5	0.601844	0			KEGG_ABC_TRANSPORTERS	0.603304	1.61427
AGI_MM_OLIGO_A_51_P269216	Atf5	0.598054	0			REACTOME_ACTIVATED_TLR4_SIGNALLING	0.602197	1.61427
AGI_MM_OLIGO_A_51_P222475	Ehbp1l1	0.592267	0			BIOCARTA_CDC42RAC_PATHWAY	0.599065	1.61427
AGI_MM_OLIGO_A_51_P186476	Slc11a1	0.592057	0			REACTOME_REGULATION_OF_INSULIN_LIKE_GROWTH_FACTOR_ACTIVITY_BY_INSULIN_LIKE_GROWTH_FACTOR_BINDING_PROTEINS	0.598631	1.61427
AGI_MM_OLIGO_A_51_P234788	Cxxc5	0.587855	0			MDACC-FNA-1 :: Median || J. Clin. Oncol. 2010 | PMID:20805453	0.597686	1.61427
AGI_MM_OLIGO_A_51_P490795	Mxd1	0.587325	0			BIOCARTA_GRANULOCYTES_PATHWAY	0.596467	1.61427
AGI_MM_OLIGO_A_51_P327796	Itgb5	0.584451	0			REACTOME_GAP_JUNCTION_TRAFFICKING	0.595753	1.61427
AGI_MM_OLIGO_A_51_P293665	Cxx1b	0.583622	0			BIOCARTA_TH1TH2_PATHWAY	0.594498	1.61427
AGI_MM_OLIGO_A_51_P311785	Man2b2	0.583532	0			BIOCARTA_BIOPEPTIDES_PATHWAY	0.594149	1.61427
AGI_MM_OLIGO_A_51_P192550	Aurkaip1	0.577836	0			REACTOME_SEMAPHORIN_INTERACTIONS	0.593147	1.61427
AGI_MM_OLIGO_A_51_P444669	Tmem106a	0.577567	0			BIOCARTA_NKT_PATHWAY	0.592521	1.61427
AGI_MM_OLIGO_A_51_P317512	5730508B09Rik	0.576921	0			REACTOME_SMOOTH_MUSCLE_CONTRACTION	0.592159	1.61427
AGI_MM_OLIGO_A_51_P260658	Amdhd2	0.575209	0			REACTOME_SIGNALING_BY_EGFR	0.592101	1.61427
AGI_MM_OLIGO_A_51_P211491	Gusb	0.573962	0			HER2_Amplicon :: median || BMC Med Genomics. 2011 | PMID:21214954	1.62116	2.09769
AGI_MM_OLIGO_A_51_P159171	Irak2	0.572127	0			REACTOME_NOREPINEPHRINE_NEUROTRANSMITTER_RELEASE_CYCLE	1.61917	2.09769
AGI_MM_OLIGO_A_51_P251736	Reep5	0.567751	0			REACTOME_RAS_ACTIVATION_UOPN_CA2_INFUX_THROUGH_NMDA_RECEPTOR	1.61309	2.09769
AGI_MM_OLIGO_A_51_P338886	Ociad2	0.566662	0			KEGG_RNA_POLYMERASE	1.60986	2.09769
AGI_MM_OLIGO_A_51_P153565	Il18	0.566552	0			BIOCARTA_DREAM_PATHWAY	1.60357	2.09769
AGI_MM_OLIGO_A_51_P476601	Ly96	0.562571	0			REACTOME_REMOVAL_OF_THE_FLAP_INTERMEDIATE_FROM_THE_C_STRAND	1.59683	2.09769
AGI_MM_OLIGO_A_51_P114826	Cdh13	0.56143	0			BIOCARTA_VEGF_PATHWAY	1.596	2.09769
AGI_MM_OLIGO_A_51_P267370	Itm2c	0.560353	0			REACTOME_MITOTIC_PROMETAPHASE	1.59596	2.09769
AGI_MM_OLIGO_A_51_P171999	Apoe	0.552904	0			KEGG_AMYOTROPHIC_LATERAL_SCLEROSIS_ALS	1.59455	2.09769
AGI_MM_OLIGO_A_51_P269852	S100a13	0.55144	0			KEGG_ONE_CARBON_POOL_BY_FOLATE	1.58874	2.09769
AGI_MM_OLIGO_A_51_P190499	H2-K1	0.547831	0			REACTOME_CD28_DEPENDENT_VAV1_PATHWAY	0.63717	2.09769
AGI_MM_OLIGO_A_51_P265026	Naip2	0.547289	0			REACTOME_LYSOSOME_VESICLE_BIOGENESIS	0.637134	2.09769
AGI_MM_OLIGO_A_51_P369862	Nceh1	0.546366	0			BIOCARTA_EPO_PATHWAY	0.636955	2.09769
AGI_MM_OLIGO_A_51_P200447	Pkib	0.546017	0			BIOCARTA_MCALPAIN_PATHWAY	0.636847	2.09769
AGI_MM_OLIGO_A_51_P219444	Plcl2	0.545254	0			ST_TYPE_I_INTERFERON_PATHWAY	0.635676	2.09769
AGI_MM_OLIGO_A_51_P149455	Acadl	0.545063	0			REACTOME_PLATELET_ADHESION_TO_EXPOSED_COLLAGEN	0.63445	2.09769
AGI_MM_OLIGO_A_51_P140321	Mocos	0.541848	0			REACTOME_SEMA4D_IN_SEMAPHORIN_SIGNALING	0.6339	2.09769
AGI_MM_OLIGO_A_51_P253883	Fam49a	0.540606	0			BIOCARTA_IL12_PATHWAY	0.632605	2.09769
AGI_MM_OLIGO_A_51_P189105	Ppap2a	0.539828	0			BIOCARTA_THELPER_PATHWAY	0.63258	2.09769
AGI_MM_OLIGO_A_51_P100327	Tap1	0.539002	0			KEGG_FATTY_ACID_METABOLISM	0.63192	2.09769
AGI_MM_OLIGO_A_51_P377948	Gimap9	0.537454	0			REACTOME_PLATELET_ACTIVATION_TRIGGERS	0.631515	2.09769
AGI_MM_OLIGO_A_51_P384629	Ctsd	0.53728	0			KEGG_NON_SMALL_CELL_LUNG_CANCER	0.629377	2.09769
AGI_MM_OLIGO_A_51_P280446	Sdf2l1	0.53708	0			REACTOME_FORMATION_OF_ATP_BY_CHEMIOSMOTIC_COUPLING	0.628609	2.09769
AGI_MM_OLIGO_A_51_P486618	Akr1b10	0.531963	0			KEGG_PRION_DISEASES	0.627969	2.09769
AGI_MM_OLIGO_A_51_P142861	Casp1	0.521645	0			SIG_IL4RECEPTOR_IN_B_LYPHOCYTES	0.627058	2.09769
AGI_MM_OLIGO_A_51_P494597	BC013712	0.520667	0			BIOCARTA_EPHA4_PATHWAY	0.625877	2.09769
AGI_MM_OLIGO_A_51_P281835	Inf2	0.51611	0			MBASAL :: median || BMC Med Genomics. 2011 | PMID:21214954	0.625547	2.09769
AGI_MM_OLIGO_A_51_P435911	Hsd3b7	0.514513	0			REACTOME_TRANSLOCATION_OF_ZAP70_TO_IMMUNOLOGICAL_SYNAPSE	0.624263	2.09769
AGI_MM_OLIGO_A_51_P198179	Tor3a	0.511296	0			REACTOME_REGULATION_OF_ORNITHINE_DECARBOXYLASE	0.622136	2.09769
AGI_MM_OLIGO_A_51_P284244	Tmed3	0.507475	0			REACTOME_PURINE_SALVAGE_REACTIONS	0.621716	2.09769
AGI_MM_OLIGO_A_51_P230269	H2-Q10	0.506387	0			CD34_CD36_Cluster :: median || BMC Med Genomics. 2011 | PMID:21214954	0.621352	2.09769
AGI_MM_OLIGO_A_51_P152765	Stat5a	0.505038	0			KEGG_GLIOMA	0.620087	2.09769
AGI_MM_OLIGO_A_51_P346165	Agpat4	0.502028	0			KEGG_NICOTINATE_AND_NICOTINAMIDE_METABOLISM	0.618645	2.09769
AGI_MM_OLIGO_A_51_P517843	Glipr2	0.49826	0			REACTOME_FORMATION_OF_PLATELET_PLUG	0.617359	2.09769
AGI_MM_OLIGO_A_51_P400752	H2-Q5	0.497462	0			BIOCARTA_CDK5_PATHWAY	0.616974	2.09769
AGI_MM_OLIGO_A_51_P319572	Rusc2	0.494407	0			REACTOME_MYD88_CASCADE	0.616246	2.09769
AGI_MM_OLIGO_A_51_P174407	BC028528	0.492796	0			ST_IL_13_PATHWAY	0.616129	2.09769
AGI_MM_OLIGO_A_51_P199187	Fam69a	0.491947	0			ST_INTERLEUKIN_13_PATHWAY	0.616129	2.09769
AGI_MM_OLIGO_A_51_P500135	Ndrg4	0.49005	0			KEGG_GLYCOSAMINOGLYCAN_BIOSYNTHESIS_KERATAN_SULFATE	0.615856	2.09769
AGI_MM_OLIGO_A_51_P339023	Rassf2	0.4897	0			407-GATA3-induced-genes :: Median || JCO 2006 | PMID:16505416	0.614814	2.09769
AGI_MM_OLIGO_A_51_P382152	Procr	0.488307	0			BIOCARTA_ERK5_PATHWAY	1.57916	3.1593
AGI_MM_OLIGO_A_51_P478353	Myof	0.488101	0			REACTOME_REV_MEDIATED_NUCLEAR_EXPORT_OF_HIV1_RNA	1.57571	3.1593
AGI_MM_OLIGO_A_51_P434101	Herpud1	0.487229	0			REACTOME_E2F_MEDIATED_REGULATION_OF_DNA_REPLICATION	1.57524	3.1593
AGI_MM_OLIGO_A_51_P250058	Epas1	0.484076	0			BIOCARTA_ATRBRCA_PATHWAY	1.57221	3.1593
AGI_MM_OLIGO_A_51_P248629	Arhgap25	0.483726	0			KEGG_NEUROACTIVE_LIGAND_RECEPTOR_INTERACTION	1.56901	3.1593
AGI_MM_OLIGO_A_51_P128987	Akr1b8	0.481433	0			REACTOME_CYCLIN_A1_ASSOCIATED_EVENTS_DURING_G2_M_TRANSITION	1.56877	3.1593
AGI_MM_OLIGO_A_51_P181772	Ptpre	0.478086	0			Proliferation_Cluster :: median || BMC Med Genomics. 2011 | PMID:21214954	1.56694	3.1593
AGI_MM_OLIGO_A_51_P500643	Creb3l2	0.472576	0			REACTOME_NEP_NS2_INTERACTS_WITH_THE_CELLULAR_EXPORT_MACHINERY	1.56378	3.1593
AGI_MM_OLIGO_A_51_P393426	Pros1	0.469436	0			BIOCARTA_TEL_PATHWAY	1.56235	3.1593
AGI_MM_OLIGO_A_51_P229602	Plxna2	0.468717	0			BIOCARTA_P38MAPK_PATHWAY	1.55827	3.1593
AGI_MM_OLIGO_A_51_P116906	Rapgef3	0.464501	0			REACTOME_P75NTR_SIGNALS_VIA_NFKB	1.55108	3.1593
AGI_MM_OLIGO_A_51_P371912	Kctd12	0.464227	0			BIOCARTA_ACH_PATHWAY	1.55106	3.1593
AGI_MM_OLIGO_A_51_P510713	Isg20	0.46338	0			REACTOME_NUCLEAR_RECEPTOR_TRANSCRIPTION_PATHWAY	1.54971	3.1593
AGI_MM_OLIGO_A_51_P279163	Plcg2	0.462215	0			BIOCARTA_RANMS_PATHWAY	1.54837	3.1593
AGI_MM_OLIGO_A_51_P417612	H2-D4	0.46215	0			Early_Relapse_ER+_33 :: median || JAMA. 2011 | PMID:21558518	1.5475	3.1593
AGI_MM_OLIGO_A_51_P469968	H2-M3	0.460884	0			REACTOME_G2_M_TRANSITION	1.54701	3.1593
AGI_MM_OLIGO_A_51_P262079	H2-Q7	0.460679	0			REACTOME_NA_CL_DEPENDENT_NEUROTRANSMITTER_TRANSPORTERS	1.54666	3.1593
AGI_MM_OLIGO_A_51_P157255	Sdc2	0.457491	0			BIOCARTA_VIP_PATHWAY	1.54393	3.1593
AGI_MM_OLIGO_A_51_P245368	Abcb1b	0.456829	0			KEGG_TASTE_TRANSDUCTION	1.54188	3.1593
AGI_MM_OLIGO_A_51_P253547	Ctsl	0.453886	0			BIOCARTA_ARF_PATHWAY	1.53736	3.1593
AGI_MM_OLIGO_A_51_P414160	Tmem50a	0.453052	0			REACTOME_PLC_BETA_MEDIATED_EVENTS	1.53456	3.1593
AGI_MM_OLIGO_A_51_P421140	Tubb6	0.452781	0			KEGG_PURINE_METABOLISM	1.53418	3.1593
AGI_MM_OLIGO_A_51_P338040	Vopp1	0.451029	0			MDACC-FNA-2 :: Median || J. Clin. Oncol. 2010 | PMID:20805453	0.660338	3.1593
AGI_MM_OLIGO_A_51_P275454	Trim30a	0.449212	0			REACTOME_TOLL_LIKE_RECEPTOR_4_CASCADE	0.658785	3.1593
AGI_MM_OLIGO_A_51_P444565	C920025E04Rik	0.447086	0			REACTOME_SIGNALING_BY_WNT	0.65776	3.1593
AGI_MM_OLIGO_A_51_P465281	Lgals1	0.445736	0			BIOCARTA_EXTRINSIC_PATHWAY	0.65682	3.1593
AGI_MM_OLIGO_A_51_P425048	H2-Q2	0.444823	0			KEGG_O_GLYCAN_BIOSYNTHESIS	0.655116	3.1593
AGI_MM_OLIGO_A_51_P204740	Cd34	0.444411	0			REACTOME_SIGNALING_BY_PDGF	0.654981	3.1593
AGI_MM_OLIGO_A_51_P320593	Def6	0.441293	0			KEGG_OXIDATIVE_PHOSPHORYLATION	0.654442	3.1593
AGI_MM_OLIGO_A_51_P485312	Ccl5	0.43976	0			KEGG_GLYCOSPHINGOLIPID_BIOSYNTHESIS_LACTO_AND_NEOLACTO_SERIES	0.653936	3.1593
AGI_MM_OLIGO_A_51_P143893	Steap4	0.439296	0			Shipitsin_CD44_A :: Median || Cancer Cell 2007 | PMID:17349583	0.653304	3.1593
AGI_MM_OLIGO_A_51_P380337	Arhgef3	0.437869	0			BIOCARTA_CLASSIC_PATHWAY	0.650522	3.1593
AGI_MM_OLIGO_A_51_P501730	Crispld2	0.437612	0			KEGG_RENAL_CELL_CARCINOMA	0.649886	3.1593
AGI_MM_OLIGO_A_51_P405167	Maf	0.427062	0			BIOCARTA_GSK3_PATHWAY	0.648867	3.1593
AGI_MM_OLIGO_A_51_P463060	Tmem40	0.426571	0			REACTOME_STABILIZATION_OF_P53	0.646793	3.1593
AGI_MM_OLIGO_A_51_P301804	St3gal1	0.426488	0			BIOCARTA_IL2RB_PATHWAY	0.645871	3.1593
AGI_MM_OLIGO_A_51_P210510	Sparcl1	0.425666	0			KEGG_NEUROTROPHIN_SIGNALING_PATHWAY	0.645438	3.1593
AGI_MM_OLIGO_A_51_P496997	H2-Q10	0.425504	0			STAT1 :: Median || Breast Cancer Research 2008 | PMID:19272155	0.644172	3.1593
AGI_MM_OLIGO_A_51_P141274	Sec24d	0.425209	0			REACTOME_GENERATION_OF_SECOND_MESSENGER_MOLECULES	0.643465	3.1593
AGI_MM_OLIGO_A_51_P494675	Cotl1	0.423084	0			KEGG_INTESTINAL_IMMUNE_NETWORK_FOR_IGA_PRODUCTION	0.64269	3.1593
AGI_MM_OLIGO_A_51_P101347	Pls1	0.421019	0			KEGG_ACUTE_MYELOID_LEUKEMIA	0.642489	3.1593
AGI_MM_OLIGO_A_51_P421279	Eml1	0.418708	0			REACTOME_SIGNALLING_TO_P38_VIA_RIT_AND_RIN	0.641291	3.1593
AGI_MM_OLIGO_A_51_P497692	Mageh1	0.416968	0			REACTOME_GRB2_EVENTS_IN_EGFR_SIGNALING	0.638812	3.1593
AGI_MM_OLIGO_A_51_P140237	Fhl2	0.413113	0			KEGG_CYTOKINE_CYTOKINE_RECEPTOR_INTERACTION	0.638309	3.1593
AGI_MM_OLIGO_A_51_P413866	Cfb	0.410429	0			KEGG_HEMATOPOIETIC_CELL_LINEAGE	0.63768	3.1593
AGI_MM_OLIGO_A_51_P228354	Trp53inp2	0.408664	0			Shipitsin_CD44_B :: Median || Cancer Cell 2007 | PMID:17349583	0.637551	3.1593
AGI_MM_OLIGO_A_51_P129006	B2m	0.408113	0			REACTOME_E2F_ENABLED_INHIBITION_OF_PRE_REPLICATION_COMPLEX_FORMATION	1.53045	4.20834
AGI_MM_OLIGO_A_51_P276943	Gpc1	0.406677	0			KEGG_NUCLEOTIDE_EXCISION_REPAIR	1.52954	4.20834
AGI_MM_OLIGO_A_51_P315890	Kcnk6	0.405241	0			REACTOME_MITOTIC_M_M_G1_PHASES	1.52773	4.20834
AGI_MM_OLIGO_A_51_P173735	Dock11	0.40039	0			BIOCARTA_CARDIACEGF_PATHWAY	1.52744	4.20834
AGI_MM_OLIGO_A_51_P278868	H2-DMb1	0.399281	0			ST_DIFFERENTIATION_PATHWAY_IN_PC12_CELLS	1.52541	4.20834
AGI_MM_OLIGO_A_51_P370700	Got1	0.398945	0			REACTOME_FORMATION_OF_TUBULIN_FOLDING_INTERMEDIATES_BY_CCT_TRIC	1.51939	4.20834
AGI_MM_OLIGO_A_51_P226269	1190002H23Rik	0.394722	0			REACTOME_APOPTOTIC_CLEAVAGE_OF_CELL_ADHESION_PROTEINS	1.5163	4.20834
AGI_MM_OLIGO_A_51_P155152	Ank	0.387908	0			REACTOME_RNA_POLYMERASE_III_TRANSCRIPTION_INITIATION	1.51628	4.20834
AGI_MM_OLIGO_A_51_P256665	Pon3	0.385345	0			REACTOME_LOSS_OF_NLP_FROM_MITOTIC_CENTROSOMES	1.51493	4.20834
AGI_MM_OLIGO_A_51_P197528	Ly6c2	0.385141	0			BIOCARTA_HCMV_PATHWAY	1.51457	4.20834
AGI_MM_OLIGO_A_51_P506417	Krt14	0.381203	0			REACTOME_E2F_TRANSCRIPTIONAL_TARGETS_AT_G1_S	1.51412	4.20834
AGI_MM_OLIGO_A_51_P220370	Msl3l2	0.379026	0			REACTOME_RNA_POLYMERASE_III_TRANSCRIPTION_TERMINATION	1.50819	4.20834
AGI_MM_OLIGO_A_51_P493234	Cp	0.373634	0			REACTOME_SIGNAL_ATTENUATION	1.50334	4.20834
AGI_MM_OLIGO_A_51_P125205	Aqp1	0.372802	0			REACTOME_RNA_POLYMERASE_I_CHAIN_ELONGATION	1.50273	4.20834
AGI_MM_OLIGO_A_51_P303160	Arg1	0.362696	0			BIOCARTA_RNA_PATHWAY	1.50113	4.20834
AGI_MM_OLIGO_A_51_P287418	Man1a	0.361454	0			REACTOME_IONOTROPIC_ACTIVITY_OF_KAINATE_RECEPTORS	1.4959	4.20834
AGI_MM_OLIGO_A_51_P388412	Cd55	0.356488	0			LUMINAL_Cluster :: median || BMC Med Genomics. 2011 | PMID:21214954	1.48812	4.20834
AGI_MM_OLIGO_A_51_P156857	2010002N04Rik	0.353376	0			KEGG_ALDOSTERONE_REGULATED_SODIUM_REABSORPTION	0.673323	4.20834
AGI_MM_OLIGO_A_51_P506045	Pgcp	0.347908	0			KEGG_FOCAL_ADHESION	0.672199	4.20834
AGI_MM_OLIGO_A_51_P459108	Insl6	0.344114	0			BIOCARTA_COMP_PATHWAY	0.671815	4.20834
AGI_MM_OLIGO_A_51_P265495	Ly6a	0.341606	0			KEGG_GLUTATHIONE_METABOLISM	0.67068	4.20834
AGI_MM_OLIGO_A_51_P255395	Col7a1	0.317042	0			REACTOME_VIF_MEDIATED_DEGRADATION_OF_APOBEC3G	0.668824	4.20834
AGI_MM_OLIGO_A_51_P302327	Lgals7	0.3154	0			REACTOME_GAP_JUNCTION_DEGRADATION	0.668029	4.20834
AGI_MM_OLIGO_A_51_P394354	5730469M10Rik	0.306613	0			REACTOME_P53_INDEPENDENT_DNA_DAMAGE_RESPONSE	0.666418	4.20834
AGI_MM_OLIGO_A_51_P427563	Cpne8	0.306283	0			SIG_INSULIN_RECEPTOR_PATHWAY_IN_CARDIAC_MYOCYTES	0.665577	4.20834
AGI_MM_OLIGO_A_51_P483280	Prnp	0.304465	0			SA_TRKA_RECEPTOR	0.665103	4.20834
AGI_MM_OLIGO_A_51_P184886	Abcg2	0.294838	0			MK14_K17 :: median || BMC Med Genomics. 2011 | PMID:21214954	0.665029	4.20834
AGI_MM_OLIGO_A_51_P442894	Aldh3b2	0.289139	0			REACTOME_SCF_SKP2_MEDIATED_DEGRADATION_OF_P27_P21	0.664994	4.20834
AGI_MM_OLIGO_A_51_P499698	Asprv1	0.288658	0			REACTOME_PLATELET_DEGRANULATION	0.664178	4.20834
AGI_MM_OLIGO_A_51_P305547	Snai2	0.287538	0			Mmyosin :: median || BMC Med Genomics. 2011 | PMID:21214954	0.662044	4.20834
AGI_MM_OLIGO_A_51_P189121	Atp2c2	0.267225	0			REACTOME_ELECTRON_TRANSPORT_CHAIN	0.661737	4.20834
AGI_MM_OLIGO_A_51_P180891	Ttc39c	0.263173	0			REACTOME_JNK_PHOSPHORYLATION_AND_ACTIVATION_MEDIATED_BY_ACTIVATED_HUMAN_TAK1	0.661492	4.20834
AGI_MM_OLIGO_A_51_P207591	Anxa8	0.247148	0			ST_WNT_CA2_CYCLIC_GMP_PATHWAY	1.48625	5.14607
AGI_MM_OLIGO_A_51_P188141	Ltf	0.218332	0			REACTOME_REMOVAL_OF_DNA_PATCH_CONTAINING_ABASIC_RESIDUE	1.4859	5.14607
AGI_MM_OLIGO_A_51_P440743	Celsr1	2.98016	0.128864			REACTOME_MITOCHONDRIAL_TRNA_AMINOACYLATION	1.4858	5.14607
AGI_MM_OLIGO_A_51_P333680	Slc14a2	2.46761	0.128864			REACTOME_CENTROSOME_MATURATION	1.48295	5.14607
AGI_MM_OLIGO_A_51_P394190	Lmo4	2.16418	0.128864			BIOCARTA_GPCR_PATHWAY	1.47445	5.14607
AGI_MM_OLIGO_A_51_P376912	Zfp783	2.08077	0.128864			REACTOME_G_ALPHA_Q_SIGNALLING_EVENTS	1.47375	5.14607
AGI_MM_OLIGO_A_51_P290576	Plk2	2.02335	0.128864			REACTOME_SHCMEDIATED_CASCADE	1.47252	5.14607
AGI_MM_OLIGO_A_51_P390967	Slc43a3	1.99398	0.128864			BIOCARTA_G1_PATHWAY	1.47134	5.14607
AGI_MM_OLIGO_A_51_P327322	Cenpk	1.89638	0.128864			BIOCARTA_KERATINOCYTE_PATHWAY	1.47016	5.14607
AGI_MM_OLIGO_A_51_P463894	Unkl	1.85886	0.128864			REACTOME_SNRNP_ASSEMBLY	1.46708	5.14607
AGI_MM_OLIGO_A_51_P466288	Frmd5	1.80704	0.128864			REACTOME_NUCLEAR_IMPORT_OF_REV_PROTEIN	1.46662	5.14607
AGI_MM_OLIGO_A_51_P506309	Hrg	1.7845	0.128864			REACTOME_PURINE_RIBONUCLEOSIDE_MONOPHOSPHATE_BIOSYNTHESIS	1.46522	5.14607
AGI_MM_OLIGO_A_51_P476209	Fscn3	1.76456	0.128864			MClaudin_Cluster :: median || BMC Med Genomics. 2011 | PMID:21214954	1.4648	5.14607
AGI_MM_OLIGO_A_51_P214269	Epha1	1.76084	0.128864			BIOCARTA_CARM_ER_PATHWAY	1.46159	5.14607
AGI_MM_OLIGO_A_51_P419319	Aqp4	1.75392	0.128864			BIOCARTA_PTC1_PATHWAY	1.4569	5.14607
AGI_MM_OLIGO_A_51_P199974	Slc4a8	1.72727	0.128864			BIOCARTA_EIF2_PATHWAY	1.45337	5.14607
AGI_MM_OLIGO_A_51_P519632	Olfr661	1.67759	0.128864			REACTOME_FGFR_LIGAND_BINDING_AND_ACTIVATION	1.45266	5.14607
AGI_MM_OLIGO_A_51_P266717	Hddc2	1.67109	0.128864			ST_GRANULE_CELL_SURVIVAL_PATHWAY	1.45254	5.14607
AGI_MM_OLIGO_A_51_P240594	Zfp7	1.66243	0.128864			ST_INTERLEUKIN_4_PATHWAY	0.692641	5.14607
AGI_MM_OLIGO_A_51_P483690	Napb	1.64155	0.128864			REACTOME_INITIAL_TRIGGERING_OF_COMPLEMENT	0.692301	5.14607
AGI_MM_OLIGO_A_51_P124345	Cpne5	1.64	0.128864			BIOCARTA_MTA3_PATHWAY	0.690294	5.14607
AGI_MM_OLIGO_A_51_P280384	Cacna1h	1.61877	0.128864			REACTOME_SYNTHESIS_OF_GLYCOSYLPHOSPHATIDYLINOSITOL	0.689684	5.14607
AGI_MM_OLIGO_A_51_P164459	Clps	1.61407	0.128864			BIOCARTA_MET_PATHWAY	0.687964	5.14607
AGI_MM_OLIGO_A_51_P519024	Rpl3	1.61165	0.128864			REACTOME_PYRIMIDINE_CATABOLISM	0.687827	5.14607
AGI_MM_OLIGO_A_51_P302651	Topbp1	1.60931	0.128864			REACTOME_CELLEXTRACELLULAR_MATRIX_INTERACTIONS	0.687621	5.14607
AGI_MM_OLIGO_A_51_P441970	Stox2	1.60739	0.128864			BIOCARTA_NO2IL12_PATHWAY	0.687159	5.14607
AGI_MM_OLIGO_A_51_P283920	Rpl36a	1.60048	0.128864			KEGG_PROTEASOME	0.685922	5.14607
AGI_MM_OLIGO_A_51_P207412	Ankrd32	1.59421	0.128864			REACTOME_SHC_MEDIATED_SIGNALLING	0.67788	5.14607
AGI_MM_OLIGO_A_51_P498031	Gria1	1.58869	0.128864			REACTOME_SOS_MEDIATED_SIGNALLING	0.67788	5.14607
AGI_MM_OLIGO_A_51_P489086	Naf1	1.58696	0.128864			BIOCARTA_PDGF_PATHWAY	0.676963	5.14607
AGI_MM_OLIGO_A_51_P459320	Gkap1	1.58565	0.128864			383-MCF7-E2-induced-genes :: Median || JCO 2006 | PMID:16505416	0.676941	5.14607
AGI_MM_OLIGO_A_51_P344606	Prph	1.57614	0.128864			BIOCARTA_MONOCYTE_PATHWAY	0.674633	5.14607
AGI_MM_OLIGO_A_51_P148512	Erbb2ip	1.5698	0.128864			KEGG_GLYCOSPHINGOLIPID_BIOSYNTHESIS_GANGLIO_SERIES	0.674309	5.14607
AGI_MM_OLIGO_A_51_P148573	Ift81	1.54793	0.128864			METAPLASTIC_Up :: Median || CanRes-2009 | PMID:19435916	1.44697	6.87771
AGI_MM_OLIGO_A_51_P300759	Ppih	1.53048	0.128864			KEGG_GNRH_SIGNALING_PATHWAY	1.44385	6.87771
AGI_MM_OLIGO_A_51_P268914	Rpl30	1.52428	0.128864			REACTOME_GENES_INVOLVED_IN_APOPTOTIC_CLEAVAGE_OF_CELLULAR_PROTEINS	1.4395	6.87771
AGI_MM_OLIGO_A_51_P361340	Nppa	1.52228	0.128864			ST_G_ALPHA_I_PATHWAY	1.43912	6.87771
AGI_MM_OLIGO_A_51_P319425	Utp20	1.50962	0.128864			REACTOME_SIGNALING_BY_VEGF	1.42721	6.87771
AGI_MM_OLIGO_A_51_P491595	AW549877	1.50925	0.128864			REACTOME_AMINE_COMPOUND_SLC_TRANSPORTERS	1.42447	6.87771
AGI_MM_OLIGO_A_51_P474960	Pitrm1	1.50861	0.128864			KEGG_TIGHT_JUNCTION	1.42423	6.87771
AGI_MM_OLIGO_A_51_P204845	Celf1	1.50719	0.128864			KEGG_BETA_ALANINE_METABOLISM	0.717534	6.87771
AGI_MM_OLIGO_A_51_P234174	Pms2	1.49268	0.128864			REACTOME_AMINO_ACID_SYNTHESIS_AND_INTERCONVERSION	0.717095	6.87771
AGI_MM_OLIGO_A_51_P428715	Mrpl13	1.4864	0.128864			REACTOME_MITOCHONDRIAL_FATTY_ACID_BETA_OXIDATION	0.716608	6.87771
AGI_MM_OLIGO_A_51_P169156	Rps10	1.48174	0.128864			REACTOME_P2Y_RECEPTORS	0.716204	6.87771
AGI_MM_OLIGO_A_51_P180463	Cux2	1.47728	0.128864			REACTOME_NUCLEOTIDE_LIKE_PURINERGIC_RECEPTORS	0.715167	6.87771
AGI_MM_OLIGO_A_51_P321286	D19Bwg1357e	1.46642	0.128864			BIOCARTA_EGF_PATHWAY	0.714649	6.87771
AGI_MM_OLIGO_A_51_P270184	Nhlrc2	1.46474	0.128864			KEGG_PEROXISOME	0.714076	6.87771
AGI_MM_OLIGO_A_51_P388099	Ddx39b	1.46473	0.128864			BIOCARTA_TCYTOTOXIC_PATHWAY	0.71373	6.87771
AGI_MM_OLIGO_A_51_P176549	Akap8	1.46452	0.128864			REACTOME_FRS2_MEDIATED_ACTIVATION	0.713163	6.87771
AGI_MM_OLIGO_A_51_P376501	Stard9	1.45661	0.128864			REACTOME_SYNTHESIS_OF_GPI_ANCHORED_PROTEINS	0.713072	6.87771
AGI_MM_OLIGO_A_51_P344586	Kif12	1.45573	0.128864			KEGG_REGULATION_OF_ACTIN_CYTOSKELETON	0.713009	6.87771
AGI_MM_OLIGO_A_51_P211165	Rbm26	1.44305	0.128864			MInterferon_Cluster :: median || BMC Med Genomics. 2011 | PMID:21214954	0.712815	6.87771
AGI_MM_OLIGO_A_51_P235244	Dnmbp	1.42397	0.128864			ST_PHOSPHOINOSITIDE_3_KINASE_PATHWAY	0.710614	6.87771
AGI_MM_OLIGO_A_51_P439348	Setd3	1.41059	0.128864			MNB1 :: median || BMC Med Genomics. 2011 | PMID:21214954	0.710452	6.87771
AGI_MM_OLIGO_A_51_P509808	Fnbp4	1.39646	0.128864			REACTOME_CYCLIN_E_ASSOCIATED_EVENTS_DURING_G1_S_TRANSITION_	0.708993	6.87771
AGI_MM_OLIGO_A_51_P232439	BC018507	1.39349	0.128864			MCD3_CD8 :: median || BMC Med Genomics. 2011 | PMID:21214954	0.707896	6.87771
AGI_MM_OLIGO_A_51_P244969	Rmnd5b	0.717902	0.128864			BIOCARTA_FCER1_PATHWAY	0.706692	6.87771
AGI_MM_OLIGO_A_51_P150802	Mpv17	0.709041	0.128864			REACTOME_SHC_RELATED_EVENTS	0.705385	6.87771
AGI_MM_OLIGO_A_51_P493175	Mettl21a	0.702226	0.128864			REACTOME_SEMA3A_PAK_DEPENDENT_AXON_REPULSION	0.705095	6.87771
AGI_MM_OLIGO_A_51_P272206	Ino80c	0.697643	0.128864			REACTOME_SCF_BETA_TRCP_MEDIATED_DEGRADATION_OF_EMI1	0.704823	6.87771
AGI_MM_OLIGO_A_51_P456398	Tmem9b	0.697052	0.128864			VEGF_13genes :: median || From Zhiyuan Hu | PMID:19291283	0.704628	6.87771
AGI_MM_OLIGO_A_51_P413545	Txndc11	0.693207	0.128864			REACTOME_POST_CHAPERONIN_TUBULIN_FOLDING_PATHWAY	0.704104	6.87771
AGI_MM_OLIGO_A_51_P494589	Dennd5a	0.68427	0.128864			KEGG_VEGF_SIGNALING_PATHWAY	0.703878	6.87771
AGI_MM_OLIGO_A_51_P430973	Paqr7	0.67494	0.128864			BIOCARTA_FIBRINOLYSIS_PATHWAY	0.702763	6.87771
AGI_MM_OLIGO_A_51_P335480	1810055G02Rik	0.668229	0.128864			REACTOME_G_ALPHA_Z_SIGNALLING_EVENTS	0.701473	6.87771
AGI_MM_OLIGO_A_51_P192979	Dcun1d3	0.666526	0.128864			KEGG_PARKINSONS_DISEASE	0.701008	6.87771
AGI_MM_OLIGO_A_51_P230624	2010109K11Rik	0.665742	0.128864			KEGG_CELL_ADHESION_MOLECULES_CAMS	0.700606	6.87771
AGI_MM_OLIGO_A_51_P249051	Pycr2	0.639949	0.128864			REACTOME_ADENYLATE_CYCLASE_ACTIVATING_PATHWAY	0.698534	6.87771
AGI_MM_OLIGO_A_51_P474518	Pcdhga9	0.634861	0.128864			KEGG_GLYCOSAMINOGLYCAN_BIOSYNTHESIS_CHONDROITIN_SULFATE	0.697184	6.87771
AGI_MM_OLIGO_A_51_P124784	Acpl2	0.631148	0.128864			REACTOME_PEROXISOMAL_LIPID_METABOLISM	0.696195	6.87771
AGI_MM_OLIGO_A_51_P368074	Pgm2	0.629288	0.128864			KEGG_PRIMARY_IMMUNODEFICIENCY	0.69521	6.87771
AGI_MM_OLIGO_A_51_P114910	Cstb	0.628252	0.128864			KEGG_APOPTOSIS	0.694841	6.87771
AGI_MM_OLIGO_A_51_P370050	Nagpa	0.622404	0.128864			KEGG_ALZHEIMERS_DISEASE	0.694538	6.87771
AGI_MM_OLIGO_A_51_P112734	Slc7a8	0.619689	0.128864			KEGG_PROXIMAL_TUBULE_BICARBONATE_RECLAMATION	0.693027	6.87771
AGI_MM_OLIGO_A_51_P177392	Tacc2	0.616739	0.128864			SIG_BCR_SIGNALING_PATHWAY	0.692867	6.87771
AGI_MM_OLIGO_A_51_P515623	Qpctl	0.614465	0.128864			REACTOME_SYNTHESIS_OF_DNA	1.4217	8.47406
AGI_MM_OLIGO_A_51_P419147	Lpxn	0.613494	0.128864			REACTOME_VPR_MEDIATED_NUCLEAR_IMPORT_OF_PICS	1.42101	8.47406
AGI_MM_OLIGO_A_51_P508341	Reep1	0.609666	0.128864			BIOCARTA_WNT_PATHWAY	1.41605	8.47406
AGI_MM_OLIGO_A_51_P426130	Muc5ac	0.607106	0.128864			REACTOME_RNA_POLYMERASE_I_TRANSCRIPTION_TERMINATION	1.41462	8.47406
AGI_MM_OLIGO_A_51_P138939	Robo4	0.603016	0.128864			REACTOME_DEPOLARIZATION_OF_THE_PRESYNAPTIC_TERMINAL_TRIGGERS_THE_OPENING_OF_CALCIUM_CHANNELS	1.41318	8.47406
AGI_MM_OLIGO_A_51_P464530	40791	0.599972	0.128864			BIOCARTA_AGPCR_PATHWAY	1.41046	8.47406
AGI_MM_OLIGO_A_51_P372992	4632428N05Rik	0.593755	0.128864			REACTOME_TRANSMEMBRANE_TRANSPORT_OF_SMALL_MOLECULES	1.40908	8.47406
AGI_MM_OLIGO_A_51_P125513	Itm2b	0.588628	0.128864			BIOCARTA_ETS_PATHWAY	1.4041	8.47406
AGI_MM_OLIGO_A_51_P261517	Tyrobp	0.574963	0.128864			REACTOME_AMINO_ACID_AND_OLIGOPEPTIDE_SLC_TRANSPORTERS	1.40154	8.47406
AGI_MM_OLIGO_A_51_P155085	Dennd2a	0.573942	0.128864			REACTOME_PLC_GAMMA1_SIGNALLING	1.40019	8.47406
AGI_MM_OLIGO_A_51_P340601	Btg3	0.573664	0.128864			REACTOME_TRANSPORT_OF_RIBONUCLEOPROTEINS_INTO_THE_HOST_NUCLEUS	1.39965	8.47406
AGI_MM_OLIGO_A_51_P450573	Tgfbr2	0.572215	0.128864			REACTOME_METABOLISM_OF_BILE_ACIDS_AND_BILE_SALTS	1.39608	8.47406
AGI_MM_OLIGO_A_51_P464478	Il4ra	0.561613	0.128864			BIOCARTA_EGFR_SMRTE_PATHWAY	1.39461	8.47406
AGI_MM_OLIGO_A_51_P505868	Lhfp	0.559889	0.128864			KEGG_PANCREATIC_CANCER	0.734901	8.47406
AGI_MM_OLIGO_A_51_P428464	Cdyl2	0.556974	0.128864			KEGG_T_CELL_RECEPTOR_SIGNALING_PATHWAY	0.734687	8.47406
AGI_MM_OLIGO_A_51_P169374	2310046K01Rik	0.550396	0.128864			BIOCARTA_RAC1_PATHWAY	0.728297	8.47406
AGI_MM_OLIGO_A_51_P294807	Stom	0.550131	0.128864			BIOCARTA_MITOCHONDRIA_PATHWAY	0.727951	8.47406
AGI_MM_OLIGO_A_51_P436610	2210408F21Rik	0.54978	0.128864			ST_JAK_STAT_PATHWAY	0.727221	8.47406
AGI_MM_OLIGO_A_51_P149469	Actc1	0.549335	0.128864			KEGG_PORPHYRIN_AND_CHLOROPHYLL_METABOLISM	0.722897	8.47406
AGI_MM_OLIGO_A_51_P114616	Batf	0.549018	0.128864			KEGG_ASTHMA	0.721851	8.47406
AGI_MM_OLIGO_A_51_P502225	Slc22a4	0.53988	0.128864			KEGG_EPITHELIAL_CELL_SIGNALING_IN_HELICOBACTER_PYLORI_INFECTION	0.720666	8.47406
AGI_MM_OLIGO_A_51_P167489	Lama3	0.536243	0.128864			REACTOME_GLUCOSE_REGULATION_OF_INSULIN_SECRETION	0.720022	8.47406
AGI_MM_OLIGO_A_51_P165182	Batf2	0.535899	0.128864			ST_STAT3_PATHWAY	0.719693	8.47406
AGI_MM_OLIGO_A_51_P295442	Nek7	0.533072	0.128864			BIOCARTA_RANKL_PATHWAY	0.718209	8.47406
AGI_MM_OLIGO_A_51_P147274	Clec4a3	0.530996	0.128864			REACTOME_CALCITONIN_LIKE_LIGAND_RECEPTORS	0.718203	8.47406
AGI_MM_OLIGO_A_51_P119760	H2-Aa	0.51639	0.128864			574-MCF7-E2-repressed-genes :: Median || JCO 2006 | PMID:16505416	1.3884	10.1579
AGI_MM_OLIGO_A_51_P432180	Slc16a6	0.5124	0.128864			BIOCARTA_TRKA_PATHWAY	1.38413	10.1579
AGI_MM_OLIGO_A_51_P300434	Dst	0.507466	0.128864			REACTOME_NOTCH_HLH_TRANSCRIPTION_PATHWAY	1.38338	10.1579
AGI_MM_OLIGO_A_51_P133936	Kitl	0.502843	0.128864			BIOCARTA_PPARA_PATHWAY	1.38284	10.1579
AGI_MM_OLIGO_A_51_P235816	Tsc22d3	0.502628	0.128864			REACTOME_RNA_POLYMERASE_I_PROMOTER_ESCAPE	1.38251	10.1579
AGI_MM_OLIGO_A_51_P276063	Phyh	0.500506	0.128864			REACTOME_CELL_CYCLE_CHECKPOINTS	1.37913	10.1579
AGI_MM_OLIGO_A_51_P237383	Rnase4	0.499752	0.128864			REACTOME_BASE_EXCISION_REPAIR	1.37331	10.1579
AGI_MM_OLIGO_A_51_P215237	H2-Ab1	0.498954	0.128864			REACTOME_S_PHASE	1.37303	10.1579
AGI_MM_OLIGO_A_51_P283590	Anxa1	0.496924	0.128864			REACTOME_P75_NTR_RECEPTOR_MEDIATED_SIGNALLING	1.37268	10.1579
AGI_MM_OLIGO_A_51_P104012	Tmem158	0.49205	0.128864			Core Myc :: median || PLoS One 2009 | PMCID: PMC2723908	1.36905	10.1579
AGI_MM_OLIGO_A_51_P381683	Aatk	0.482987	0.128864			REACTOME_GAB1_SIGNALOSOME	1.36863	10.1579
AGI_MM_OLIGO_A_51_P212754	Tgfbi	0.477376	0.128864			REACTOME_HORMONE_BIOSYNTHESIS	1.3683	10.1579
AGI_MM_OLIGO_A_51_P177371	Prnd	0.470292	0.128864			BIOCARTA_AKT_PATHWAY	1.36793	10.1579
AGI_MM_OLIGO_A_51_P407351	Ly75	0.469572	0.128864			BIOCARTA_CSK_PATHWAY	1.36623	10.1579
AGI_MM_OLIGO_A_51_P381821	Fst	0.447198	0.128864			REACTOME_MRNA_DECAY_BY_3_TO_5_EXORIBONUCLEASE	1.3653	10.1579
AGI_MM_OLIGO_A_51_P312121	Xdh	0.435992	0.128864			REACTOME_RECYCLING_OF_BILE_ACIDS_AND_SALTS	1.36387	10.1579
AGI_MM_OLIGO_A_51_P385697	Mgat3	0.429735	0.128864			REACTOME_G1_S_TRANSITION	1.36282	10.1579
AGI_MM_OLIGO_A_51_P484111	Matn2	0.390453	0.128864			REACTOME_INTRINSIC_PATHWAY_FOR_APOPTOSIS	0.750497	10.1579
AGI_MM_OLIGO_A_51_P350453	Pdk4	0.388181	0.128864			KEGG_RIG_I_LIKE_RECEPTOR_SIGNALING_PATHWAY	0.750401	10.1579
AGI_MM_OLIGO_A_51_P186856	Krt5	0.381701	0.128864			SA_B_CELL_RECEPTOR_COMPLEXES	0.750036	10.1579
AGI_MM_OLIGO_A_51_P350817	Cnn1	0.358484	0.128864			KEGG_SYSTEMIC_LUPUS_ERYTHEMATOSUS	0.749869	10.1579
AGI_MM_OLIGO_A_51_P446179	Tmprss4	0.341413	0.128864			Stromal_Up :: Median || Nat. Med. 2009 | PMID:19648928	0.749176	10.1579
AGI_MM_OLIGO_A_51_P217498	Slc2a4	0.325892	0.128864			Interferon_Cluster :: median || BMC Med Genomics. 2011 | PMID:21214954	0.748685	10.1579
AGI_MM_OLIGO_A_51_P387239	Iigp1	0.31081	0.128864			BIOCARTA_BARRESTIN_SRC_PATHWAY	0.748079	10.1579
AGI_MM_OLIGO_A_51_P392950	Sostdc1	4.15945	0.19078			Murat_G07 :: median || J Clin Oncol. 2008 | PMID:18565887	0.746869	10.1579
AGI_MM_OLIGO_A_51_P151732	Pkp1	2.41309	0.19078			KEGG_COMPLEMENT_AND_COAGULATION_CASCADES	0.746492	10.1579
AGI_MM_OLIGO_A_51_P258817	Ttpa	2.25426	0.19078			KEGG_ARGININE_AND_PROLINE_METABOLISM	0.746145	10.1579
AGI_MM_OLIGO_A_51_P145453	Xist	2.15272	0.19078			SA_MMP_CYTOKINE_CONNECTION	0.746069	10.1579
AGI_MM_OLIGO_A_51_P458778	Hpgd	2.06405	0.19078			REACTOME_GLUTATHIONE_CONJUGATION	0.745558	10.1579
AGI_MM_OLIGO_A_51_P488196	Bmper	1.93197	0.19078			BIOCARTA_CCR3_PATHWAY	0.743766	10.1579
AGI_MM_OLIGO_A_51_P257583	Taf15	1.8925	0.19078			BIOCARTA_MEF2D_PATHWAY	0.743164	10.1579
AGI_MM_OLIGO_A_51_P485161	Cplx2	1.85871	0.19078			BIOCARTA_TOLL_PATHWAY	0.74315	10.1579
AGI_MM_OLIGO_A_51_P271200	Slco1a5	1.81945	0.19078			REACTOME_DEATH_RECEPTOR_SIGNALLING	0.742904	10.1579
AGI_MM_OLIGO_A_51_P373498	Olfr572	1.76162	0.19078			Early_Response_ER-_27 :: median || JAMA. 2011 | PMID:21558518	0.74248	10.1579
AGI_MM_OLIGO_A_51_P351970	Hells	1.75301	0.19078			REACTOME_REGULATION_OF_INSULIN_SECRETION	0.739975	10.1579
AGI_MM_OLIGO_A_51_P288009	Chrng	1.75026	0.19078			BIOCARTA_IL5_PATHWAY	0.739402	10.1579
AGI_MM_OLIGO_A_51_P212390	Klk10	1.7445	0.19078			REACTOME_STEROID_METABOLISM	0.739247	10.1579
AGI_MM_OLIGO_A_51_P294161	4930422G04Rik	1.74023	0.19078			REACTOME_INTEGRATION_OF_ENERGY_METABOLISM	0.737522	10.1579
AGI_MM_OLIGO_A_51_P311648	Frmd5	1.73017	0.19078			REACTOME_APOPTOSIS_INDUCED_DNA_FRAGMENTATION	0.736566	10.1579
AGI_MM_OLIGO_A_51_P119715	Deb1	1.72216	0.19078			BIOCARTA_TNFR1_PATHWAY	1.35957	12.0893
AGI_MM_OLIGO_A_51_P354652	Slc25a30	1.68613	0.19078			REACTOME_MAPK_TARGETS_NUCLEAR_EVENTS_MEDIATED_BY_MAP_KINASES	1.3556	12.0893
AGI_MM_OLIGO_A_51_P502357	Fam163a	1.65128	0.19078			REACTOME_SIGNALING_BY_BMP	1.35494	12.0893
AGI_MM_OLIGO_A_51_P354961	5730416O20Rik	1.64204	0.19078			REACTOME_ACTIVATION_OF_KAINATE_RECEPTORS_UPON_GLUTAMATE_BINDING	1.35215	12.0893
AGI_MM_OLIGO_A_51_P484551	Slc27a2	1.63525	0.19078			KEGG_MTOR_SIGNALING_PATHWAY	1.34976	12.0893
AGI_MM_OLIGO_A_51_P117581	Cables1	1.6288	0.19078			BIOCARTA_STATHMIN_PATHWAY	1.34729	12.0893
AGI_MM_OLIGO_A_51_P418859	Zfp599	1.61699	0.19078			KEGG_CIRCADIAN_RHYTHM_MAMMAL	1.34667	12.0893
AGI_MM_OLIGO_A_51_P478498	Olfr1026	1.61006	0.19078			ST_PAC1_RECEPTOR_PATHWAY	1.34028	12.0893
AGI_MM_OLIGO_A_51_P220156	Bpifb1	1.60102	0.19078			REACTOME_RNA_POLYMERASE_I_PROMOTER_CLEARANCE	1.33946	12.0893
AGI_MM_OLIGO_A_51_P319180	Krt4	1.59521	0.19078			KEGG_PENTOSE_AND_GLUCURONATE_INTERCONVERSIONS	1.33631	12.0893
AGI_MM_OLIGO_A_51_P387681	Ifnab	1.59134	0.19078			REACTOME_TRANSPORT_OF_THE_SLBP_INDEPENDENT_MATURE_MRNA	1.33427	12.0893
AGI_MM_OLIGO_A_51_P379428	Syp	1.59023	0.19078			KEGG_BASAL_CELL_CARCINOMA	1.33331	12.0893
AGI_MM_OLIGO_A_51_P116946	Atp6v0a4	1.58738	0.19078			KEGG_PHOSPHATIDYLINOSITOL_SIGNALING_SYSTEM	1.3308	12.0893
AGI_MM_OLIGO_A_51_P108190	Rpl23	1.57597	0.19078			REACTOME_ACETYLCHOLINE_NEUROTRANSMITTER_RELEASE_CYCLE	1.32965	12.0893
AGI_MM_OLIGO_A_51_P281255	Nasp	1.57204	0.19078			KEGG_GLYCOSPHINGOLIPID_BIOSYNTHESIS_GLOBO_SERIES	0.772446	12.0893
AGI_MM_OLIGO_A_51_P130203	Pbx1	1.56383	0.19078			KEGG_ETHER_LIPID_METABOLISM	0.771956	12.0893
AGI_MM_OLIGO_A_51_P270355	Dclk1	1.55881	0.19078			ST_INTERFERON_GAMMA_PATHWAY	0.771325	12.0893
AGI_MM_OLIGO_A_51_P305693	Rif1	1.54745	0.19078			REACTOME_ERKS_ARE_INACTIVATED	0.770393	12.0893
AGI_MM_OLIGO_A_51_P115098	Snhg8	1.54064	0.19078			KEGG_RENIN_ANGIOTENSIN_SYSTEM	0.770186	12.0893
AGI_MM_OLIGO_A_51_P380824	Olfr1225	1.5393	0.19078			KEGG_TERPENOID_BACKBONE_BIOSYNTHESIS	0.770022	12.0893
AGI_MM_OLIGO_A_51_P408227	9130017N09Rik	1.53803	0.19078			BIOCARTA_IL7_PATHWAY	0.768558	12.0893
AGI_MM_OLIGO_A_51_P338961	Qser1	1.53758	0.19078			REACTOME_COMPLEMENT_CASCADE	0.768133	12.0893
AGI_MM_OLIGO_A_51_P231072	Clec2h	1.52835	0.19078			ST_B_CELL_ANTIGEN_RECEPTOR	0.767907	12.0893
AGI_MM_OLIGO_A_51_P405089	Lpcat1	1.52781	0.19078			REACTOME_EICOSANOID_LIGAND_BINDING_RECEPTORS	0.767622	12.0893
AGI_MM_OLIGO_A_51_P224054	Ube2h	1.52352	0.19078			BIOCARTA_HER2_PATHWAY	0.767232	12.0893
AGI_MM_OLIGO_A_51_P385749	Mcts1	1.52091	0.19078			BIOCARTA_INSULIN_PATHWAY	0.76636	12.0893
AGI_MM_OLIGO_A_51_P403477	Dio1	1.50685	0.19078			REACTOME_MTORC1_MEDIATED_SIGNALLING	0.765908	12.0893
AGI_MM_OLIGO_A_51_P476660	Mllt4	1.49877	0.19078			BIOCARTA_PARKIN_PATHWAY	0.762019	12.0893
AGI_MM_OLIGO_A_51_P299195	Hnrnph1	1.49589	0.19078			MITO1 :: median || BMC Med Genomics. 2011 | PMID:21214954	0.761848	12.0893
AGI_MM_OLIGO_A_51_P106114	A230070E04Rik	1.49381	0.19078			KEGG_ALANINE_ASPARTATE_AND_GLUTAMATE_METABOLISM	0.761345	12.0893
AGI_MM_OLIGO_A_51_P311659	Gnaq	1.49305	0.19078			KEGG_FRUCTOSE_AND_MANNOSE_METABOLISM	0.76095	12.0893
AGI_MM_OLIGO_A_51_P370640	Zcchc5	1.49043	0.19078			Fibromatosis :: median || Lab Invest. 2008 | PMID:18414401	0.75924	12.0893
AGI_MM_OLIGO_A_51_P478279	Trim33	1.48992	0.19078			KEGG_ENDOMETRIAL_CANCER	0.758619	12.0893
AGI_MM_OLIGO_A_51_P222088	Hnrnpa3	1.48605	0.19078			BIOCARTA_PYK2_PATHWAY	0.757526	12.0893
AGI_MM_OLIGO_A_51_P504114	Atp11a	1.48542	0.19078			REACTOME_CHEMOKINE_RECEPTORS_BIND_CHEMOKINES	0.757233	12.0893
AGI_MM_OLIGO_A_51_P299632	Spef1	1.47785	0.19078			MNADH_CYTochrome :: median || BMC Med Genomics. 2011 | PMID:21214954	0.754708	12.0893
AGI_MM_OLIGO_A_51_P418217	Odf2l	1.47654	0.19078			REACTOME_PLATELET_ACTIVATION	0.754523	12.0893
AGI_MM_OLIGO_A_51_P121793	Pnn	1.47594	0.19078			REACTOME_VIRAL_DSRNA_TLR3_TRIF_COMPLEX_ACTIVATES_RIP1	0.754452	12.0893
AGI_MM_OLIGO_A_51_P112174	Ahi1	1.46678	0.19078			KEGG_SULFUR_METABOLISM	1.32858	14.2555
AGI_MM_OLIGO_A_51_P398579	Zfp280d	1.46153	0.19078			KEGG_GLYCEROLIPID_METABOLISM	1.32817	14.2555
AGI_MM_OLIGO_A_51_P250963	Cdk8	1.45116	0.19078			PAM50_Proliferation :: median || J. Clin. Oncol. 2009 | PMID:19204204	1.32439	14.2555
AGI_MM_OLIGO_A_51_P196113	Mast1	1.44553	0.19078			REACTOME_RNA_POLYMERASE_II_TRANSCRIPTION	1.32267	14.2555
AGI_MM_OLIGO_A_51_P483329	Sdad1	1.44432	0.19078			REACTOME_PYRIMIDINE_METABOLISM	1.32128	14.2555
AGI_MM_OLIGO_A_51_P501396	Trpm7	1.44199	0.19078			REACTOME_CHAPERONIN_MEDIATED_PROTEIN_FOLDING	1.32105	14.2555
AGI_MM_OLIGO_A_51_P358052	1700093J21Rik	1.43159	0.19078			REACTOME_RNA_POLYMERASE_I_TRANSCRIPTION_INITIATION	1.31867	14.2555
AGI_MM_OLIGO_A_51_P387878	Rpl22	1.42938	0.19078			REACTOME_REGULATION_OF_INSULIN_SECRETION_BY_GLUCAGON_LIKE_PEPTIDE_1	1.31867	14.2555
AGI_MM_OLIGO_A_51_P278214	Zkscan3	1.41593	0.19078			Murat_G18 :: median || J Clin Oncol. 2008 | PMID:18565887	1.31854	14.2555
AGI_MM_OLIGO_A_51_P200776	Grsf1	1.41365	0.19078			KEGG_INSULIN_SIGNALING_PATHWAY	1.3184	14.2555
AGI_MM_OLIGO_A_51_P424298	Myo7b	1.40671	0.19078			REACTOME_AMINO_ACID_TRANSPORT_ACROSS_THE_PLASMA_MEMBRANE	1.31746	14.2555
AGI_MM_OLIGO_A_51_P130660	Mrps30	1.3776	0.19078			REACTOME_AMINE_LIGAND_BINDING_RECEPTORS	1.31706	14.2555
AGI_MM_OLIGO_A_51_P401304	Ipo11	1.37291	0.19078			REACTOME_SYNTHESIS_OF_BILE_ACIDS_AND_BILE_SALTS_VIA_7ALPHA_HYDROXYCHOLESTEROL	1.31619	14.2555
AGI_MM_OLIGO_A_51_P487950	Myo1a	1.3697	0.19078			BIOCARTA_NTHI_PATHWAY	1.31532	14.2555
AGI_MM_OLIGO_A_51_P184321	Aimp1	1.34171	0.19078			REACTOME_DNA_REPLICATION_PRE_INITIATION	1.31402	14.2555
AGI_MM_OLIGO_A_51_P497953	Ubn1	0.738956	0.19078			REACTOME_PACKAGING_OF_TELOMERE_ENDS	1.31187	14.2555
AGI_MM_OLIGO_A_51_P272175	Mrpl27	0.721653	0.19078			REACTOME_OPIOID_SIGNALLING	1.31146	14.2555
AGI_MM_OLIGO_A_51_P148355	Zfp710	0.718816	0.19078			REACTOME_CYTOSOLIC_SULFONATION_OF_SMALL_MOLECULES	1.3071	14.2555
AGI_MM_OLIGO_A_51_P494686	Sumf1	0.717617	0.19078			REACTOME_REGULATION_OF_AMPK_ACTIVITY_VIA_LKB1	1.30542	14.2555
AGI_MM_OLIGO_A_51_P236175	Rit1	0.705059	0.19078			REACTOME_SYNTHESIS_AND_INTERCONVERSION_OF_NUCLEOTIDE_DI_AND_TRIPHOSPHATES	1.30333	14.2555
AGI_MM_OLIGO_A_51_P216742	Arhgap23	0.696316	0.19078			REACTOME_A_THIRD_PROTEOLYTIC_CLEAVAGE_RELEASES_NICD	1.30325	14.2555
AGI_MM_OLIGO_A_51_P152489	Tprgl	0.690334	0.19078			KEGG_GLYCEROPHOSPHOLIPID_METABOLISM	1.29933	14.2555
AGI_MM_OLIGO_A_51_P508029	Pcyox1	0.687861	0.19078			BIOCARTA_CTCF_PATHWAY	1.29917	14.2555
AGI_MM_OLIGO_A_51_P135423	Capzb	0.687566	0.19078			BIOCARTA_HSP27_PATHWAY	1.29915	14.2555
AGI_MM_OLIGO_A_51_P367395	D16H22S680E	0.680541	0.19078			KEGG_NITROGEN_METABOLISM	0.790939	14.2555
AGI_MM_OLIGO_A_51_P134972	Shkbp1	0.680449	0.19078			BIOCARTA_LECTIN_PATHWAY	0.790858	14.2555
AGI_MM_OLIGO_A_51_P201661	Xrcc5	0.679679	0.19078			REACTOME_SIGNALLING_TO_ERKS	0.790145	14.2555
AGI_MM_OLIGO_A_51_P386810	Gmppb	0.67892	0.19078			BIOCARTA_IGF1_PATHWAY	0.788966	14.2555
AGI_MM_OLIGO_A_51_P381360	Ndufa13	0.678276	0.19078			BIOCARTA_FEEDER_PATHWAY	0.788885	14.2555
AGI_MM_OLIGO_A_51_P465232	Mcfd2	0.678097	0.19078			BIOCARTA_GH_PATHWAY	0.788724	14.2555
AGI_MM_OLIGO_A_51_P223025	Dock5	0.677003	0.19078			REACTOME_GLUCOSE_METABOLISM	0.788238	14.2555
AGI_MM_OLIGO_A_51_P266763	Fech	0.668398	0.19078			ST_P38_MAPK_PATHWAY	0.7879	14.2555
AGI_MM_OLIGO_A_51_P124568	Mpp1	0.663387	0.19078			BIOCARTA_MYOSIN_PATHWAY	0.787601	14.2555
AGI_MM_OLIGO_A_51_P234544	Azin1	0.661334	0.19078			REACTOME_AUTODEGRADATION_OF_CDH1_BY_CDH1_APC	0.786733	14.2555
AGI_MM_OLIGO_A_51_P386058	Ppp2r5b	0.661036	0.19078			BIOCARTA_UCALPAIN_PATHWAY	0.783961	14.2555
AGI_MM_OLIGO_A_51_P286946	Lhpp	0.659676	0.19078			KEGG_PROSTATE_CANCER	0.783959	14.2555
AGI_MM_OLIGO_A_51_P469008	Ehd1	0.658239	0.19078			BIOCARTA_SPRY_PATHWAY	0.783849	14.2555
AGI_MM_OLIGO_A_51_P266774	Mfn2	0.654817	0.19078			REACTOME_HUMAN_TAK1_ACTIVATES_NFKB_BY_PHOSPHORYLATION_AND_ACTIVATION_OF_IKKS_COMPLEX	0.783431	14.2555
AGI_MM_OLIGO_A_51_P155935	6330416G13Rik	0.653144	0.19078			KEGG_GLYCOSAMINOGLYCAN_BIOSYNTHESIS_HEPARAN_SULFATE	0.781556	14.2555
AGI_MM_OLIGO_A_51_P383001	Meox2	0.65224	0.19078			MFGFR2 :: median || BMC Med Genomics. 2011 | PMID:21214954	0.779506	14.2555
AGI_MM_OLIGO_A_51_P334490	6430548M08Rik	0.647273	0.19078			BIOCARTA_ERYTH_PATHWAY	0.778636	14.2555
AGI_MM_OLIGO_A_51_P455807	Ehd4	0.646438	0.19078			ST_INTEGRIN_SIGNALING_PATHWAY	0.77856	14.2555
AGI_MM_OLIGO_A_51_P473734	H2-DMa	0.645849	0.19078			KEGG_NOD_LIKE_RECEPTOR_SIGNALING_PATHWAY	0.778094	14.2555
AGI_MM_OLIGO_A_51_P380260	Kif5b	0.639248	0.19078			REACTOME_MUSCLE_CONTRACTION	0.777301	14.2555
AGI_MM_OLIGO_A_51_P485828	Arid3a	0.63817	0.19078			REACTOME_FURTHER_PLATELET_RELEASATE	0.777125	14.2555
AGI_MM_OLIGO_A_51_P170807	Map3k6	0.633425	0.19078			REACTOME_TOLL_LIKE_RECEPTOR_3_CASCADE	0.774364	14.2555
AGI_MM_OLIGO_A_51_P345896	Pafah2	0.632712	0.19078			BIOCARTA_TCAPOPTOSIS_PATHWAY	0.773634	14.2555
AGI_MM_OLIGO_A_51_P435968	Tnfaip8	0.632043	0.19078			REACTOME_NRIF_SIGNALS_CELL_DEATH_FROM_THE_NUCLEUS	0.773415	14.2555
AGI_MM_OLIGO_A_51_P164286	Sh3kbp1	0.626609	0.19078			BIOCARTA_TNFR2_PATHWAY	1.29596	16.2861
AGI_MM_OLIGO_A_51_P337125	Inpp5d	0.624271	0.19078			Excellent_Pathologic_Response_ER+_39 :: median || JAMA. 2011 | PMID:21558518	1.29477	16.2861
AGI_MM_OLIGO_A_51_P297679	Hcls1	0.623671	0.19078			REACTOME_CYTOCHROME_P450_ARRANGED_BY_SUBSTRATE_TYPE	1.29433	16.2861
AGI_MM_OLIGO_A_51_P172231	Gsdmd	0.619945	0.19078			BIOCARTA_GABA_PATHWAY	1.28681	16.2861
AGI_MM_OLIGO_A_51_P371091	Rcsd1	0.618953	0.19078			REACTOME_RECRUITMENT_OF_NUMA_TO_MITOTIC_CENTROSOMES	1.28639	16.2861
AGI_MM_OLIGO_A_51_P326994	Calhm2	0.618899	0.19078			KEGG_RIBOFLAVIN_METABOLISM	1.28594	16.2861
AGI_MM_OLIGO_A_51_P509452	Tmlhe	0.61779	0.19078			REACTOME_RETROGRADE_NEUROTROPHIN_SIGNALLING	1.28416	16.2861
AGI_MM_OLIGO_A_51_P472292	Igfbp7	0.615472	0.19078			PIK3CA Hutti || Cancer Res 2012 :: median | PMID:22552288	1.28358	16.2861
AGI_MM_OLIGO_A_51_P387235	Nampt	0.614512	0.19078			BIOCARTA_PS1_PATHWAY	1.28271	16.2861
AGI_MM_OLIGO_A_51_P375201	Plk3	0.613179	0.19078			REACTOME_TRIACYLGLYCERIDE_BIOSYNTHESIS	0.806791	16.2861
AGI_MM_OLIGO_A_51_P206835	Large	0.612118	0.19078			BIOCARTA_PTDINS_PATHWAY	0.806214	16.2861
AGI_MM_OLIGO_A_51_P502580	Trim16	0.610463	0.19078			REACTOME_SIGNALLING_TO_RAS	0.805803	16.2861
AGI_MM_OLIGO_A_51_P155257	B4galt1	0.608643	0.19078			REACTOME_GLYCOLYSIS	0.804909	16.2861
AGI_MM_OLIGO_A_51_P222467	Abcg1	0.608567	0.19078			KEGG_SNARE_INTERACTIONS_IN_VESICULAR_TRANSPORT	0.803711	16.2861
AGI_MM_OLIGO_A_51_P504337	Entpd1	0.603942	0.19078			BASAL_Cluster :: median || BMC Med Genomics. 2011 | PMID:21214954	0.801126	16.2861
AGI_MM_OLIGO_A_51_P411225	Wipf1	0.600227	0.19078			BIOCARTA_ACTINY_PATHWAY	0.800722	16.2861
AGI_MM_OLIGO_A_51_P503797	Lair1	0.599749	0.19078			BIOCARTA_EPONFKB_PATHWAY	0.7995	16.2861
AGI_MM_OLIGO_A_51_P158018	Bend5	0.599446	0.19078			KEGG_PENTOSE_PHOSPHATE_PATHWAY	0.799215	16.2861
AGI_MM_OLIGO_A_51_P354706	Lefty1	0.599398	0.19078			BIOCARTA_CTLA4_PATHWAY	0.798587	16.2861
AGI_MM_OLIGO_A_51_P221460	Ormdl3	0.59819	0.19078			REACTOME_PROSTANOID_HORMONES	0.796264	16.2861
AGI_MM_OLIGO_A_51_P452629	Tlr2	0.598085	0.19078			KEGG_CARDIAC_MUSCLE_CONTRACTION	0.794644	16.2861
AGI_MM_OLIGO_A_51_P425772	Ckb	0.598074	0.19078			BIOCARTA_STEM_PATHWAY	0.793994	16.2861
AGI_MM_OLIGO_A_51_P437426	Lrrc33	0.597953	0.19078			KEGG_PROPANOATE_METABOLISM	0.793644	16.2861
AGI_MM_OLIGO_A_51_P275101	Chst11	0.597518	0.19078			BIOCARTA_AMI_PATHWAY	0.792904	16.2861
AGI_MM_OLIGO_A_51_P346874	1700112E06Rik	0.591965	0.19078			REACTOME_HORMONE_LIGAND_BINDING_RECEPTORS	1.27218	17.9301
AGI_MM_OLIGO_A_51_P209280	Rab31	0.588581	0.19078			KEGG_SELENOAMINO_ACID_METABOLISM	1.26327	17.9301
AGI_MM_OLIGO_A_51_P438820	Pycard	0.588399	0.19078			REACTOME_NCAM_SIGNALING_FOR_NEURITE_OUT_GROWTH	1.26248	17.9301
AGI_MM_OLIGO_A_51_P150763	Ropn1l	0.587615	0.19078			BIOCARTA_MAPK_PATHWAY	1.2614	17.9301
AGI_MM_OLIGO_A_51_P232371	Stab1	0.586976	0.19078			KEGG_ALPHA_LINOLENIC_ACID_METABOLISM	1.26052	17.9301
AGI_MM_OLIGO_A_51_P381060	Pilrb1	0.585972	0.19078			KEGG_UBIQUITIN_MEDIATED_PROTEOLYSIS	1.26039	17.9301
AGI_MM_OLIGO_A_51_P370470	Cyp20a1	0.584226	0.19078			BIOCARTA_IL1R_PATHWAY	1.25881	17.9301
AGI_MM_OLIGO_A_51_P342871	S100a10	0.582738	0.19078			KEGG_HUNTINGTONS_DISEASE	0.822721	17.9301
AGI_MM_OLIGO_A_51_P362029	Cd48	0.580057	0.19078			Interferon :: Median || Breast Cancer Research 2008 | PMID:19272155	0.822232	17.9301
AGI_MM_OLIGO_A_51_P300277	Coro1a	0.579268	0.19078			KEGG_ECM_RECEPTOR_INTERACTION	0.821804	17.9301
AGI_MM_OLIGO_A_51_P296608	Gadd45a	0.578893	0.19078			BIOCARTA_CXCR4_PATHWAY	0.82026	17.9301
AGI_MM_OLIGO_A_51_P483511	Dock8	0.575334	0.19078			REACTOME_G_ALPHA_I_SIGNALLING_EVENTS	0.818561	17.9301
AGI_MM_OLIGO_A_51_P328613	Fcgr3	0.569418	0.19078			Extensive_Residual_Diesase_ER-_54 :: median || JAMA. 2011 | PMID:21558518	0.815917	17.9301
AGI_MM_OLIGO_A_51_P333253	Myo1g	0.568951	0.19078			MITO2 :: median || BMC Med Genomics. 2011 | PMID:21214954	0.815836	17.9301
AGI_MM_OLIGO_A_51_P267877	Rhbdl3	0.566241	0.19078			KEGG_HISTIDINE_METABOLISM	0.813665	17.9301
AGI_MM_OLIGO_A_51_P224843	Tmsb4x	0.563539	0.19078			KEGG_PATHOGENIC_ESCHERICHIA_COLI_INFECTION	0.811535	17.9301
AGI_MM_OLIGO_A_51_P162671	Folr2	0.561806	0.19078			Fibroblast_Cluster :: median || BMC Med Genomics. 2011 | PMID:21214954	0.811511	17.9301
AGI_MM_OLIGO_A_51_P472726	Pdlim2	0.559922	0.19078			BIOCARTA_NGF_PATHWAY	0.810343	17.9301
AGI_MM_OLIGO_A_51_P251256	Slc12a4	0.559817	0.19078			SA_FAS_SIGNALING	0.809688	17.9301
AGI_MM_OLIGO_A_51_P162794	Gzma	0.556333	0.19078			BIOCARTA_CELL2CELL_PATHWAY	0.808893	17.9301
AGI_MM_OLIGO_A_51_P310967	Aifm2	0.552952	0.19078			REACTOME_MICRORNA_BIOGENESIS	1.25684	20.1765
AGI_MM_OLIGO_A_51_P432538	H2-T22	0.551294	0.19078			KEGG_ARRHYTHMOGENIC_RIGHT_VENTRICULAR_CARDIOMYOPATHY_ARVC	1.25629	20.1765
AGI_MM_OLIGO_A_51_P282523	Gpr124	0.548988	0.19078			KEGG_OLFACTORY_TRANSDUCTION	1.25618	20.1765
AGI_MM_OLIGO_A_51_P361448	Scara5	0.548338	0.19078			HER1_Cluster3 :: median || BMC Genomics. 2007 | PMID:17663798	1.25554	20.1765
AGI_MM_OLIGO_A_51_P297778	Sh3tc1	0.547702	0.19078			REACTOME_ADHERENS_JUNCTIONS_INTERACTIONS	1.25469	20.1765
AGI_MM_OLIGO_A_51_P244492	Nbl1	0.545343	0.19078			ST_FAS_SIGNALING_PATHWAY	1.25453	20.1765
AGI_MM_OLIGO_A_51_P137236	Olfm1	0.543759	0.19078			REACTOME_RNA_POLYMERASE_III_TRANSCRIPTION_INITIATION_FROM_TYPE_2_PROMOTER	1.25183	20.1765
AGI_MM_OLIGO_A_51_P346893	Extl1	0.543071	0.19078			REACTOME_MRNA_DECAY_BY_5_TO_3_EXORIBONUCLEASE	1.25037	20.1765
AGI_MM_OLIGO_A_51_P343833	Traf1	0.535881	0.19078			BIOCARTA_SARS_PATHWAY	1.24437	20.1765
AGI_MM_OLIGO_A_51_P423981	Ctss	0.530402	0.19078			REACTOME_GLUCURONIDATION	1.24416	20.1765
AGI_MM_OLIGO_A_51_P315411	Epb4.1l3	0.530027	0.19078			REACTOME_METABLISM_OF_NUCLEOTIDES	1.23815	20.1765
AGI_MM_OLIGO_A_51_P144264	Klf2	0.523079	0.19078			BIOCARTA_FAS_PATHWAY	1.23794	20.1765
AGI_MM_OLIGO_A_51_P447976	Fam46c	0.521695	0.19078			REACTOME_SYNTHESIS_OF_BILE_ACIDS_AND_BILE_SALTS	1.23561	20.1765
AGI_MM_OLIGO_A_51_P151126	Cd52	0.521664	0.19078			BIOCARTA_ARENRF2_PATHWAY	1.23369	20.1765
AGI_MM_OLIGO_A_51_P237856	Ifi203	0.520526	0.19078			SA_REG_CASCADE_OF_CYCLIN_EXPR	1.23309	20.1765
AGI_MM_OLIGO_A_51_P174943	Lamc2	0.517987	0.19078			REACTOME_CD28_DEPENDENT_PI3K_AKT_SIGNALING	0.838889	20.1765
AGI_MM_OLIGO_A_51_P381618	Pla1a	0.517197	0.19078			REACTOME_ERK_MAPK_TARGETS	0.835836	20.1765
AGI_MM_OLIGO_A_51_P138450	Gjc1	0.516087	0.19078			MNB2 :: median || BMC Med Genomics. 2011 | PMID:21214954	0.835522	20.1765
AGI_MM_OLIGO_A_51_P103397	Vwf	0.51497	0.19078			KEGG_ENDOCYTOSIS	0.835476	20.1765
AGI_MM_OLIGO_A_51_P267796	Ddr2	0.501515	0.19078			BIOCARTA_TOB1_PATHWAY	0.834468	20.1765
AGI_MM_OLIGO_A_51_P303739	Afap1l1	0.500421	0.19078			MKRAS_amplicon :: median || BMC Med Genomics. 2011 | PMID:21214954	0.834013	20.1765
AGI_MM_OLIGO_A_51_P306017	Dll1	0.498448	0.19078			REACTOME_EGFR_DOWNREGULATION	0.833492	20.1765
AGI_MM_OLIGO_A_51_P308362	Ugt1a6b	0.498378	0.19078			KEGG_CHRONIC_MYELOID_LEUKEMIA	0.83333	20.1765
AGI_MM_OLIGO_A_51_P517388	Plbd1	0.494803	0.19078			REACTOME_METABOLISM_OF_AMINO_ACIDS	0.832918	20.1765
AGI_MM_OLIGO_A_51_P340027	Pappa	0.491342	0.19078			ST_TUMOR_NECROSIS_FACTOR_PATHWAY	0.832598	20.1765
AGI_MM_OLIGO_A_51_P161086	Ppic	0.47706	0.19078			BIOCARTA_CYTOKINE_PATHWAY	0.831335	20.1765
AGI_MM_OLIGO_A_51_P308298	Myl9	0.47685	0.19078			BIOCARTA_SRCRPTP_PATHWAY	0.831298	20.1765
AGI_MM_OLIGO_A_51_P451338	Jag2	0.475007	0.19078			REACTOME_METABOLISM_OF_NITRIC_OXIDE	0.827766	20.1765
AGI_MM_OLIGO_A_51_P225493	1700016C15Rik	0.46514	0.19078			REACTOME_COPI_MEDIATED_TRANSPORT	0.827136	20.1765
AGI_MM_OLIGO_A_51_P405397	Ecm1	0.464353	0.19078			REACTOME_GAP_JUNCTION_ASSEMBLY	0.826023	20.1765
AGI_MM_OLIGO_A_51_P231820	C130026I21Rik	0.448843	0.19078			Troester_Wound_Signature :: median || Clin Cancer Res 2009 | PMID:19887484	0.824827	20.1765
AGI_MM_OLIGO_A_51_P484158	Steap1	0.428317	0.19078			REACTOME_SEMA3A_PLEXIN_REPULSION_SIGNALING_BY_INHIBITING_INTEGRIN_ADHESION	1.22914	22.179
AGI_MM_OLIGO_A_51_P150120	Mgst2	0.423278	0.19078			REACTOME_ACTIVATION_OF_THE_AP1_FAMILY_OF_TRANSCRIPTION_FACTORS	1.22809	22.179
AGI_MM_OLIGO_A_51_P175018	Apcdd1	0.397895	0.19078			REACTOME_BASE_FREE_SUGAR_PHOSPHATE_REMOVAL_VIA_THE_SINGLE_NUCLEOTIDE_REPLACEMENT_PATHWAY	1.22701	22.179
AGI_MM_OLIGO_A_51_P225224	Htra1	0.393636	0.19078			BIOCARTA_NDKDYNAMIN_PATHWAY	1.2268	22.179
AGI_MM_OLIGO_A_51_P264695	Crym	0.366941	0.19078			REACTOME_REGULATION_OF_PYRUVATE_DEHYDROGENASE_COMPLEX	1.22671	22.179
AGI_MM_OLIGO_A_51_P493987	Moxd1	0.360318	0.19078			REACTOME_PHASE_1_FUNCTIONALIZATION	1.22635	22.179
AGI_MM_OLIGO_A_51_P511000	Cwh43	0.30416	0.19078			TP53 Mutation :: median || BMC Cancer 2006 | PMCID: PMC1764759	1.22229	22.179
AGI_MM_OLIGO_A_51_P456465	Cldn10	3.05562	0.376069			BIOCARTA_LEPTIN_PATHWAY	1.22125	22.179
AGI_MM_OLIGO_A_51_P413005	Chn2	2.51564	0.376069			FOS_JUN_Cluster :: median || BMC Med Genomics. 2011 | PMID:21214954	1.21747	22.179
AGI_MM_OLIGO_A_51_P107315	Slc5a8	2.42874	0.376069			REACTOME_SEROTONIN_RECEPTORS	1.21624	22.179
AGI_MM_OLIGO_A_51_P168894	Ano1	2.20086	0.376069			KEGG_RETINOL_METABOLISM	1.21464	22.179
AGI_MM_OLIGO_A_51_P220681	Aldoc	2.12199	0.376069			BIOCARTA_STRESS_PATHWAY	1.21044	22.179
AGI_MM_OLIGO_A_51_P362328	Grhl2	1.9094	0.376069			REACTOME_RNA_POLYMERASE_III_TRANSCRIPTION_INITIATION_FROM_TYPE_3_PROMOTER	1.20982	22.179
AGI_MM_OLIGO_A_51_P519008	Mkx	1.87814	0.376069			REACTOME_VITAMIN_B5_(PANTOTHENATE)_METABOLISM	0.850615	22.179
AGI_MM_OLIGO_A_51_P113753	Npffr2	1.8514	0.376069			REACTOME_GLUCONEOGENESIS	0.848067	22.179
AGI_MM_OLIGO_A_51_P478486	Fus	1.82063	0.376069			SA_CASPASE_CASCADE	0.847103	22.179
AGI_MM_OLIGO_A_51_P263004	Bcl11a	1.79651	0.376069			BIOCARTA_EDG1_PATHWAY	0.846419	22.179
AGI_MM_OLIGO_A_51_P438924	Cmtm5	1.7952	0.376069			BIOCARTA_INFLAM_PATHWAY	0.845628	22.179
AGI_MM_OLIGO_A_51_P176797	Limd2	1.78552	0.376069			BIOCARTA_TCR_PATHWAY	0.843772	22.179
AGI_MM_OLIGO_A_51_P214985	Zfp521	1.78485	0.376069			AMPH_EPIREGULIN_Cluster :: median || BMC Med Genomics. 2011 | PMID:21214954	0.84369	22.179
AGI_MM_OLIGO_A_51_P394394	Tspan2	1.78456	0.376069			REACTOME_SIGNALING_BY_ROBO_RECEPTOR	0.84299	22.179
AGI_MM_OLIGO_A_51_P246119	Cenpf	1.77685	0.376069			REACTOME_ACTIVATED_TAK1_MEDIATES_P38_MAPK_ACTIVATION	0.839204	22.179
AGI_MM_OLIGO_A_51_P500051	Itpr2	1.76475	0.376069			BIOCARTA_VDR_PATHWAY	1.20894	24.0701
AGI_MM_OLIGO_A_51_P200667	Clmn	1.75407	0.376069			REACTOME_PHASE_II_CONJUGATION	1.20891	24.0701
AGI_MM_OLIGO_A_51_P117226	Zdhhc2	1.75346	0.376069			REACTOME_CAM_PATHWAY	1.20738	24.0701
AGI_MM_OLIGO_A_51_P435380	Emid2	1.73762	0.376069			KEGG_DORSO_VENTRAL_AXIS_FORMATION	1.20685	24.0701
AGI_MM_OLIGO_A_51_P296036	Nrbp2	1.72569	0.376069			BIOCARTA_AKAPCENTROSOME_PATHWAY	1.20589	24.0701
AGI_MM_OLIGO_A_51_P462249	Cks2	1.72552	0.376069			REACTOME_BIOLOGICAL_OXIDATIONS	1.20378	24.0701
AGI_MM_OLIGO_A_51_P105709	Trip13	1.72071	0.376069			BIOCARTA_EIF_PATHWAY	1.20256	24.0701
AGI_MM_OLIGO_A_51_P461123	Tlr5	1.68783	0.376069			REACTOME_RESOLUTION_OF_AP_SITES_VIA_THE_SINGLE_NUCLEOTIDE_REPLACEMENT_PATHWAY	1.20079	24.0701
AGI_MM_OLIGO_A_51_P346015	A530099J19Rik	1.67002	0.376069			REACTOME_STEROID_HORMONE_BIOSYNTHESIS	1.19935	24.0701
AGI_MM_OLIGO_A_51_P114966	Prss37	1.66691	0.376069			KEGG_MELANOGENESIS	1.19918	24.0701
AGI_MM_OLIGO_A_51_P433837	Slc22a23	1.66629	0.376069			REACTOME_NCAM1_INTERACTIONS	1.19843	24.0701
AGI_MM_OLIGO_A_51_P202857	Cdca7	1.66306	0.376069			REACTOME_CELL_JUNCTION_ORGANIZATION	1.19552	24.0701
AGI_MM_OLIGO_A_51_P168632	Prim1	1.658	0.376069			REACTOME_EARLY_PHASE_OF_HIV_LIFE_CYCLE	1.1943	24.0701
AGI_MM_OLIGO_A_51_P134007	Ncl	1.63306	0.376069			BIOCARTA_RB_PATHWAY	1.19419	24.0701
AGI_MM_OLIGO_A_51_P237418	4833422M21Rik	1.63043	0.376069			REACTOME_HIV_LIFE_CYCLE	1.19355	24.0701
AGI_MM_OLIGO_A_51_P346523	Zcchc7	1.59314	0.376069			REACTOME_LATE_PHASE_OF_HIV_LIFE_CYCLE	1.1935	24.0701
AGI_MM_OLIGO_A_51_P418469	Dut	1.5835	0.376069			REACTOME_SLC_MEDIATED_TRANSMEMBRANE_TRANSPORT	1.19302	24.0701
AGI_MM_OLIGO_A_51_P342556	Zfhx4	1.57511	0.376069			KEGG_COLORECTAL_CANCER	1.19014	24.0701
AGI_MM_OLIGO_A_51_P323400	Zfp59	1.5741	0.376069			KEGG_FOLATE_BIOSYNTHESIS	1.18951	24.0701
AGI_MM_OLIGO_A_51_P133229	Sulf2	1.56691	0.376069			REACTOME_SPHINGOLIPID_METABOLISM	0.864999	24.0701
AGI_MM_OLIGO_A_51_P400784	Hnrnpa1	1.56307	0.376069			KEGG_BASAL_TRANSCRIPTION_FACTORS	0.864121	24.0701
AGI_MM_OLIGO_A_51_P190111	Mcm5	1.55683	0.376069			KEGG_TYPE_II_DIABETES_MELLITUS	0.860519	24.0701
AGI_MM_OLIGO_A_51_P479434	Rfc3	1.55368	0.376069			BIOCARTA_BARR_MAPK_PATHWAY	0.859892	24.0701
AGI_MM_OLIGO_A_51_P335321	Gnas	1.54877	0.376069			BIOCARTA_PTEN_PATHWAY	0.858926	24.0701
AGI_MM_OLIGO_A_51_P207718	Zfp826	1.53656	0.376069			BIOCARTA_ASBCELL_PATHWAY	0.857916	24.0701
AGI_MM_OLIGO_A_51_P340484	Ambn	1.53073	0.376069			SIG_REGULATION_OF_THE_ACTIN_CYTOSKELETON_BY_RHO_GTPASES	0.856053	24.0701
AGI_MM_OLIGO_A_51_P363308	Ifna9	1.5303	0.376069			REACTOME_HOST_INTERACTIONS_OF_HIV_FACTORS	0.853955	24.0701
AGI_MM_OLIGO_A_51_P365037	Nub1	1.51296	0.376069			REACTOME_CDT1_ASSOCIATION_WITH_THE_CDC6_ORC_ORIGIN_COMPLEX	0.853048	24.0701
AGI_MM_OLIGO_A_51_P235311	Rpl13a	1.51078	0.376069			10-GATA3-induced-genes :: Median || Oncogene. 2004 | PMID:15361840	1.18545	26.0318
AGI_MM_OLIGO_A_51_P408932	Ssbp2	1.51042	0.376069			SIG_CHEMOTAXIS	1.18446	26.0318
AGI_MM_OLIGO_A_51_P290981	Cyp7a1	1.50832	0.376069			WNT_SIGNALING	1.1827	26.0318
AGI_MM_OLIGO_A_51_P407879	Fam193b	1.48443	0.376069			BIOCARTA_RELA_PATHWAY	1.18085	26.0318
AGI_MM_OLIGO_A_51_P237893	Itgb3	1.47675	0.376069			REACTOME_TAT_MEDIATED_HIV1_ELONGATION_ARREST_AND_RECOVERY	1.18028	26.0318
AGI_MM_OLIGO_A_51_P130544	Gas5	1.47276	0.376069			REACTOME_DUAL_INCISION_REACTION_IN_TC_NER	1.17835	26.0318
AGI_MM_OLIGO_A_51_P272617	Hnrnpa3	1.47241	0.376069			SIG_PIP3_SIGNALING_IN_B_LYMPHOCYTES	1.1767	26.0318
AGI_MM_OLIGO_A_51_P318564	Wnk1	1.47189	0.376069			REACTOME_G1_PHASE	1.17244	26.0318
AGI_MM_OLIGO_A_51_P285446	Lig1	1.47101	0.376069			BIOCARTA_CCR5_PATHWAY	1.1721	26.0318
AGI_MM_OLIGO_A_51_P322542	Bbx	1.46498	0.376069			REACTOME_NUCLEAR_EVENTS_KINASE_AND_TRANSCRIPTION_FACTOR_ACTIVATION	1.1699	26.0318
AGI_MM_OLIGO_A_51_P424256	Gm6211	1.46476	0.376069			KEGG_MAPK_SIGNALING_PATHWAY	1.16944	26.0318
AGI_MM_OLIGO_A_51_P359303	2610528E23Rik	1.45652	0.376069			HER1_Cluster1 :: median || BMC Genomics. 2007 | PMID:17663798	1.16901	26.0318
AGI_MM_OLIGO_A_51_P275905	Fgl1	1.45405	0.376069			KEGG_METABOLISM_OF_XENOBIOTICS_BY_CYTOCHROME_P450	0.878778	26.0318
AGI_MM_OLIGO_A_51_P197618	Atad5	1.45157	0.376069			Excellent_Pathologic_Response_ER-_55 :: median || JAMA. 2011 | PMID:21558518	0.878539	26.0318
AGI_MM_OLIGO_A_51_P400137	Rpl29	1.44865	0.376069			REACTOME_SIGNAL_AMPLIFICATION	0.878357	26.0318
AGI_MM_OLIGO_A_51_P166277	Srrm2	1.43472	0.376069			REACTOME_FORMATION_OF_FIBRIN_CLOT_CLOTTING_CASCADE	0.876966	26.0318
AGI_MM_OLIGO_A_51_P163639	Spaca4	1.43119	0.376069			REACTOME_STRIATED_MUSCLE_CONTRACTION	0.876919	26.0318
AGI_MM_OLIGO_A_51_P144971	Zfp932	1.42944	0.376069			BIOCARTA_RACCYCD_PATHWAY	0.875818	26.0318
AGI_MM_OLIGO_A_51_P358872	Disc1	1.42913	0.376069			BIOCARTA_CERAMIDE_PATHWAY	0.873833	26.0318
AGI_MM_OLIGO_A_51_P386270	Cyp2d12	1.42913	0.376069			KEGG_INOSITOL_PHOSPHATE_METABOLISM	0.872909	26.0318
AGI_MM_OLIGO_A_51_P114563	Rhbdd3	1.42842	0.376069			BIOCARTA_GATA3_PATHWAY	0.872245	26.0318
AGI_MM_OLIGO_A_51_P132715	Rpl35	1.42557	0.376069			KEGG_ERBB_SIGNALING_PATHWAY	0.871197	26.0318
AGI_MM_OLIGO_A_51_P143103	Pprc1	1.42504	0.376069			KEGG_CITRATE_CYCLE_TCA_CYCLE	0.870694	26.0318
AGI_MM_OLIGO_A_51_P116239	Ptpn5	1.42369	0.376069			KEGG_ADHERENS_JUNCTION	0.870586	26.0318
AGI_MM_OLIGO_A_51_P447714	Rbmxrt	1.42323	0.376069			BIOCARTA_PROTEASOME_PATHWAY	0.87034	26.0318
AGI_MM_OLIGO_A_51_P227202	C030014I23Rik	1.4205	0.376069			BIOCARTA_G2_PATHWAY	0.869658	26.0318
AGI_MM_OLIGO_A_51_P428754	Grik5	1.41799	0.376069			REACTOME_GLUCOSE_AND_OTHER_SUGAR_SLC_TRANSPORTERS	0.869271	26.0318
AGI_MM_OLIGO_A_51_P327642	Cwc22	1.41632	0.376069			REACTOME_CRMPS_IN_SEMA3A_SIGNALING	0.869005	26.0318
AGI_MM_OLIGO_A_51_P238135	Zfp280c	1.41474	0.376069			REACTOME_DIABETES_PATHWAYS	0.867966	26.0318
AGI_MM_OLIGO_A_51_P125771	Slc25a27	1.41199	0.376069			REACTOME_CITRIC_ACID_CYCLE	0.86673	26.0318
AGI_MM_OLIGO_A_51_P357696	Puf60	1.40863	0.376069			KEGG_VASOPRESSIN_REGULATED_WATER_REABSORPTION	1.16628	27.6607
AGI_MM_OLIGO_A_51_P343757	Ptpn3	1.40038	0.376069			BIOCARTA_CHEMICAL_PATHWAY	1.1654	27.6607
AGI_MM_OLIGO_A_51_P511386	D3Ertd254e	1.39775	0.376069			KEGG_TGF_BETA_SIGNALING_PATHWAY	1.16504	27.6607
AGI_MM_OLIGO_A_51_P134835	Elavl2	1.3948	0.376069			REACTOME_STEROID_HORMONES	1.1641	27.6607
AGI_MM_OLIGO_A_51_P178347	Zfp326	1.37317	0.376069			REACTOME_TRNA_AMINOACYLATION	1.16336	27.6607
AGI_MM_OLIGO_A_51_P201276	Btf3	1.36868	0.376069			REACTOME_GLUTAMATE_NEUROTRANSMITTER_RELEASE_CYCLE	1.16281	27.6607
AGI_MM_OLIGO_A_51_P100625	Apon	1.36749	0.376069			BIOCARTA_BCELLSURVIVAL_PATHWAY	1.15988	27.6607
AGI_MM_OLIGO_A_51_P130994	BC005537	1.36665	0.376069			REACTOME_XENOBIOTICS	1.15951	27.6607
AGI_MM_OLIGO_A_51_P351481	Ccnl1	1.36421	0.376069			KEGG_VASCULAR_SMOOTH_MUSCLE_CONTRACTION	1.15916	27.6607
AGI_MM_OLIGO_A_51_P433556	Tut1	1.35501	0.376069			KEGG_THYROID_CANCER	1.15553	27.6607
AGI_MM_OLIGO_A_51_P409482	Spg11	1.35157	0.376069			BIOCARTA_CDMAC_PATHWAY	1.15398	27.6607
AGI_MM_OLIGO_A_51_P283754	Cpsf7	1.34797	0.376069			REACTOME_METABOLISM_OF_LIPIDS_AND_LIPOPROTEINS	0.892669	27.6607
AGI_MM_OLIGO_A_51_P347673	Kcnj9	1.34062	0.376069			REACTOME_FACILITATIVE_NA_INDEPENDENT_GLUCOSE_TRANSPORTERS	0.892567	27.6607
AGI_MM_OLIGO_A_51_P327418	Rsrc2	1.33922	0.376069			MNB3 :: median || BMC Med Genomics. 2011 | PMID:21214954	0.892499	27.6607
AGI_MM_OLIGO_A_51_P121947	Uimc1	1.32587	0.376069			REACTOME_CASPASE_MEDIATED_CLEAVAGE_OF_CYTOSKELETAL_PROTEINS	0.892252	27.6607
AGI_MM_OLIGO_A_51_P227463	Zfp868	1.31991	0.376069			REACTOME_TRKA_SIGNALLING_FROM_THE_PLASMA_MEMBRANE	0.891952	27.6607
AGI_MM_OLIGO_A_51_P511259	Osbpl7	1.31957	0.376069			SA_PTEN_PATHWAY	0.891201	27.6607
AGI_MM_OLIGO_A_51_P226053	Sra1	0.779881	0.376069			REACTOME_HIV_INFECTION	0.890511	27.6607
AGI_MM_OLIGO_A_51_P378777	Nat15	0.760855	0.376069			KEGG_SPHINGOLIPID_METABOLISM	0.888515	27.6607
AGI_MM_OLIGO_A_51_P376149	N6amt2	0.758858	0.376069			BIOCARTA_INTRINSIC_PATHWAY	0.887775	27.6607
AGI_MM_OLIGO_A_51_P241943	Sap30l	0.755871	0.376069			KEGG_SMALL_CELL_LUNG_CANCER	0.887399	27.6607
AGI_MM_OLIGO_A_51_P209135	Jtb	0.755493	0.376069			REACTOME_REGULATION_OF_RHEB_GTPASE_ACTIVITY_BY_AMPK	0.887292	27.6607
AGI_MM_OLIGO_A_51_P438200	Sil1	0.733561	0.376069			KEGG_LIMONENE_AND_PINENE_DEGRADATION	0.887289	27.6607
AGI_MM_OLIGO_A_51_P165330	Mrpl33	0.732279	0.376069			BIOCARTA_CBL_PATHWAY	0.886959	27.6607
AGI_MM_OLIGO_A_51_P163694	Rufy1	0.730199	0.376069			BIOCARTA_TCRA_PATHWAY	0.885301	27.6607
AGI_MM_OLIGO_A_51_P226740	Pgap2	0.72194	0.376069			KEGG_ARACHIDONIC_ACID_METABOLISM	0.885285	27.6607
AGI_MM_OLIGO_A_51_P336874	Atp6v0e	0.718804	0.376069			BIOCARTA_MPR_PATHWAY	1.1526	29.3791
AGI_MM_OLIGO_A_51_P253642	Eif2ak3	0.71757	0.376069			REACTOME_ACTIVATION_OF_RAC	1.15071	29.3791
AGI_MM_OLIGO_A_51_P344752	Sh3bgrl3	0.714052	0.376069			REACTOME_OLFACTORY_SIGNALING_PATHWAY	1.15033	29.3791
AGI_MM_OLIGO_A_51_P209319	Slc35b1	0.71132	0.376069			SA_G2_AND_M_PHASES	1.14717	29.3791
AGI_MM_OLIGO_A_51_P161724	Ophn1	0.709813	0.376069			REACTOME_GLUCAGON_SIGNALING_IN_METABOLIC_REGULATION	1.14663	29.3791
AGI_MM_OLIGO_A_51_P279571	Syap1	0.709489	0.376069			REACTOME_CTLA4_INHIBITORY_SIGNALING	0.907324	29.3791
AGI_MM_OLIGO_A_51_P323878	Coro7	0.707714	0.376069			REACTOME_POST_TRANSLATIONAL_PROTEIN_MODIFICATION	0.90692	29.3791
AGI_MM_OLIGO_A_51_P304707	Prorsd1	0.706578	0.376069			BIOCARTA_GLEEVEC_PATHWAY	0.905579	29.3791
AGI_MM_OLIGO_A_51_P336161	Man2b1	0.70468	0.376069			REACTOME_G_BETA_GAMMA_SIGNALLING_THROUGH_PLC_BETA	0.905538	29.3791
AGI_MM_OLIGO_A_51_P163867	Ppp4r1	0.701017	0.376069			BIOCARTA_NFAT_PATHWAY	0.903282	29.3791
AGI_MM_OLIGO_A_51_P344741	Mppe1	0.699578	0.376069			KEGG_GLYCOLYSIS_GLUCONEOGENESIS	0.903042	29.3791
AGI_MM_OLIGO_A_51_P461031	Ostm1	0.696462	0.376069			REACTOME_TRAF6_MEDIATED_INDUCTION_OF_THE_ANTIVIRAL_CYTOKINE_IFN_ALPHA_BETA_CASCADE	0.90223	29.3791
AGI_MM_OLIGO_A_51_P490257	Fbxo4	0.69578	0.376069			REACTOME_REGULATED_PROTEOLYSIS_OF_P75NTR	0.90167	29.3791
AGI_MM_OLIGO_A_51_P520384	Atp1b3	0.695564	0.376069			REACTOME_AXON_GUIDANCE	0.901379	29.3791
AGI_MM_OLIGO_A_51_P334019	Mosc2	0.695454	0.376069			KEGG_MELANOMA	0.899849	29.3791
AGI_MM_OLIGO_A_51_P461724	Atp6ap2	0.694823	0.376069			SA_PROGRAMMED_CELL_DEATH	0.899607	29.3791
AGI_MM_OLIGO_A_51_P348922	Olfr1	0.694703	0.376069			REACTOME_THROMBIN_SIGNALLING_THROUGH_PROTEINASE_ACTIVATED_RECEPTORS	0.896256	29.3791
AGI_MM_OLIGO_A_51_P375227	Bcar1	0.691616	0.376069			KEGG_PYRUVATE_METABOLISM	0.896235	29.3791
AGI_MM_OLIGO_A_51_P472249	Slc7a7	0.689503	0.376069			REACTOME_SIGNALING_BY_TGF_BETA	1.13681	30.9966
AGI_MM_OLIGO_A_51_P436878	Sertad1	0.68621	0.376069			ST_G_ALPHA_S_PATHWAY	1.13554	30.9966
AGI_MM_OLIGO_A_51_P186469	Sik3	0.682746	0.376069			KEGG_VALINE_LEUCINE_AND_ISOLEUCINE_BIOSYNTHESIS	1.1342	30.9966
AGI_MM_OLIGO_A_51_P278519	Qsox1	0.681343	0.376069			REACTOME_HORMONE_SENSITIVE_LIPASE_HSL_MEDIATED_TRIACYLGLYCEROL_HYDROLYSIS	1.13356	30.9966
AGI_MM_OLIGO_A_51_P429276	Tmod3	0.677381	0.376069			BIOCARTA_IGF1MTOR_PATHWAY	1.13342	30.9966
AGI_MM_OLIGO_A_51_P511060	Csgalnact2	0.676321	0.376069			BIOCARTA_NUCLEARRS_PATHWAY	1.13152	30.9966
AGI_MM_OLIGO_A_51_P408881	Pdlim5	0.675385	0.376069			BIOCARTA_PGC1A_PATHWAY	1.13152	30.9966
AGI_MM_OLIGO_A_51_P120674	Elk3	0.674479	0.376069			REACTOME_APOPTOTIC_EXECUTION_PHASE	1.13151	30.9966
AGI_MM_OLIGO_A_51_P144801	2210403K04Rik	0.66935	0.376069			REACTOME_MYOGENESSIS	1.1293	30.9966
AGI_MM_OLIGO_A_51_P474078	Sepw1	0.668165	0.376069			ST_T_CELL_SIGNAL_TRANSDUCTION	1.12743	30.9966
AGI_MM_OLIGO_A_51_P326932	Prune2	0.665132	0.376069			KEGG_AMINOACYL_TRNA_BIOSYNTHESIS	1.12407	30.9966
AGI_MM_OLIGO_A_51_P131358	Selplg	0.663933	0.376069			REACTOME_ACTIVATED_AMPK_STIMULATES_FATTY_ACID_OXIDATION_IN_MUSCLE	0.913036	30.9966
AGI_MM_OLIGO_A_51_P241269	Actg2	0.661061	0.376069			REACTOME_ADP_SIGNALLING_THROUGH_P2Y_PURINOCEPTOR_12	0.911594	30.9966
AGI_MM_OLIGO_A_51_P246066	Slamf9	0.660513	0.376069			REACTOME_G_PROTEIN_BETA_GAMMA_SIGNALLING	0.911539	30.9966
AGI_MM_OLIGO_A_51_P374900	P2ry13	0.657455	0.376069			ST_JNK_MAPK_PATHWAY	0.910605	30.9966
AGI_MM_OLIGO_A_51_P422893	Tmem14a	0.654313	0.376069			REACTOME_G_BETA_GAMMA_SIGNALLING_THROUGH_PI3KGAMMA	0.908957	30.9966
AGI_MM_OLIGO_A_51_P464981	Map1lc3a	0.649782	0.376069			REACTOME_PYRUVATE_METABOLISM_AND_TCA_CYCLE	0.908722	30.9966
AGI_MM_OLIGO_A_51_P355753	Hic1	0.649387	0.376069			BIOCARTA_NO1_PATHWAY	1.12298	32.3831
AGI_MM_OLIGO_A_51_P465148	Ctsb	0.648112	0.376069			REACTOME_RNA_POLYMERASE_I_PROMOTER_OPENING	1.12283	32.3831
AGI_MM_OLIGO_A_51_P473154	Traf5	0.642343	0.376069			BIOCARTA_CELLCYCLE_PATHWAY	1.12229	32.3831
AGI_MM_OLIGO_A_51_P395546	Phldb1	0.64006	0.376069			REACTOME_PHASE_1_FUNCTIONALIZATION_OF_COMPOUNDS	1.12045	32.3831
AGI_MM_OLIGO_A_51_P268234	Il34	0.638414	0.376069			KRAS_amplicon :: median || Genome Biology 2007 | PMID:17493263	1.12043	32.3831
AGI_MM_OLIGO_A_51_P153124	Emcn	0.636603	0.376069			BIOCARTA_HIF_PATHWAY	1.11885	32.3831
AGI_MM_OLIGO_A_51_P453043	Aacs	0.635846	0.376069			HER1_Cluster2 :: median || BMC Genomics. 2007 | PMID:17663798	1.1188	32.3831
AGI_MM_OLIGO_A_51_P390285	Larp6	0.632645	0.376069			KEGG_TAURINE_AND_HYPOTAURINE_METABOLISM	1.11223	32.3831
AGI_MM_OLIGO_A_51_P444437	Ptgr1	0.632304	0.376069			BIOCARTA_NOS1_PATHWAY	1.11103	32.3831
AGI_MM_OLIGO_A_51_P119429	Nckap1l	0.630038	0.376069			REACTOME_GLUCAGON_TYPE_LIGAND_RECEPTORS	1.11079	32.3831
AGI_MM_OLIGO_A_51_P304437	Pfkfb4	0.628089	0.376069			KEGG_BUTANOATE_METABOLISM	0.928403	32.3831
AGI_MM_OLIGO_A_51_P286496	Il2rb	0.62454	0.376069			BIOCARTA_CK1_PATHWAY	0.927189	32.3831
AGI_MM_OLIGO_A_51_P369803	Psmb9	0.621887	0.376069			ST_WNT_BETA_CATENIN_PATHWAY	0.926071	32.3831
AGI_MM_OLIGO_A_51_P402909	Ncf2	0.620083	0.376069			KEGG_PPAR_SIGNALING_PATHWAY	0.923678	32.3831
AGI_MM_OLIGO_A_51_P149868	Irx1	0.619664	0.376069			REACTOME_HIV1_TRANSCRIPTION_INITIATION	0.922639	32.3831
AGI_MM_OLIGO_A_51_P440790	Dpp7	0.618936	0.376069			KEGG_VALINE_LEUCINE_AND_ISOLEUCINE_DEGRADATION	0.922476	32.3831
AGI_MM_OLIGO_A_51_P100852	Fam26f	0.616629	0.376069			BIOCARTA_CALCINEURIN_PATHWAY	0.921607	32.3831
AGI_MM_OLIGO_A_51_P381260	Fxyd5	0.615079	0.376069			BIOCARTA_D4GDI_PATHWAY	0.921272	32.3831
AGI_MM_OLIGO_A_51_P161890	Fcgrt	0.610918	0.376069			BIOCARTA_SODD_PATHWAY	0.921087	32.3831
AGI_MM_OLIGO_A_51_P121891	Rac2	0.60833	0.376069			KEGG_STEROID_HORMONE_BIOSYNTHESIS	1.1087	34.0126
AGI_MM_OLIGO_A_51_P198434	H2-K1	0.605754	0.376069			BIOCARTA_SKP2E2F_PATHWAY	1.10743	34.0126
AGI_MM_OLIGO_A_51_P366344	Tgfb1i1	0.600778	0.376069			BIOCARTA_CACAM_PATHWAY	1.10717	34.0126
AGI_MM_OLIGO_A_51_P485731	Sytl1	0.598174	0.376069			BIOCARTA_RARRXR_PATHWAY	1.10335	34.0126
AGI_MM_OLIGO_A_51_P493886	Gpt2	0.596802	0.376069			ST_GA12_PATHWAY	1.10319	34.0126
AGI_MM_OLIGO_A_51_P407165	Abhd5	0.594248	0.376069			REACTOME_PYRUVATE_METABOLISM	1.10308	34.0126
AGI_MM_OLIGO_A_51_P209327	Apln	0.590939	0.376069			BIOCARTA_PLATELETAPP_PATHWAY	1.1022	34.0126
AGI_MM_OLIGO_A_51_P150964	Pdgfrb	0.590258	0.376069			HISTONE :: median || BMC Med Genomics. 2011 | PMID:21214954	1.10063	34.0126
AGI_MM_OLIGO_A_51_P180091	Cyp2s1	0.589048	0.376069			REACTOME_NRAGE_SIGNALS_DEATH_THROUGH_JNK	1.09973	34.0126
AGI_MM_OLIGO_A_51_P201982	Angpt2	0.588946	0.376069			Claudin_Low_29 :: median || Cancer Res. 2009 | PMID:19435916	1.09923	34.0126
AGI_MM_OLIGO_A_51_P507509	Gimap1	0.584634	0.376069			BIOCARTA_HIVNEF_PATHWAY	1.09898	34.0126
AGI_MM_OLIGO_A_51_P515026	Mdfic	0.582838	0.376069			Claudin_Low :: median || Genome Biol. 2007 | PMID:17493263	1.0972	34.0126
AGI_MM_OLIGO_A_51_P500002	Sema6d	0.576445	0.376069			BIOCARTA_PML_PATHWAY	1.09624	34.0126
AGI_MM_OLIGO_A_51_P185660	Ccl9	0.575156	0.376069			REACTOME_CLASS_A1_RHODOPSIN_LIKE_RECEPTORS	1.09611	34.0126
AGI_MM_OLIGO_A_51_P243963	Car5b	0.57098	0.376069			KEGG_WNT_SIGNALING_PATHWAY	1.09605	34.0126
AGI_MM_OLIGO_A_51_P142515	Antxr2	0.567601	0.376069			KEGG_PATHWAYS_IN_CANCER	0.937582	34.0126
AGI_MM_OLIGO_A_51_P318192	Gem	0.557242	0.376069			REACTOME_IRS_RELATED_EVENTS	0.935958	34.0126
AGI_MM_OLIGO_A_51_P129229	Ifi47	0.550013	0.376069			REACTOME_CLASS_B2_SECRETIN_FAMILY_RECEPTORS	0.933559	34.0126
AGI_MM_OLIGO_A_51_P153765	Car13	0.549566	0.376069			KEGG_GLYCOSYLPHOSPHATIDYLINOSITOL_GPI_ANCHOR_BIOSYNTHESIS	0.933154	34.0126
AGI_MM_OLIGO_A_51_P412027	Cxcr6	0.546365	0.376069			SA_G1_AND_S_PHASES	0.93231	34.0126
AGI_MM_OLIGO_A_51_P354018	Kcnk7	0.546269	0.376069			REACTOME_PURINE_METABOLISM	0.929779	34.0126
AGI_MM_OLIGO_A_51_P445726	Lilrb3	0.533173	0.376069			KEGG_NOTCH_SIGNALING_PATHWAY	0.929684	34.0126
AGI_MM_OLIGO_A_51_P187121	Gjb4	0.503429	0.376069			REACTOME_HIV1_TRANSCRIPTION_ELONGATION	1.09543	35.2485
AGI_MM_OLIGO_A_51_P329949	Fam13a	0.496581	0.376069			BIOCARTA_KREB_PATHWAY	1.09534	35.2485
AGI_MM_OLIGO_A_51_P329928	Phlda3	0.494222	0.376069			BIOCARTA_TPO_PATHWAY	1.09177	35.2485
AGI_MM_OLIGO_A_51_P112355	Igtp	0.493729	0.376069			REACTOME_PREFOLDIN_MEDIATED_TRANSFER_OF_SUBSTRATE_TO_CCT_TRIC	1.09044	35.2485
AGI_MM_OLIGO_A_51_P235015	2010309G21Rik	0.461414	0.376069			REACTOME_SIGNALLING_BY_NGF	1.08998	35.2485
AGI_MM_OLIGO_A_51_P143296	Myh8	0.461156	0.376069			KEGG_STARCH_AND_SUCROSE_METABOLISM	1.08888	35.2485
AGI_MM_OLIGO_A_51_P261991	Bdnf	0.460704	0.376069			REACTOME_RHO_GTPASE_CYCLE	1.08504	35.2485
AGI_MM_OLIGO_A_51_P316673	2210407C18Rik	0.457949	0.376069			REACTOME_BILE_SALT_AND_ORGANIC_ANION_SLC_TRANSPORTERS	1.08377	35.2485
AGI_MM_OLIGO_A_51_P407248	Antxr1	0.45421	0.376069			BIOCARTA_SHH_PATHWAY	1.08325	35.2485
AGI_MM_OLIGO_A_51_P489488	Pde4dip	0.402995	0.376069			REACTOME_DARPP32_EVENTS	1.08165	35.2485
AGI_MM_OLIGO_A_51_P399305	Tnfrsf19	0.36824	0.376069			REACTOME_DUAL_INCISION_REACTION_IN_GG_NER	1.0813	35.2485
AGI_MM_OLIGO_A_51_P503822	Slitrk6	2.38394	0.731133			BIOCARTA_P53_PATHWAY	0.944333	35.2485
AGI_MM_OLIGO_A_51_P380078	Fcgbp	2.35555	0.731133			REACTOME_GLYCOGEN_BREAKDOWN_GLYCOGENOLYSIS	0.943456	35.2485
AGI_MM_OLIGO_A_51_P448856	Elf4	2.13231	0.731133			REACTOME_PI3K_AKT_SIGNALLING	0.942126	35.2485
AGI_MM_OLIGO_A_51_P306710	Cldn15	1.85581	0.731133			REACTOME_ACTIVATION_OF_BH3_ONLY_PROTEINS	0.940024	35.2485
AGI_MM_OLIGO_A_51_P374707	Tspan12	1.83889	0.731133			KEGG_HYPERTROPHIC_CARDIOMYOPATHY_HCM	0.93929	35.2485
AGI_MM_OLIGO_A_51_P464029	Fads3	1.82216	0.731133			BIOCARTA_MTOR_PATHWAY	1.08072	36.4601
AGI_MM_OLIGO_A_51_P376656	Synpr	1.7907	0.731133			BIOCARTA_IGF1R_PATHWAY	1.08047	36.4601
AGI_MM_OLIGO_A_51_P137991	Wnt5b	1.77498	0.731133			REACTOME_CELL_DEATH_SIGNALLING_VIA_NRAGE_NRIF_AND_NADE	1.07993	36.4601
AGI_MM_OLIGO_A_51_P197596	Afap1l2	1.76362	0.731133			BIOCARTA_LONGEVITY_PATHWAY	1.0768	36.4601
AGI_MM_OLIGO_A_51_P489779	Cdk6	1.75246	0.731133			REACTOME_RNA_POLYMERASE_III_CHAIN_ELONGATION	1.07664	36.4601
AGI_MM_OLIGO_A_51_P102096	Myc	1.74499	0.731133			REACTOME_DOWNSTREAM_EVENTS_IN_GPCR_SIGNALING	1.07582	36.4601
AGI_MM_OLIGO_A_51_P480202	Dlx2	1.72303	0.731133			BIOCARTA_DEATH_PATHWAY	1.07327	36.4601
AGI_MM_OLIGO_A_51_P221008	Gramd1b	1.72296	0.731133			BIOCARTA_PAR1_PATHWAY	1.0727	36.4601
AGI_MM_OLIGO_A_51_P272227	Tmem89	1.70787	0.731133			REACTOME_GPCR_LIGAND_BINDING	1.07106	36.4601
AGI_MM_OLIGO_A_51_P129464	Scd2	1.68691	0.731133			BIOCARTA_DNAFRAGMENT_PATHWAY	1.0696	36.4601
AGI_MM_OLIGO_A_51_P111293	Il1f8	1.68148	0.731133			REACTOME_PEPTIDE_LIGAND_BINDING_RECEPTORS	0.955642	36.4601
AGI_MM_OLIGO_A_51_P417788	Prop1	1.68037	0.731133			KEGG_ADIPOCYTOKINE_SIGNALING_PATHWAY	0.955409	36.4601
AGI_MM_OLIGO_A_51_P420415	Srd5a1	1.67871	0.731133			KEGG_NON_HOMOLOGOUS_END_JOINING	0.954861	36.4601
AGI_MM_OLIGO_A_51_P468456	S100a3	1.67776	0.731133			REACTOME_BETACATENIN_PHOSPHORYLATION_CASCADE	0.954144	36.4601
AGI_MM_OLIGO_A_51_P415905	Pola1	1.6703	0.731133			REACTOME_AKT_PHOSPHORYLATES_TARGETS_IN_THE_CYTOSOL	0.952767	36.4601
AGI_MM_OLIGO_A_51_P324934	Mcm3	1.66177	0.731133			REACTOME_ETHANOL_OXIDATION	0.952434	36.4601
AGI_MM_OLIGO_A_51_P496804	Adat2	1.65897	0.731133			REACTOME_MAP_KINASES_ACTIVATION_IN_TLR_CASCADE	0.950792	36.4601
AGI_MM_OLIGO_A_51_P240453	Nusap1	1.65522	0.731133			REACTOME_METABOLISM_OF_VITAMINS_AND_COFACTORS	0.950706	36.4601
AGI_MM_OLIGO_A_51_P302890	1700013F07Rik	1.64701	0.731133			REACTOME_TRANSCRIPTION_OF_THE_HIV_GENOME	0.949552	36.4601
AGI_MM_OLIGO_A_51_P431996	Zfp367	1.63101	0.731133			BIOCARTA_GLYCOLYSIS_PATHWAY	1.06817	37.5114
AGI_MM_OLIGO_A_51_P439711	Rif1	1.62829	0.731133			KEGG_GLYCINE_SERINE_AND_THREONINE_METABOLISM	1.06668	37.5114
AGI_MM_OLIGO_A_51_P217509	Btbd11	1.61494	0.731133			REACTOME_M_G1_TRANSITION	1.06558	37.5114
AGI_MM_OLIGO_A_51_P443857	Pitpnc1	1.611	0.731133			BIOCARTA_HDAC_PATHWAY	1.06181	37.5114
AGI_MM_OLIGO_A_51_P273823	Morn3	1.61034	0.731133			Extensive_Residual_Diesase_ER+_73 :: median || JAMA. 2011 | PMID:21558518	0.963523	37.5114
AGI_MM_OLIGO_A_51_P458168	Vegfb	1.60909	0.731133			REACTOME_MRNA_PROCESSING	0.961936	37.5114
AGI_MM_OLIGO_A_51_P155482	Pole	1.60623	0.731133			REACTOME_ABORTIVE_ELONGATION_OF_HIV1_TRANSCRIPT_IN_THE_ABSENCE_OF_TAT	0.961398	37.5114
AGI_MM_OLIGO_A_51_P469449	Ung	1.60579	0.731133			BIOCARTA_NFKB_PATHWAY	0.96053	37.5114
AGI_MM_OLIGO_A_51_P461005	Nrk	1.59035	0.731133			BIOCARTA_ERK_PATHWAY	0.956129	37.5114
AGI_MM_OLIGO_A_51_P191262	Jsrp1	1.58759	0.731133			BIOCARTA_BAD_PATHWAY	1.05744	38.4384
AGI_MM_OLIGO_A_51_P490509	Bub1b	1.58537	0.731133			KEGG_TYROSINE_METABOLISM	1.05699	38.4384
AGI_MM_OLIGO_A_51_P303620	Whrn	1.57759	0.731133			BIOCARTA_FREE_PATHWAY	1.05614	38.4384
AGI_MM_OLIGO_A_51_P480073	Chad	1.57703	0.731133			BIOCARTA_ATM_PATHWAY	1.05418	38.4384
AGI_MM_OLIGO_A_51_P281525	Cplx2	1.56587	0.731133			REACTOME_G_PROTEIN_ACTIVATION	1.05402	38.4384
AGI_MM_OLIGO_A_51_P144052	Aim1	1.56223	0.731133			REACTOME_INHIBITION_OF_INSULIN_SECRETION_BY_ADRENALINE_NORADRENALINE	1.05328	38.4384
AGI_MM_OLIGO_A_51_P422257	Emx1	1.55268	0.731133			KEGG_LINOLEIC_ACID_METABOLISM	1.05307	38.4384
AGI_MM_OLIGO_A_51_P179907	Appl2	1.55143	0.731133			KEGG_BLADDER_CANCER	1.05277	38.4384
AGI_MM_OLIGO_A_51_P324082	Med1	1.54891	0.731133			IGG_Cluster :: median || BMC Med Genomics. 2011 | PMID:21214954	0.972485	38.4384
AGI_MM_OLIGO_A_51_P202074	Ncapd2	1.54657	0.731133			REACTOME_THROMBOXANE_SIGNALLING_THROUGH_TP_RECEPTOR	0.972411	38.4384
AGI_MM_OLIGO_A_51_P507359	Wbscr27	1.54409	0.731133			REACTOME_P75NTR_RECRUITS_SIGNALLING_COMPLEXES	0.971079	38.4384
AGI_MM_OLIGO_A_51_P281734	Plxnb1	1.54077	0.731133			BIOCARTA_AT1R_PATHWAY	0.970725	38.4384
AGI_MM_OLIGO_A_51_P189631	2310067E19Rik	1.54076	0.731133			REACTOME_PKA_ACTIVATION	0.970407	38.4384
AGI_MM_OLIGO_A_51_P375693	Tmem135	1.53486	0.731133			KEGG_PANTOTHENATE_AND_COA_BIOSYNTHESIS	0.970089	38.4384
AGI_MM_OLIGO_A_51_P225427	Pkp2	1.53271	0.731133			REACTOME_NF_KB_IS_ACTIVATED_AND_SIGNALS_SURVIVAL	0.967823	38.4384
[truncated: 10,780 more rows]

## Sheet: Supplemental Table S5
Gene ID	Gene Name	SAM Fold Change	SAM q-value(%)			Module Name	SAM Fold Change	SAM q-value(%)
[truncated: 11,690 more rows]

[truncated: 21 more sheets: Supplemental Table S6, Supplemental Table S7, Supplemental Table S8, Supplemental Table S9, Supplemental Table S10, Supplemental Table S11, Supplemental Table S12, Supplemental Table S13, Supplemental Table S14, Supplemental Table S15, Supplemental Table S16, Supplemental Table S17, Supplemental Table S18, Supplemental Table S19, Supplemental Table S20, Supplemental Table S21, Supplemental Table S22, Supplemental Table S23, Supplemental Table S24, Supplemental Table S25 …]
